# Supplementary material for: Integrated analysis of mutations, miRNA and mRNA expression in glioblastoma
Source: BMC Syst Biol. 2010 Nov 29;4:163. doi: 10.1186/1752-0509-4-163 (PMC3002314; doi:10.1186/1752-0509-4-163)
Supplement: Additional file 1 — A list of 97 genes was differentially expressed which were previously reported to be involved in cancer. [file 1752-0509-4-163-S1.XLS]

## Sheet: Sheet1
Additional files 1. A list of 97 genes was differentially expressed.
Gene	p-value	Up or down regulated	Average expression in tumor	Average expression in normal	Cancer gene	Oncogene or tumor suppressor gene(TSG)	Cancer signaling
ICAM5	2.52e-08	Down	27.2155	110.001	CAN-gene
TCF12	2.84e-08	Up	1774.99	288.585	Cancer gene		regulation
THRB	3.2e-08	Down	35.4165	59.1752		oncogene
ABR	3.2e-08	Down	123.586	375.246		TSG
BTG1	3.28e-08	Up	1735.97	430.253	Cancer gene	TSG
KIAA0774	3.97e-08	Down	18.7436	72.4354	CAN-gene
TMEM123	3.97e-08	Up	755.69	180.893	CAN-gene
IGFBP7	4.57e-08	Up	7051.26	2173.53		TSG
MAP2K4	4.68e-08	Down	133.511	424.322	Cancer gene	TSG	kinase
ELK1	4.68e-08	Down	52.7985	80.8362		oncogene	TF
COL4A1	4.91e-08	Up	1148.3	46.7241	GBM
CD93	5.14e-08	Up	302.881	34.7285	CAN-gene
CDK2AP1	6.21e-08	Up	5785.96	3256.22		TSG
ITGAV	7.49e-08	Up	1764.91	619.523	GBM
EDIL3	8.81e-08	Down	35.4859	54.9184	GBM
RB1	1.24e-07	Up	115.042	62.9282	Cancer gene	TSG	TF
GRM1	1.33e-07	Down	26.4313	39.3127	CAN-gene
TP53	1.4e-07	Up	90.0115	30.9765	Cancer gene	TSG	TF
CDH11	1.46e-07	Up	741.587	183.477	Cancer gene
CDKN2C	1.49e-07	Up	412.059	58.6515	GBM		CDK inhibitors
SNAP25	1.53e-07	Down	592.518	7628.36	GBM		vesicle
LDOC1	1.67e-07	Down	431.944	1476.72		TSG
IGFBP2	1.67e-07	Up	1252.9	48.3588	GBM
BCL11B	1.75e-07	Down	26.4111	66.2333	Cancer gene
FABP3	1.77e-07	Down	55.3602	162.567		TSG
RARG	1.88e-07	Down	29.9393	35.8662	GBM
PTPN13	2.3e-07	Up	265.298	94.8592		TSG	cytoskeleton
GABRB2	2.4e-07	Down	34.4403	71.0125	GBM
EIF4A2	2.46e-07	Down	5175.86	8951.5	Cancer gene
SP110	2.69e-07	Up	153.621	55.4842	CAN-gene
GAS1	2.75e-07	Up	195.343	58.1778		TSG
RIMS2	3.59e-07	Down	77.8287	394.882	CAN-gene
VSNL1	3.83e-07	Down	360.67	7805.62	GBM		adapter
CDH12	4.01e-07	Down	25.1977	89.7816	Cancer gene
RAP1GDS1	4.38e-07	Down	335.83	713.189	CAN-gene
LMO7	4.57e-07	Down	26.1017	33.4087	CAN-gene
ATM	4.99e-07	Up	104.92	48.0182	Cancer gene	TSG	kinase
PDE4DIP	5.21e-07	Down	106.426	219.835	Cancer gene
HIP1	5.69e-07	Up	99.7851	37.6074	Cancer gene		cytoskeleton
PRPF4B	5.94e-07	Up	154.212	77.8265	CAN-gene
NUP214	6.34e-07	Up	67.7996	53.5522	Cancer gene		transporter
HSP90AB1	6.77e-07	Down	1625.47	2820.71	Cancer gene
LYN	7.07e-07	Up	296.796	82.4945		oncogene	kinase
COL5A2	7.54e-07	Up	661.755	77.1075	GBM
BCL10	8.04e-07	Up	245.221	113.134	Cancer gene		apoptosis
NCKIPSD	8.04e-07	Down	125.225	186.125	Cancer gene
TRIM24	8.4e-07	Up	242.919	105.683	Cancer gene
CLTC	8.95e-07	Down	4658.34	6756.12	Cancer gene		SP
RAF1	9.55e-07	Up	418.182	196.916		oncogene	kinase
SYK	1.02e-06	Up	125.792	47.5496	Cancer gene		kinase
PIM1	1.03e-06	Up	70.7567	38.171	Cancer gene	oncogene
SYT1	1.04e-06	Down	246.651	4123.55	CAN-gene		vesicle
MAPK8IP2	1.08e-06	Down	39.2183	120.526	CAN-gene
CHI3L2	1.13e-06	Up	1032.81	74.0812	GBM
YES1	1.21e-06	Up	304.721	109.653		oncogene	kinase
ATP8A2	1.31e-06	Down	23.3358	153.002		TSG	molecule
GABRA1	1.31e-06	Down	104.204	2279.83	GBM		receptor
RASSF1	1.34e-06	Up	91.8119	54.8838		TSG
CHIC2	1.43e-06	Up	563.775	116.664	CAN-gene
MYT1L	1.55e-06	Down	100.144	1814.19	GBM
COL3A1	1.55e-06	Up	1454.24	83.552	GBM
NBL1	1.62e-06	Down	181.898	454.235		TSG
NONO	1.8e-06	Up	915.252	406.722	Cancer gene
TPR	1.8e-06	Up	271.326	138.151	Cancer gene
NOV	1.87e-06	Down	129.775	257.864		oncogene	GF
CDK4	1.87e-06	Up	2656.97	391.784	GBM	oncogene	kinase
TCF3	1.95e-06	Up	65.8051	48.6066	Cancer gene		TF
NEFM	1.95e-06	Down	150.544	2454.8	GBM		cytoskeleton
SYN2	2.08e-06	Down	42.4917	575.066	GBM
FLT3	2.17e-06	Down	21.8942	32.2115	Cancer gene		generics
CCK	2.17e-06	Down	194.655	4522.44	GBM
IDH1	2.26e-06	Up	1212.83	350.997	GBM
CDC23	2.31e-06	Up	307.33	134.721		TSG
CHI3L1	2.31e-06	Up	8067.07	547.144	GBM
BCL6	2.35e-06	Up	370.657	151.944	Cancer gene
RTN1	2.4e-06	Down	1229.69	6902.62	GBM
DLEU2	2.43e-06	Up	35.882	26.5313		TSG
SH3GL2	2.5e-06	Down	202.702	2217.4	GBM		vesicle
BLM	2.56e-06	Up	232.612	62.4102	Cancer gene
SMAD4	2.56e-06	Up	203.706	71.048	Cancer gene		TF
CACNA2D2	2.95e-06	Down	43.0463	104.762		TSG
PRRX1	2.95e-06	Up	102.43	34.2831	Cancer gene
SV2B	2.95e-06	Down	118.627	3219.23	GBM
NEFL	3.01e-06	Down	266.553	2824.8	GBM
MCF2	3.14e-06	Down	20.9304	33.6173		oncogene	cytoskeleton
CTNNA1	3.14e-06	Up	1338.47	623.955		TSG	cytoskeleton
BMPR1A	3.27e-06	Up	174.585	90.5894	Cancer gene		receptor
MSN	3.4e-06	Up	1238.28	288.246	Cancer gene
RPN1	3.54e-06	Up	568.825	264.949	Cancer gene
LPP	3.69e-06	Up	162.858	76.7168	Cancer gene
GABRG2	3.77e-06	Down	35.3563	532.802	GBM
TRIM8	3.77e-06	Down	464.627	770.828		TSG
COX6C	3.84e-06	Down	5534.57	8394.93	Cancer gene
FBXW7	4e-06	Down	112.102	620.646	Cancer gene		generics
ETS2	4.34e-06	Down	106.237	210.05		oncogene	TF
EWSR1	4.8e-06	Up	93.6724	63.4377		oncogene
ST5	4.99e-06	Up	296.989	139.962		TSG
