# Supplementary material for: Integrated analysis of mutations, miRNA and mRNA expression in glioblastoma
Source: BMC Syst Biol. 2010 Nov 29;4:163. doi: 10.1186/1752-0509-4-163 (PMC3002314; doi:10.1186/1752-0509-4-163)
Supplement: Additional file 2 — The list of 1697 differentially expressed genes. [file 1752-0509-4-163-S2.XLS]

## Sheet: Sheet1
Additional files 2. A list of 1697 differentially expressed genes.
Gene	P-value for differential expression (Rank-Sum)	Up-down-regulated	Average Expression in Tumor	Average Expression in Normal	Cancer Gene	Cancer Signaling
ZNF3	2.17743e-08	Up	144.551	45.5165
KCNAB2	2.23066e-08	Down	22.0274	52.9449
ENO2	2.23074e-08	Down	697.365	2679.33
GOT1	2.2853e-08	Down	257.634	1957.16
GPX7	2.34117e-08	Up	248.572	39.8335
EFCBP2	2.39836e-08	Down	52.7033	637.698
STX1A	2.39836e-08	Down	62.2878	823.597
HK1	2.39836e-08	Down	638.974	1834.58
CNN3	2.4569e-08	Up	1633.13	302.994
LHX6	2.4569e-08	Down	45.2751	350.518
ICAM5	2.51678e-08	Down	27.2155	110.001	CAN-gene
LL22NC03-75B3.6	2.51681e-08	Down	37.4325	428.874
NPTXR	2.51683e-08	Down	55.0476	134.617
NDEL1	2.51683e-08	Down	248.809	695.358
CSRP2	2.51683e-08	Up	2553.07	210.227
OCA2	2.57811e-08	Down	31.859	85.5553
CAMK4	2.57816e-08	Down	29.3358	76.5861		Kinase
GREM2	2.57816e-08	Down	25.2816	132.889
CCDC85B	2.57816e-08	Down	51.6931	79.3035
SEMA4F	2.64094e-08	Down	39.3531	66.3523
LARGE	2.64095e-08	Down	51.5623	110.772
TROVE2	2.70525e-08	Up	496.857	215.603
ATP6V1E1	2.70525e-08	Down	1373.29	3700.42
NRIP3	2.70525e-08	Down	110.706	1288.78
PTPRN	2.77104e-08	Down	39.5197	220.187		Receptor
BSCL2	2.77104e-08	Down	294.223	1497.5
LENG4	2.77104e-08	Down	120.082	270.977
MICAL2	2.77104e-08	Down	86.7764	473.11
AGPAT7	2.77104e-08	Down	42.0337	169.777
TCF12	2.83839e-08	Up	1774.99	288.585	Cancer Gene	Regulation
FIG4	2.83839e-08	Down	357.383	804.722
FCGBP	2.83839e-08	Up	2024.89	58.1315
ATP6V1A	2.90733e-08	Down	422.294	1346.9
QKI	2.90733e-08	Up	783.793	264.5
SERINC3	2.90733e-08	Down	702.244	1413.87
KIAA1622	2.97778e-08	Down	22.7002	36.9204
GUCY1B3	2.97789e-08	Down	209.07	1500.12		Cyclase
BASP1	2.97789e-08	Down	1349.99	7287.07
JAG1	2.97789e-08	Up	237.69	53.6759		SP
SLIT3	2.97789e-08	Down	30.8474	97.2758
DNAL4	3.05009e-08	Down	92.0828	237.281
GNB5	3.05009e-08	Down	101.279	300.415
PCLO	3.05009e-08	Down	38.2633	502.509		Adapter
KIAA1324	3.05011e-08	Down	24.469	62.6508
CCDC92	3.12402e-08	Down	513.67	2017.44
FCGRT	3.12402e-08	Up	379.67	83.4533
MS4A6A	3.12402e-08	Up	793.497	55.5098
THRB	3.1996e-08	Down	35.4165	59.1752
CYP26B1	3.19966e-08	Down	43.4424	212.762
UCHL1	3.19967e-08	Down	2389.99	8067.11
SLC7A7	3.19967e-08	Up	237.381	47.1745
ACOT7	3.19967e-08	Down	104.36	448.734
ABR	3.19967e-08	Down	123.586	375.246
BTG1	3.2771e-08	Up	1735.97	430.253	Cancer Gene
CAMTA2	3.2771e-08	Down	108.239	395.877
SLC25A22	3.35635e-08	Down	69.6292	269		SP
APOC1	3.35635e-08	Up	2741.23	314.393
CPNE7	3.35635e-08	Down	52.0719	79.1201
ABHD4	3.43743e-08	Up	219.137	75.4535
RAB3B	3.43743e-08	Down	24.9695	98.0965
TNNT1	3.43743e-08	Down	36.8896	265.58
ZNF140	3.43745e-08	Up	176.695	46.5071
ATP6V1H	3.43745e-08	Down	548.138	2119.28
KLC2	3.52043e-08	Down	56.9684	186.592
PPP3R1	3.52045e-08	Down	87.9445	403.755
SSFA2	3.52045e-08	Up	591.272	139.499
IQGAP2	3.52045e-08	Up	153.427	29.2835
NMNAT2	3.6054e-08	Down	88.2592	1104.66
TOLLIP	3.6054e-08	Down	87.0712	248.833		Generics
AACS	3.69233e-08	Down	147.898	486.641
ITPKA	3.78127e-08	Down	40.4391	239.379
CAMKK2	3.78127e-08	Down	56.1682	163.904		Kinase
MAP2K1	3.78129e-08	Down	400.665	1124.99		Kinase
ITPR1	3.78129e-08	Down	79.7458	366.217		Receptor
HISPPD2A	3.87229e-08	Down	49.0315	108.354
CRHBP	3.87231e-08	Down	25.3154	100.079
YWHAZ	3.87233e-08	Down	1480.73	3123.78
NES	3.87233e-08	Up	2350.62	120.208
KIAA0774	3.96538e-08	Down	18.7436	72.4354	CAN-gene
NDRG3	3.96549e-08	Down	204.68	552.708
FREQ	3.96549e-08	Down	96.9389	418.939		Adapter
TMEM123	3.96549e-08	Up	755.69	180.893	CAN-gene
STYK1	4.06076e-08	Down	24.3673	59.5984
PRSS3	4.06081e-08	Down	53.2715	385.147
WNT10B	4.06081e-08	Down	33.6424	152.576
AMPH	4.06083e-08	Down	209.152	2789.29		Adapter
RHOF	4.06083e-08	Down	38.7744	73.3975
C11orf57	4.15839e-08	Up	155.652	65.1923
LCMT1	4.15839e-08	Down	492.342	970.061
DNM1	4.15839e-08	Down	109.152	679.969		GTPase
PTTG1IP	4.15839e-08	Up	4892.34	1957.06
STXBP1	4.15839e-08	Down	716.069	6807.46		transporter
KCNS1	4.25821e-08	Down	59.2044	195.225
OAT	4.25821e-08	Down	1007.62	2389.28
ATP6V1D	4.25821e-08	Down	1021.89	2198.98
PPP1R7	4.36034e-08	Down	416.805	911.934
ZNF107	4.36034e-08	Up	115.927	30.6726
BEGAIN	4.36036e-08	Down	46.8696	232.181
DPYSL3	4.36036e-08	Up	634.633	117.177
ARHGDIB	4.36036e-08	Up	1155	280.93		Generics
ITPA	4.36036e-08	Up	459.915	207.497
TRIM3	4.46476e-08	Down	30.2985	42.379
STXBP6	4.46486e-08	Down	37.9587	177.655		Vesicle
FLRT2	4.46486e-08	Down	87.3325	332.815
CRYM	4.46489e-08	Down	169.179	2949.87
RDX	4.46489e-08	Up	472.81	142.033		Adapter
STK38	4.46489e-08	Up	138.361	46.1475
CABP1	4.57176e-08	Down	35.0078	222.481
ATAD2B	4.57181e-08	Up	58.4603	29.1005
IGFBP7	4.57184e-08	Up	7051.26	2173.53
KIF3C	4.57184e-08	Down	170.958	817.129
TUBA4A	4.57184e-08	Down	266.306	1429.72
VPS53	4.68119e-08	Down	26.4286	40.486
MAP2K4	4.68124e-08	Down	133.511	424.322	Cancer Gene	Kinase
LBR	4.68124e-08	Up	284.093	75.8773
ELK1	4.68127e-08	Down	52.7985	80.8362		TF
MAPK3	4.79324e-08	Down	113.574	222.354		Kinase
PCMT1	4.79324e-08	Down	664.077	1402.52
COL4A1	4.9078e-08	Up	1148.3	46.7241
SH3GLB2	5.02493e-08	Down	42.3996	168.66
ERBB2IP	5.02499e-08	Up	1311.44	427.203		Adapter
GAL3ST4	5.02502e-08	Up	208.886	70.7695
CDKN2D	5.14483e-08	Down	28.0061	39.4106
PFKP	5.14494e-08	Down	563.464	1712.66
CMAS	5.14494e-08	Down	97.1508	281.003
MDH1	5.14494e-08	Down	2839.19	8272.47
CD93	5.14494e-08	Up	302.881	34.7285	CAN-gene
CACNA2D3	5.26758e-08	Down	50.7425	483.543
SORBS2	5.26764e-08	Down	45.5209	118.219
GPR65	5.26764e-08	Up	103.475	23.8118
SLITRK5	5.26764e-08	Down	87.8509	551.94
CDKL2	5.39309e-08	Down	21.131	31.0054
NID1	5.39315e-08	Up	188.819	28.282
PTPRR	5.39315e-08	Down	34.9769	191.528		Receptor
IDS	5.39318e-08	Down	115.805	264.869
C1QA	5.39318e-08	Up	1273.67	145.3
PALLD	5.39318e-08	Up	1268.05	349.756
TCTN1	5.39318e-08	Up	298.793	94.3885
F2R	5.39318e-08	Up	192.015	21.4086		Receptor
SLC7A4	5.45687e-08	Down	19.8505	26.4267
NDUFB8	5.52161e-08	Down	954.26	2238.95
ZNF193	5.653e-08	Up	113.743	48.8868
PAK1	5.653e-08	Down	35.3543	118.31		Kinase
NPTN	5.653e-08	Down	1359.82	3103.43
CXCR4	5.653e-08	Up	443.167	54.1315		MDTP
RAB11FIP5	5.653e-08	Down	99.4484	245.979
CROT	5.653e-08	Up	252.813	84.333
SH3BP2	5.78742e-08	Up	63.567	37.671
CPVL	5.78742e-08	Up	445.011	41.8229
FGF13	5.9249e-08	Down	158.961	1679.06
RASAL1	5.92493e-08	Down	29.3094	179.845
2009-09-02	5.92493e-08	Up	2501.53	923.651
CHP	5.92493e-08	Down	207.361	414.157
PKN2	5.92493e-08	Up	355.16	123.455		Kinase
MAP1A	5.92493e-08	Down	77.1742	206.623		Activator
ADRBK1	5.92493e-08	Down	64.755	119.488		Kinase
HPRT1	5.92493e-08	Down	624.954	2497.29
SLC6A15	6.06555e-08	Down	30.5	203.239
ELTD1	6.06561e-08	Up	198.057	38.2885
CPEB1	6.06561e-08	Down	127.541	458.724
ADRBK2	6.20949e-08	Down	50.6365	93.3266
TBC1D9	6.20953e-08	Down	105.24	257.232
CDK2AP1	6.20953e-08	Up	5785.96	3256.22
FCGR2A	6.20953e-08	Up	334.1	41.1947
ZNF365	6.20953e-08	Down	182.665	1427.48
CCDC102B	6.20953e-08	Up	80.8281	22.0055
ZER1	6.35671e-08	Down	47.6062	81.1405
APBA2BP	6.35671e-08	Down	84.4648	185.896
MAPK9	6.35671e-08	Down	156.9	352.402		TF
ARPC5L	6.35674e-08	Down	520.867	1064.1
SBF1	6.50727e-08	Down	38.0893	67.041
TP53I3	6.50734e-08	Up	284.385	58.4104
LARP6	6.50734e-08	Down	308.098	916.047
CDS1	6.66136e-08	Down	26.7476	46.5695		Adapter
GRM5	6.66136e-08	Down	20.7557	39.777
ID3	6.66139e-08	Up	1678.03	156.131		Regulation
PLEKHA1	6.66139e-08	Down	125.51	406.406
RANGAP1	6.66139e-08	Down	64.2708	120.496		Transferase
STAB1	6.66139e-08	Up	351.293	55.8937
APH1A	6.66139e-08	Up	483.613	170.44
AFF3	6.81882e-08	Down	23.7121	31.091
DRD5	6.81894e-08	Down	21.6935	34.7487
BAZ1A	6.81894e-08	Up	153.82	42.9438
FBXO34	6.81894e-08	Down	223.359	646.19
METAP2	6.81897e-08	Up	304.674	138.805
NDUFV1	6.81897e-08	Down	667.792	1216.37
SCG5	6.81897e-08	Down	1989.67	7122.68
CACNB1	6.98009e-08	Down	38.3406	82.0114
ASPHD1	6.98013e-08	Down	58.1909	153.054
AP2M1	6.98016e-08	Down	1015.26	1854.01
SLC25A14	7.14504e-08	Down	143.061	325.796
CALB2	7.14504e-08	Down	58.2602	392.715
BAIAP2	7.14504e-08	Down	52.9452	148.647		SP
H3F3A	7.14504e-08	Up	2758.24	1568.17
PINK1	7.14504e-08	Down	298.499	897.468
TMCO1	7.14504e-08	Up	551.853	207.941
MAPRE3	7.14504e-08	Down	33.7684	114.2
VTI1B	7.14504e-08	Down	589.138	1200.5
OPTN	7.14504e-08	Down	243.934	752.468
PPP2R5B	7.31365e-08	Down	87.6328	158.501		hydrolase
FAM131A	7.31369e-08	Down	293.728	789.025
CBX7	7.31369e-08	Down	122.636	712.349
KIAA1467	7.31369e-08	Down	61.3403	116.749
RUSC1	7.31369e-08	Down	282.453	723.495
C11orf41	7.48615e-08	Down	46.8665	118.779
ANXA11	7.48619e-08	Down	146.178	387.41
ZBTB20	7.48619e-08	Up	1260.63	258.522
ZNF136	7.48619e-08	Up	125.012	51.735
ITGAV	7.48619e-08	Up	1764.91	619.523
STAR	7.66233e-08	Down	24.1609	46.682
GHITM	7.66259e-08	Down	924.372	2045.64
KLHL3	7.66259e-08	Down	73.5803	328.279
ELF2	7.66263e-08	Up	95.3752	48.7218
DDHD2	7.66263e-08	Down	294.447	923.819
ZNF167	7.66263e-08	Up	77.9578	24.2696
CDH18	7.84305e-08	Down	60.7639	525.843
GRIN2A	7.84305e-08	Down	30.484	178.501		Receptor
CARD8	7.84309e-08	Up	145.639	47.7725
ZFP36L2	8.02766e-08	Up	88.5058	31.6354
TRIM14	8.02766e-08	Up	91.3413	47.7977
HPCAL1	8.2164e-08	Down	183.59	650.335
LPL	8.2164e-08	Up	1461.33	109.21		Caspases
VCAN	8.21644e-08	Up	885.745	118.365
WSB2	8.21644e-08	Down	705.711	1342.13
C14orf132	8.21644e-08	Down	748.544	2303.37
EHD3	8.21644e-08	Down	155.473	1013.25
GUSB	8.21644e-08	Up	1098.01	271.847
RUSC2	8.40947e-08	Down	85.7638	234.144
ATP2B1	8.40952e-08	Down	239.483	665.501		Pump
DNALI1	8.40952e-08	Up	100.538	40.4948
ENTPD4	8.40952e-08	Down	94.4533	181.535
NKIRAS2	8.60698e-08	Up	120.776	52.2998
MED17	8.60698e-08	Up	270.137	98.332
CLNS1A	8.60698e-08	Up	1184.06	577.283
AGPAT5	8.60698e-08	Up	1313.13	514.396
SOX2	8.60698e-08	Up	318.259	91.2103
SEZ6L2	8.60698e-08	Down	167.063	611.068
MMD	8.60698e-08	Down	725.954	2412.75
EDIL3	8.80874e-08	Down	35.4859	54.9184
NDUFA8	8.80893e-08	Down	1131.62	2090.08
MAP4K2	8.80893e-08	Down	28.9748	45.7508		Kinase
ZNF20	8.80893e-08	Up	121.301	48.4655
SYNJ2	8.80893e-08	Down	50.124	110.737
TMEM87A	8.80893e-08	Up	710.838	246.421
SMAD1	8.80893e-08	Up	751.704	188.24
RAB27B	9.01537e-08	Down	22.7775	65.1664
RAPGEFL1	9.01546e-08	Down	55.6207	179.958
RBM9	9.01546e-08	Down	149.946	328.349
MGST3	9.01546e-08	Down	2447.97	5405.92
MPP2	9.22658e-08	Down	73.1546	150.374
TRAFD1	9.22663e-08	Up	89.3241	50.2815
CHAC1	9.22663e-08	Down	49.6151	97.9393
USP25	9.22663e-08	Down	197.937	439.498
AVPI1	9.22663e-08	Down	80.0479	256.836
ZNF426	9.22668e-08	Up	72.3872	35.7565
FBXL15	9.44259e-08	Down	67.2477	154.122
RTN4	9.44264e-08	Down	4898.52	7605.99
GOT2	9.44269e-08	Down	607.31	1269.65
REEP5	9.44269e-08	Down	1327.33	2323.21
CACNG2	9.66343e-08	Down	22.0327	53.1501
SCIN	9.66353e-08	Up	388.478	96.926
CXorf21	9.66359e-08	Up	78.2969	40.3096
CPSF4	9.66359e-08	Up	356.214	172.412
TNPO1	9.66359e-08	Up	1127.97	398.15
RRAGA	9.88938e-08	Down	1461.24	2342.44
EPB41L1	9.88948e-08	Down	96.9833	438.933
LASS6	9.88948e-08	Down	480.124	1131.56
STAT4	9.88948e-08	Down	36.9659	153.998		TF
VGLL4	9.88948e-08	Up	751.266	309.158
KIAA1279	1.01205e-07	Down	439.862	978.31
ARMCX6	1.01205e-07	Up	1654.33	787.207
CHCHD8	1.01205e-07	Up	444.913	206.882
C21orf62	1.01205e-07	Up	284.399	22.4603
VEZF1	1.01205e-07	Up	466.74	137.427
DDX5	1.01205e-07	Up	2692.58	1419.99
SLC1A6	1.03565e-07	Down	32.6477	79.0192
KRT81	1.03567e-07	Down	46.5072	83.0692
CISD1	1.03567e-07	Down	1009.49	2336.16
KATNB1	1.03567e-07	Down	94.7145	191.167
DDR1	1.03567e-07	Up	1997.07	494.906
HSPA12A	1.03567e-07	Down	118.972	1466.07
GAA	1.03567e-07	Up	142.29	62.1251		NA
KCTD3	1.03567e-07	Up	222.486	77.775
CCKBR	1.05982e-07	Down	30.9935	328.561
YWHAB	1.05983e-07	Down	2375.53	3984.81
FSTL4	1.05983e-07	Down	30.1971	45.3135
CACNB3	1.05983e-07	Down	71.9786	322.109
SEPX1	1.05983e-07	Up	449.803	176.949
TREM2	1.05983e-07	Up	441.679	62.1928
AKAP5	1.08452e-07	Down	19.8384	43.4925		Adapter
ABCD3	1.08452e-07	Up	948.413	406.479
NPL	1.08453e-07	Up	179.346	35.0239
WNT7B	1.10977e-07	Down	26.4734	56.4518
MAPK6	1.10978e-07	Down	1115.65	2194.64
PITPNB	1.10978e-07	Down	1145.36	2184.22
HEATR2	1.10978e-07	Up	618.693	167.355
SLC16A4	1.10978e-07	Up	129.456	28.7008
HAS1	1.13559e-07	Down	28.8448	103.377
RP2	1.13561e-07	Up	143.135	37.1321
FAIM2	1.13561e-07	Down	119.538	678.435		anti-apoptosis
MARK4	1.13561e-07	Down	200.4	384.016
YPEL5	1.13561e-07	Down	1534.7	3540.97
C16orf45	1.13561e-07	Down	489.134	1238.79
PRKCE	1.162e-07	Down	35.9715	64.9637		Kinase
GABRD	1.162e-07	Down	25.9119	69.7645
TMEM16C	1.16201e-07	Down	34.5335	495.641
NHP2L1	1.16202e-07	Down	793.461	1263.17
NAV3	1.16202e-07	Down	196.194	1456.26
ANKRD10	1.16202e-07	Up	352.508	90.0565
PIB5PA	1.16202e-07	Down	33.8684	54.9414		hydrolase
CFI	1.16202e-07	Up	427.284	39.5379
C6orf145	1.16202e-07	Up	273.193	105.886
MGC5566	1.18901e-07	Down	29.8485	64.0915
SYNE2	1.18902e-07	Up	295.392	72.8767
FAM65A	1.21662e-07	Down	262.68	431.937
PPP3CB	1.21663e-07	Down	247.219	597.62
C11orf61	1.21663e-07	Up	116.277	50.2392
PPM2C	1.21663e-07	Down	142.372	746.347
PCBP3	1.24485e-07	Down	30.5663	51.2416
RB1	1.24485e-07	Up	115.042	62.9282	Cancer Gene	TF
GLS	1.24485e-07	Down	70.7007	318.741
C17orf70	1.27371e-07	Up	61.9494	34.4723
STAT3	1.27371e-07	Up	1010.7	335.324		TF
WEE1	1.27371e-07	Up	207.893	48.4787
TPST1	1.27371e-07	Up	829.5	208.386
KCNMA1	1.27371e-07	Down	111.42	297.643
NRG1	1.3032e-07	Down	25.4572	35.4513
LOC728215	1.30322e-07	Down	82.4338	267.66
TIA1	1.30322e-07	Up	247.261	96.4906
GRM1	1.33336e-07	Down	26.4313	39.3127	CAN-gene	MDTP
ABCG4	1.33337e-07	Down	34.0935	64.3885
SLC25A12	1.33339e-07	Down	207.374	498.578
STON1	1.33339e-07	Up	239.778	35.3362
TSPAN6	1.33339e-07	Up	788.253	146.867
ARHGEF6	1.33339e-07	Up	1381.89	504.147		GTPase activator
NFE2L2	1.33339e-07	Up	1525.44	621.523
FAM63A	1.36422e-07	Up	103.734	50.5983
C1orf9	1.36423e-07	Up	349.338	116.391
RTN2	1.36423e-07	Down	61.3365	186.796
SERPINA3	1.36423e-07	Up	7200.92	581.292
ATP6V1C1	1.36423e-07	Down	97.3621	190.177
SP3	1.36423e-07	Up	720.167	240.273		TF
MAP3K10	1.39576e-07	Down	46.5735	74.6837		Kinase
RAB11FIP2	1.39576e-07	Down	159.325	373.281
TP53	1.39576e-07	Up	90.0115	30.9765	Cancer Gene	TF
TGIF2	1.42799e-07	Up	58.411	29.8463
PRAMEF9	1.42799e-07	Down	26.7595	46.8805
NOL8	1.428e-07	Up	220.01	105.661
ABCD4	1.428e-07	Up	65.7657	44.9616
KIAA0284	1.428e-07	Down	91.9618	343.095
CXCR7	1.428e-07	Up	572.769	93.8195
CRY1	1.428e-07	Up	436.833	150.654
IQSEC2	1.428e-07	Down	49.5835	135.834
PTPRN2	1.46096e-07	Down	149.969	332.407
CDH11	1.46096e-07	Up	741.587	183.477	Cancer Gene
SSBP3	1.49464e-07	Down	60.2457	180.89
CDKN2C	1.49465e-07	Up	412.059	58.6515		CDK inhibitors
TAP1	1.49465e-07	Up	531.784	133.632
SETD3	1.49465e-07	Down	291.009	454.445
SPTBN4	1.52908e-07	Down	49.0488	86.1742
ZC3HAV1	1.52908e-07	Up	189.294	82.4803
C1orf216	1.52908e-07	Down	233.91	778.398
RGL2	1.52909e-07	Up	233.227	104.338
RNF138	1.52909e-07	Up	669.694	205.071
NOX4	1.52909e-07	Up	82.9609	24.8145
SNAP25	1.52909e-07	Down	592.518	7628.36		Vesicle
PRPH2	1.56428e-07	Down	28.4942	76.1571
IFRD1	1.56429e-07	Up	532.462	134.718
PRKD1	1.5643e-07	Up	238.707	67.0163	Can-gene	Kinase
DDAH2	1.5643e-07	Up	224.641	94.752
GBP2	1.5643e-07	Up	351.209	59.7036
PTPRZ1	1.5643e-07	Up	6434.51	1668.5
PIM2	1.60027e-07	Down	57.1616	89.6178		Kinase
ABHD8	1.60029e-07	Down	40.9192	80.6169
RNF123	1.60029e-07	Down	75.6204	118.521
MAT2A	1.60029e-07	Up	236.681	124.937
ZKSCAN4	1.60029e-07	Up	83.5487	50.5602
GBP1	1.60029e-07	Up	671.6	68.5003
PXDN	1.60029e-07	Up	411.006	60.4786
KLHL20	1.63708e-07	Up	68.1631	41.6644
SCN2B	1.63708e-07	Down	22.6222	40.4993
SNX6	1.63709e-07	Up	451.221	192.018		Transporter
ALDOA	1.63709e-07	Down	5412.09	8737.95		Generics
DCHS1	1.63709e-07	Up	140.858	47.6489
AASS	1.63709e-07	Up	67.3741	29.319
SMARCC1	1.63709e-07	Up	156.014	71.2885
HTR2A	1.63709e-07	Down	41.5877	708.729		Receptor
CDH8	1.67466e-07	Down	26.4463	72.721
CDH7	1.67468e-07	Down	24.1466	51.5965
PLD3	1.6747e-07	Down	189.924	476.247
MS4A4A	1.6747e-07	Up	659.455	44.2494
LANCL1	1.6747e-07	Down	313.028	729.021
LDOC1	1.6747e-07	Down	431.944	1476.72
IGFBP2	1.6747e-07	Up	1252.9	48.3588
ELOVL4	1.71313e-07	Down	73.0692	299.437
PTPN3	1.71313e-07	Down	30.1275	89.1661
FKBP1B	1.71314e-07	Down	92.705	251.202
PLEKHB2	1.71314e-07	Down	579.058	967.61
SCP2	1.71314e-07	Up	798.066	335.642
BDNF	1.71314e-07	Down	60.7875	364.865		Ligand
CDK5	1.71314e-07	Down	244.059	604.422		Kinase
ITFG1	1.71314e-07	Down	740.361	1716.12
ENTPD3	1.75242e-07	Down	47.9593	275.475
BCL11B	1.75243e-07	Down	26.4111	66.2333	Cancer Gene
STAG2	1.75244e-07	Up	610.138	216.521
MAN2B1	1.75244e-07	Up	236.178	65.997
SPARC	1.75244e-07	Up	3840.16	1000.23
FABP3	1.77241e-07	Down	55.3602	162.567
AP1M2	1.7926e-07	Down	32.241	42.3672
RHBDL1	1.79261e-07	Down	26.3887	38.1603
NXT1	1.79261e-07	Up	505.653	145.97
ZFYVE9	1.79261e-07	Down	43.4511	62.8654		Receptor
NSF	1.79261e-07	Down	608.408	3909.84
ZNF468	1.79261e-07	Up	76.0537	34.1219
SH3GLB1	1.79261e-07	Up	973.694	298.385
P2RY5	1.79261e-07	Up	257.169	68.522
PORCN	1.83367e-07	Down	62.5043	115.66
ANGPT2	1.83367e-07	Up	184.183	24.9795
PRR14	1.83367e-07	Up	246.962	135.407
R3HDM2	1.83367e-07	Down	344.167	740.726
COL4A2	1.83367e-07	Up	810.344	79.4686
CD163	1.83367e-07	Up	1604.31	75.349
MFSD1	1.83367e-07	Up	1349.68	422.535
HSPB3	1.83367e-07	Down	36.9293	101.773
RARG	1.87561e-07	Down	29.9393	35.8662
ADAM11	1.9185e-07	Down	27.6601	54.1073
MYO5A	1.91852e-07	Down	50.7195	89.303
DDX24	1.91853e-07	Down	702.226	1635.89
PSD3	1.91853e-07	Down	425.318	2267.34		GEF
SPP1	1.91853e-07	Up	10739.5	2720.81
C1orf156	1.96237e-07	Up	135.593	60.9669
ULK1	1.96237e-07	Down	63.5349	113.842
NECAP1	1.96237e-07	Down	328.708	1069.22
C1QB	1.96237e-07	Up	2650.56	341.849
SNX5	1.96237e-07	Up	735.673	305.435
SOD1	1.96237e-07	Down	3534.71	5415.73		Generics
NECAP2	1.96237e-07	Up	501.428	151.496
LAP3	1.96237e-07	Up	1404.26	322.638		MDTP,Multiple Domain Trans-membrane Proteins
KLHDC8A	1.96237e-07	Up	187.792	33.7097
CRHR1	2.00712e-07	Down	21.7835	27.3518
VSIG4	2.00718e-07	Up	1938.88	171.991
SFRS12	2.00718e-07	Up	435.415	119.654
C14orf2	2.00718e-07	Down	1255.89	2525.59
LOC283871	2.05297e-07	Down	30.9165	49.4448
LPPR4	2.05298e-07	Down	365.006	1444.38
DOC2A	2.05298e-07	Down	33.2636	157.684		Vesicle
FCER1G	2.05298e-07	Up	1214.42	153.836
CYP2A13	2.09975e-07	Down	32.1155	46.8502
AUH	2.09977e-07	Down	226.138	516.513
CIT	2.09979e-07	Down	182.86	635.88		Kinase
RICH2	2.09979e-07	Down	34.46	254.767
HNRNPC	2.09979e-07	Up	1217.29	634.121
TSPYL1	2.09979e-07	Down	1026.74	3098.93
RBM38	2.1476e-07	Up	64.8204	35.0456
CACNA1A	2.14761e-07	Down	49.2154	104.831		Channel
SOX4	2.14762e-07	Up	372.523	60.3668
ASCC3L1	2.14762e-07	Up	1287.33	547.595
BARD1	2.14762e-07	Up	322.608	83.0108
MED20	2.14762e-07	Up	83.8924	46.3828
RNF130	2.14762e-07	Up	1102.94	478.576
B4GALT6	2.19649e-07	Down	27.9266	60.6315
IDI1	2.19651e-07	Down	362.297	923.73
MDK	2.19651e-07	Up	333.132	51.2489
DNAJC12	2.19651e-07	Down	196.826	808.911
CAMK2G	2.19651e-07	Down	177.654	668.591		Transferase
RRP15	2.19651e-07	Up	100.753	53.4348
PDE1B	2.22133e-07	Down	24.9153	42.8307		PDE
SCN8A	2.24643e-07	Down	24.0991	69.8731
SLC24A2	2.24647e-07	Down	37.8143	88.976
SLC41A3	2.24648e-07	Down	185.294	360.121
TXNDC1	2.24648e-07	Up	509.009	121.454
PREPL	2.24648e-07	Down	470.906	1458.31
DBI	2.29754e-07	Up	6650.12	2929.25
PTPN13	2.29754e-07	Up	265.298	94.8592		cytoskeleton
KCTD5	2.29754e-07	Up	296.28	123.912
LIG4	2.34971e-07	Down	45.0479	83.6648
DENND2A	2.34972e-07	Up	199.921	56.5509
ZNF430	2.34972e-07	Up	153.723	62.8724
CD9	2.34972e-07	Up	3200.86	915.647
GABRA3	2.40301e-07	Down	28.4894	87.1974
CDC73	2.40305e-07	Up	146.871	55.1125
PPL	2.40305e-07	Down	75.3971	269.606
TSR1	2.40305e-07	Up	160.226	84.1048
SAMSN1	2.40305e-07	Up	342.959	57.1197
GABRB2	2.40305e-07	Down	34.4403	71.0125
HSPH1	2.40305e-07	Down	436.797	1146.83
LAMB2	2.40305e-07	Up	244.094	71.5158
UROS	2.40305e-07	Down	212.383	623.522
FUT1	2.45752e-07	Down	28.7903	49.918
CABYR	2.45753e-07	Down	27.1398	48.7499
CNNM2	2.45753e-07	Down	38.5946	63.5861
PDE1A	2.45753e-07	Down	43.3627	256.057		PDE
EIF4A2	2.45754e-07	Down	5175.86	8951.5	Cancer Gene
C10orf38	2.45754e-07	Down	474.532	1636.19
CDC25B	2.45754e-07	Up	552.372	196.413
KIAA0143	2.45754e-07	Down	501.36	1058.25
PVR	2.51319e-07	Down	34.3819	40.2083
SNCA	2.51322e-07	Down	145.958	1895.82		Degraded Alpha-synuclein
DYNC1I1	2.51323e-07	Down	216.631	2244.6
SMC5	2.51323e-07	Up	175.379	75.2613
SLAMF7	2.57012e-07	Down	37.7642	54.9558
TMEM184B	2.57014e-07	Down	268.396	482.447
GABARAPL1	2.57014e-07	Down	117.637	378.018
DBR1	2.57014e-07	Up	71.6376	36.4671
PRMT8	2.62822e-07	Down	28.2638	108.832
CENTA2	2.62827e-07	Up	252.817	90.0444
BFSP1	2.62827e-07	Down	24.5213	40.0621
AQP1	2.62828e-07	Up	1661.19	60.2864
PPP4R1	2.62828e-07	Up	713.617	284.244
ENTPD1	2.62828e-07	Up	103.259	53.1784
PIN1	2.62828e-07	Down	295.622	583.036		TF
CEND1	2.62828e-07	Down	84.6332	225.059
ADRB3	2.68768e-07	Down	30.2379	39
ZNF44	2.68768e-07	Up	60.4797	42.7392
RIMS3	2.68768e-07	Down	59.4706	128.12
OPRK1	2.68769e-07	Down	24.775	48.4939		Receptor
PADI1	2.68769e-07	Down	49.4705	68.3845		Chaperone
PLK2	2.6877e-07	Down	113.899	372.664
FAM49A	2.6877e-07	Down	110.251	264.496
EFHD2	2.6877e-07	Down	211.846	464.706
SP110	2.6877e-07	Up	153.621	55.4842	Can-gene
TOR1AIP1	2.6877e-07	Up	216.94	103.02
RIPK1	2.74841e-07	Up	59.4705	28.4335		Kinase
GAS1	2.74842e-07	Up	195.343	58.1778		NA
METRN	2.74842e-07	Up	277.952	88.9519
RND2	2.74842e-07	Up	165.564	61.8421
HOXC4	2.81044e-07	Up	139.622	37.712
ALG6	2.81046e-07	Up	263.906	75.1931
NFATC3	2.81046e-07	Up	51.7239	36.9698
INPP5A	2.81046e-07	Down	179.892	786.778		hydrolase
GRIN1	2.87383e-07	Down	29.1231	77.4458
PPP2R2D	2.87383e-07	Down	92.2005	176.02
EDNRA	2.87385e-07	Up	174.551	41.7045		MDTP
ITGB2	2.87385e-07	Up	719.971	122.182
NR1D1	2.87385e-07	Down	117.458	255.214
RGS1	2.87385e-07	Up	651.566	66.7058
HRH3	2.93858e-07	Down	26.6088	34.641
ANKRD26	2.93859e-07	Down	25.9953	38.0656
TRIM37	2.93862e-07	Down	880.756	2876.85
RGS20	2.93862e-07	Down	132.317	552.385
SV2A	2.93862e-07	Down	502.261	2222.78		Vesicle
PLCL2	3.00478e-07	Down	93.8078	223.122
PH-4	3.0048e-07	Down	460.646	949.12
PAK2	3.0048e-07	Up	159.69	79.6165		Kinase
TRIM44	3.0048e-07	Down	436.366	863.712
MYCBP2	3.0048e-07	Down	569.714	2137.07
DOCK9	3.07235e-07	Down	35.1032	50.0583
TNNT2	3.07238e-07	Down	26.2001	46.0317
KRT4	3.07241e-07	Down	26.4138	33.7955
POU3F2	3.07241e-07	Up	315.555	86.0132
MLLT11	3.07241e-07	Down	3203.03	7760.01
PLSCR1	3.07241e-07	Up	501.483	108.425		Regulation
P2RX5	3.07241e-07	Down	33.6895	131.451
RNASE2	3.07241e-07	Up	228.015	37.7937
CHST1	3.07241e-07	Down	139.695	807.181
IKBKB	3.07241e-07	Up	73.5659	46.9975		Kinase
BACH1	3.07241e-07	Up	61.4643	38.1675
AKAP11	3.14148e-07	Down	453.362	1239.74
APOO	3.1415e-07	Down	768.172	1417.58
DHCR24	3.1415e-07	Down	198.622	600.83
RARRES3	3.1415e-07	Up	441.148	85.3268
PARK2	3.21202e-07	Down	24.6207	36.1071
INPP4A	3.21205e-07	Down	29.473	66.1151
DLG4	3.21205e-07	Down	30.5989	50.1634		Adapter
GATAD1	3.21207e-07	Up	332.801	122.583
SH3BP5	3.21208e-07	Down	203.171	495.463
RNASE6	3.21208e-07	Up	597.212	94.8115
PLAT	3.21208e-07	Up	747.466	104.894		SP
LSM7	3.21208e-07	Up	1271.51	333.007
PRRG3	3.28411e-07	Down	25.7098	44.8429
DRD1IP	3.28415e-07	Down	29.2014	411.803
COL18A1	3.2842e-07	Up	173.69	54.5503
HSD17B10	3.2842e-07	Up	987.148	335.32
THADA	3.35787e-07	Up	157.939	79.9119
ZCCHC8	3.35787e-07	Up	220.574	92.1822
PITPNM1	3.35787e-07	Down	52.2334	90.5045
ZNF43	3.35787e-07	Up	188.843	74.3163
A2M	3.35787e-07	Up	3511.48	1164.99
ABCB7	3.35787e-07	Up	233.062	97.1843
KCNJ12	3.43307e-07	Down	20.457	24.8448
PDK2	3.43312e-07	Down	66.5817	134.206		Kinase
ATP6V0D1	3.43314e-07	Down	1200.15	2830.39
ISCU	3.51e-07	Down	1444.85	2401.63
PHACTR4	3.51004e-07	Up	100.837	44.7742
VPS24	3.51004e-07	Down	801.03	1335.97
STOML1	3.51004e-07	Down	146.467	341.741
SGSH	3.51004e-07	Up	127.394	73.3252
STXBP5L	3.58856e-07	Down	26.1057	100.851
NEURL	3.58858e-07	Down	30.3177	40.2197
KCNAB1	3.58859e-07	Down	38.0531	134.834
PRCP	3.58859e-07	Up	2560.94	1011.22
NCKAP1L	3.58859e-07	Up	89.5908	34.1358
CACNA1I	3.58859e-07	Down	26.0164	33.7825
B3GNT1	3.58859e-07	Down	665.732	2300.78
KLC1	3.58859e-07	Down	341.913	1413.28		Cytoskeleton
BAT1	3.58859e-07	Up	1728.26	906.695
GCC2	3.58859e-07	Down	307.944	780.5
RIMS2	3.58859e-07	Down	77.8287	394.882	Can-gene
CMTM6	3.66883e-07	Up	1511.64	417.19
SSR2	3.66883e-07	Up	1349.07	535.592
PTPRM	3.66885e-07	Down	223.826	535.543
SPIN1	3.66885e-07	Down	252.738	514.743
FUBP3	3.66885e-07	Up	225.677	106.116
VPS35	3.66885e-07	Down	2257.91	3129.45
GALNT1	3.66885e-07	Up	864.078	430.188
SLC2A10	3.66885e-07	Up	294.577	45.0266
HOMER1	3.66885e-07	Down	212.334	668.191
CACNA1B	3.75065e-07	Down	18.7555	24.3926		Channel
SLC2A6	3.75081e-07	Down	60.0363	123.203
MADD	3.75083e-07	Down	102.355	263.694
C11orf67	3.75083e-07	Up	176.852	84.5973
FLJ10357	3.75083e-07	Up	292.836	91.7685
SSR1	3.75083e-07	Up	454.947	161.103
SSX2IP	3.75083e-07	Down	130.989	388.572
MGAT4A	3.75083e-07	Up	96.9914	34.4062
VPS13C	3.75083e-07	Up	295.116	98.1404
EMX1	3.83449e-07	Down	24.5112	31.5865
OAS3	3.83456e-07	Up	156.155	46.3928
ZNF266	3.83458e-07	Up	340.278	120.451
VSNL1	3.83458e-07	Down	360.67	7805.62		Adapter
C21orf55	3.92012e-07	Down	33.8029	47.3626
ATPIF1	3.92012e-07	Down	623.91	1105.45
YARS	3.92014e-07	Down	682.736	1042.34
RGS4	3.92014e-07	Down	131.766	1997.16		GAP
INADL	4.00749e-07	Down	26.4814	35.7065		Adapter
CDH12	4.00749e-07	Down	25.1977	89.7816
CDH9	4.00751e-07	Down	28.4457	59.6468
FLVCR2	4.00753e-07	Up	56.9668	30.6151
PTPRK	4.00753e-07	Down	553.8	1311.53
RAB9A	4.00753e-07	Up	844.733	322.432
GNG5	4.00753e-07	Up	2215.35	869.831
MATK	4.00753e-07	Down	24.2926	53.8597		transferase
SERPINB6	4.00753e-07	Up	836.585	292.725
KCND3	4.09673e-07	Down	25.5832	35.804
ANK1	4.09677e-07	Down	27.7773	36.0056		Cytoskeleton
FAM134A	4.09681e-07	Down	591.582	1280.78
NKRF	4.09681e-07	Down	232.855	532.77
HLA-E	4.09681e-07	Up	2607.93	1009.73
NRN1	4.09681e-07	Down	725.709	1914.78
RAB31	4.09681e-07	Up	3217.19	1342.04
KCNB2	4.18789e-07	Down	18.9446	31.8219
CLCN4	4.18795e-07	Down	48.3282	118.421
ST6GALNAC5	4.18798e-07	Down	57.6103	371.441
PI4KA	4.188e-07	Down	240.232	1504.41
CLK1	4.188e-07	Up	170.452	55.6719		Kinase
CASP3	4.188e-07	Up	211.559	64.9593		Caspases
MAPK1	4.28114e-07	Down	234.276	502.801		Kinase
HS2ST1	4.28114e-07	Up	219.715	109.689
MBNL2	4.28114e-07	Down	92.5053	169.456
DLGAP1	4.3762e-07	Down	26.8981	46.2695		Adapter
CADPS2	4.37627e-07	Down	122.999	387.229
RAP1GDS1	4.37629e-07	Down	335.83	713.189	Can-gene
UGP2	4.37629e-07	Down	1701.75	3478.4
SMARCA5	4.37629e-07	Up	219.207	86.237
DOCK3	4.37629e-07	Down	58.6335	359.9
ANKRD49	4.37629e-07	Up	311.364	147.777
CALCRL	4.37629e-07	Up	101.753	26.9705
CHD1	4.37629e-07	Up	252.33	85.0301
RNF11	4.37629e-07	Down	960.225	1522.2
HHLA2	4.47341e-07	Down	22.7738	30.3742
KIF17	4.47341e-07	Down	25.7865	53.2642		Generics
ADAM23	4.47345e-07	Down	103.872	211.569
ECHS1	4.47345e-07	Down	1124.31	1861.06
IFNGR2	4.47347e-07	Up	557.444	276.955
DCPS	4.47347e-07	Up	128.46	56.6748
CPNE3	4.47347e-07	Up	873.957	298.333
TRA2A	4.47347e-07	Up	256.025	117.289
DENND4C	4.47347e-07	Up	119.561	49.6783
CBX6	4.47347e-07	Down	301.42	1263.3
TBR1	4.5726e-07	Down	22.0851	50.0259		TF
LMO7	4.57262e-07	Down	26.1017	33.4087	Can-gene
TYR	4.57269e-07	Down	24.1624	34.381
WNT8B	4.57269e-07	Down	30.6347	43.3878
PPA1	4.57273e-07	Down	2482.84	4994.42		Phosphataese
MEX3C	4.57273e-07	Up	412.861	130.872
RAB3A	4.57273e-07	Down	105.261	749.735		GTPase
NRGN	4.57273e-07	Down	253.618	3983.43
LRP10	4.67412e-07	Up	654.601	229.693
EFNA3	4.67412e-07	Down	79.2882	190.577
ARF3	4.67412e-07	Down	671.323	2160.28
CD248	4.67412e-07	Up	146.495	59.2808
SLC30A3	4.77765e-07	Down	49.6804	539.504
NEUROD6	4.77765e-07	Down	50.6818	259.267
CEP135	4.77765e-07	Up	84.2368	33.3146
PTPN4	4.77767e-07	Down	221.944	684.117
HLA-DMA	4.77767e-07	Up	837.783	140.301
RBM7	4.77767e-07	Up	326.703	114.401
HBQ1	4.88339e-07	Down	28.3342	71.2882
TMEM180	4.88341e-07	Down	36.1596	60.4003
AP1S1	4.88341e-07	Down	160.944	317.749
INTS9	4.88343e-07	Up	155.877	77.8992
ASTE1	4.88343e-07	Up	123.883	62.4852
QTRT1	4.88343e-07	Up	94.6636	47.9309
ID4	4.88343e-07	Up	933.618	190.403		Transcription regulation
PDLIM3	4.88343e-07	Up	129.453	48.1287
HEXA	4.88343e-07	Up	519.939	209.606
SMPX	4.99133e-07	Down	24.1625	91.9404
SETDB1	4.99141e-07	Up	73.5289	46.5575
CYP20A1	4.99141e-07	Up	100.727	45.5858
SLC9A2	4.99141e-07	Down	23.3416	34.8247
KCNA3	4.99141e-07	Down	26.515	43.6636
SSTR2	4.99143e-07	Down	27.1177	66.8015		Receptor
REV3L	4.99145e-07	Up	314.094	96.1143
SEC61A2	4.99145e-07	Down	87.2	252.925
LAPTM5	4.99145e-07	Up	1521.59	342.444
PRNP	4.99145e-07	Down	873.346	1990.15		NA
ATM	4.99145e-07	Up	104.92	48.0182	Cancer Gene	Kinase
GNB2	4.99145e-07	Up	507.835	260.539		Generics
HDGFRP3	5.10178e-07	Down	220.484	399.616
GLRB	5.10178e-07	Down	116.271	310.463
NGFRAP1	5.10178e-07	Down	3608.16	5045.2
JMJD1A	5.10178e-07	Up	726.556	276.13
FKBP8	5.10178e-07	Down	55.4124	77.328
TRMT5	5.10178e-07	Up	1633.76	673.569
PSMC1	5.10178e-07	Down	1680.54	2404.09
NOLC1	5.10178e-07	Down	136.876	214.768
TYRP1	5.2144e-07	Down	20.0684	61.3697
RASGRF1	5.21442e-07	Down	29.0251	92.5034		Chemokines
TDG	5.21445e-07	Up	321.04	130.718
DEK	5.21445e-07	Up	1154.97	452.454	Oncogene
BAZ1B	5.21445e-07	Up	312.986	137.928
ABHD3	5.21445e-07	Up	191.259	75.4298
CDK5RAP3	5.21445e-07	Up	479.663	200.644
HNRPK	5.21445e-07	Up	2253.01	1601.64
ZNF12	5.21445e-07	Up	313.313	143.801
PDE4DIP	5.21445e-07	Down	106.426	219.835	Cancer Gene
ADORA3	5.21445e-07	Up	233.083	51.0669
RYR2	5.32942e-07	Down	33.6849	218.729
OTUB1	5.32949e-07	Down	178.422	354.828
ACTR10	5.32952e-07	Down	1597.75	2681.76
PRKAB1	5.32952e-07	Up	156.235	89.0212
VAMP8	5.32952e-07	Up	878.215	143.859
PLEKHF2	5.32952e-07	Up	226.28	73.471
GLRX5	5.32952e-07	Down	1239.49	1982
DPYD	5.32952e-07	Up	583.736	55.5849
GRIN2B	5.44693e-07	Down	22.9168	33.4574
APBB1	5.44698e-07	Down	92.4516	208.927
SGPL1	5.44701e-07	Up	97.8236	53.7789
PHC2	5.44703e-07	Up	649.879	290.108
PARP4	5.44703e-07	Up	376.571	107.026
GABRA2	5.44703e-07	Down	102.44	1476.78
CNOT2	5.44703e-07	Up	553.512	213.37
FZD7	5.44703e-07	Up	281.478	42.4564		Receptor
CHFR	5.56697e-07	Up	166.438	78.6865
BCAS4	5.56702e-07	Down	27.2027	41.101
SNRPF	5.56704e-07	Up	530.044	292.766
C9orf16	5.56704e-07	Down	453.115	976.357
ATP8A1	5.56704e-07	Down	22.886	58.8263
MSC	5.56704e-07	Down	27.947	40.774
LSM2	5.6896e-07	Up	350.576	137.749
FKBP10	5.6896e-07	Up	101.007	37.0888
CBX3	5.6896e-07	Up	1274.94	438.513
CHSY1	5.6896e-07	Up	504.737	167.383
HIP1	5.6896e-07	Up	99.7851	37.6074	Cancer Gene	cytoskeleton
ZNF586	5.81471e-07	Up	78.2895	42.4694
DCTN1	5.81476e-07	Down	261.455	642.701
DAG1	5.81476e-07	Up	213.047	106.191		Adapter
SYT13	5.81476e-07	Down	34.1775	145.347
PDIA2	5.94246e-07	Down	20.8472	29.3404
MC4R	5.94249e-07	Down	20.7112	33.6825
SENP5	5.94252e-07	Down	42.5804	59.0281
S100A4	5.94257e-07	Up	532.365	72.2028
PIP4K2A	5.94257e-07	Down	136.486	294.824		Kinase
C14orf147	5.94257e-07	Up	487.395	186.634
PRPF4B	5.94257e-07	Up	154.212	77.8265	CAN-gene
PSMB9	5.94257e-07	Up	592.516	111.748
PPFIA4	5.94257e-07	Down	38.8371	108.342
C14orf162	6.073e-07	Down	24.5322	89.2948
AK5	6.07306e-07	Down	81.0683	1508.68
TXLNA	6.07309e-07	Up	184.425	66.332
JAM2	6.07309e-07	Up	1042.89	311.072
PTPRC	6.07309e-07	Up	200.366	46.8338		Phosphataese
PUS7	6.07309e-07	Up	203.981	79.8887
NDST3	6.07309e-07	Down	24.4081	69.6251
RNF43	6.20628e-07	Down	27.1622	41.4011
NPAL3	6.20631e-07	Down	38.9917	58.0608
DPY19L4	6.20634e-07	Up	170.289	61.1677
SCAMP2	6.20634e-07	Up	365.984	169.777
PUS3	6.20637e-07	Up	163.735	88.7565
PPME1	6.20637e-07	Down	394.76	814.674
HLA-C	6.20637e-07	Up	4028.74	1328.53
TRHDE	6.34234e-07	Down	27.7396	155.107
PLVAP	6.34243e-07	Up	114.646	37.372
PITRM1	6.34246e-07	Down	187.014	395.165
CACYBP	6.34246e-07	Down	343.97	549.123
RBM28	6.34246e-07	Up	120.339	45.433
TBC1D15	6.34246e-07	Up	387.289	187.124
NUP214	6.34246e-07	Up	67.7996	53.5522	Cancer Gene	Transporter
PHLPPL	6.34246e-07	Down	132.421	309.868
PTH2R	6.48131e-07	Down	24.4641	49.2702
MAPK8	6.48137e-07	Down	27.1892	37.4178		Kinase
SPOCK1	6.48143e-07	Down	789.172	2694.35
IRF7	6.48143e-07	Up	118.375	54.0312
KIAA0922	6.48143e-07	Up	75.7395	39.5609
PPP1CB	6.48143e-07	Up	678.666	329.15
POU6F2	6.62317e-07	Down	20.74	26.0337
HNMT	6.6233e-07	Up	95.6656	49.847
FNBP1L	6.62333e-07	Up	249.903	92.1472
ZNF45	6.62333e-07	Up	88.9399	43.6262
ENSA	6.62333e-07	Down	366.96	847.111
TAGLN3	6.62333e-07	Down	365.036	2963.48
MAST3	6.62333e-07	Down	119.959	1348.88
NY-REN-7	6.76813e-07	Down	23.2523	61.5428
MYOC	6.76816e-07	Down	25.4664	33.4331
ATP13A2	6.76819e-07	Down	116.502	345.598
OS9	6.76822e-07	Up	792.056	292.924
UNC119B	6.76822e-07	Up	403.62	196.526
MYO1F	6.76822e-07	Up	120.194	49.086		Cytoskeleton,SP
HSP90AB1	6.76822e-07	Down	1625.47	2820.71	Cancer Gene
KCNV1	6.91597e-07	Down	18.9778	125.951
RHO	6.91603e-07	Down	28.6638	33.8395
AP3M2	6.91616e-07	Down	237.53	798.302
CD14	6.91616e-07	Up	1636.45	220.91		Kinase
HMGB2	6.91616e-07	Up	1495.51	313.261		Generics
HECW1	6.91616e-07	Down	28.2596	93.0926
IGFBP5	6.91616e-07	Up	306.735	87.7329
BAZ2B	7.06719e-07	Up	203.84	76.8101
NIPBL	7.06719e-07	Up	104.762	59.7746
NPY1R	7.06719e-07	Down	35.1646	107.672
UTP20	7.06719e-07	Up	128.568	67.3729
SH3PXD2A	7.06719e-07	Down	28.7979	40.6138
LPPR2	7.06722e-07	Down	107.038	170.859
AGTPBP1	7.06722e-07	Down	135.772	283.457
ZFAND3	7.06722e-07	Up	296.347	162.304
EFNA1	7.06722e-07	Up	184.986	70.5954
LYN	7.06722e-07	Up	296.796	82.4945		Kinase
PCYOX1L	7.06722e-07	Down	233.674	404.225
C7orf26	7.06722e-07	Up	99.2417	67.295
PRMT3	7.06722e-07	Up	340.021	100.962
DRD1	7.22132e-07	Down	22.0096	44.0137		Receptor
RAB40C	7.22135e-07	Down	28.2519	38.4589
C1orf218	7.22139e-07	Up	114.346	49.3231
SERPINA1	7.22142e-07	Up	469.278	58.4454
GMNN	7.22145e-07	Up	648.143	191.562
CYTL1	7.22145e-07	Up	220.765	42.8883
NEDD4L	7.22145e-07	Down	74.3856	155.416
DAPP1	7.22145e-07	Up	105.646	70.6344
RNF41	7.22145e-07	Down	107.293	203.507		NA
FAM98A	7.37893e-07	Down	665.852	1112.38
CHD9	7.37893e-07	Up	311.966	162.533
ALG8	7.37893e-07	Up	494.149	201.605
C20orf39	7.37893e-07	Down	226.294	576.132
CASP1	7.37893e-07	Up	216.285	51.0025		Caspases
PLA2G3	7.53964e-07	Down	33.3502	43.9038
MMP17	7.53964e-07	Down	25.3525	36.6035
KCNA4	7.53964e-07	Down	30.7443	49.6713		Channel
TMEM59L	7.53971e-07	Down	80.2196	216.038
ZNF200	7.53971e-07	Up	89.5827	54.463
COL5A2	7.53971e-07	Up	661.755	77.1075
ENC1	7.53971e-07	Down	645.335	4892.1
USP12	7.70379e-07	Down	38.9311	67.4666
POLA1	7.70386e-07	Up	185.999	87.2215
PTGES2	7.70386e-07	Down	86.0058	130.073
PSMB8	7.70386e-07	Up	564.462	113.215
LMTK2	7.87127e-07	Down	22.7314	29.5487
OSBP2	7.87134e-07	Down	30.5966	41.6801
RHOBTB2	7.87141e-07	Down	51.5551	119.694
ZNF83	7.87145e-07	Up	225.257	65.9628
WBSCR16	7.87145e-07	Up	170.344	95.7956
C6orf62	7.87145e-07	Up	738.696	353.91
CA7	8.04244e-07	Down	26.0523	45.9392
NPAS1	8.04244e-07	Down	24.3445	39.7693
MADCAM1	8.04248e-07	Down	42.6727	80.9114
FABP6	8.04251e-07	Down	35.642	132.027
PHYHIP	8.04251e-07	Down	59.5875	797.429
C7orf42	8.04251e-07	Up	759.095	246.882
C6orf26	8.04255e-07	Up	48.3853	28.1305
NCKIPSD	8.04255e-07	Down	125.225	186.125	Cancer Gene
BCL10	8.04255e-07	Up	245.221	113.134	Cancer Gene	regulation of apoptosis
PLXNB2	8.04255e-07	Up	133.45	75.6128
OXCT1	8.04255e-07	Down	368.959	990.42
NUPL2	8.04255e-07	Up	189.91	80.4355
STAU2	8.21719e-07	Down	77.254	131.331
SEMA4A	8.21719e-07	Down	49.143	327.244
FTSJ2	8.21723e-07	Up	208.01	98.1965
PIGG	8.21723e-07	Up	435.381	202.589
TIMP2	8.21723e-07	Up	336.414	140.916
TTBK2	8.21723e-07	Down	72.7897	161.615
ATP10D	8.21723e-07	Up	236.527	75.9004
GMFG	8.21723e-07	Up	349.943	100.956
LAMP2	8.21723e-07	Up	903.099	288.848
ATP7A	8.21723e-07	Up	76.7958	45.5901
DECR1	8.39556e-07	Up	934.611	467.579
FHOD3	8.39556e-07	Down	88.0214	212.417
HPS5	8.39556e-07	Up	185.803	68.4305
DKFZP564O0823	8.39556e-07	Down	71.2057	279.658
TLR2	8.39556e-07	Up	196.577	41.152		Generics,Receptor
TRIM24	8.39556e-07	Up	242.919	105.683	Cancer Gene
PAK6	8.39556e-07	Down	31.8538	182.082		Kinase
CTDSP1	8.39556e-07	Up	229.331	94.5659
OSBPL1A	8.39556e-07	Down	565.958	1994.15
EFEMP1	8.39556e-07	Up	1764.14	198.582
CRH	8.5775e-07	Down	28.183	111.5
DOK4	8.5775e-07	Down	26.9177	34.4998
ADAMTSL2	8.57754e-07	Down	27.937	37.1784
ECM2	8.57761e-07	Up	346.438	59.3871
TLR1	8.57761e-07	Up	91.0648	31.2292		Receptor
CALD1	8.57761e-07	Up	407.097	111.904
CXorf9	8.57761e-07	Up	115.735	31.5214
ZDHHC4	8.57761e-07	Up	502.638	217.422
TFEC	8.57761e-07	Up	63.3773	24.4307
AMPD2	8.57761e-07	Down	236.603	397.968
LYZ	8.57761e-07	Up	525.659	53.073
BTRC	8.57761e-07	Down	31.6662	41.7202		Adapter
RGS14	8.76335e-07	Down	29.9091	45.4236
PRKAR1B	8.76339e-07	Down	45.0844	136.869		Kinase
OVOL2	8.76343e-07	Down	22.7467	29.021
TCF7L1	8.76343e-07	Up	136.137	43.1327
ZNF22	8.76347e-07	Up	444.675	170.434
SNRPB2	8.76347e-07	Up	847.129	467.212
LITAF	8.76347e-07	Up	770.196	278.142
NCF2	8.76347e-07	Up	89.4149	29.3603		GAP,SP
ELF1	8.76347e-07	Up	193.441	82.9543
YWHAH	8.76347e-07	Down	591.359	3380.1		Adapter
GEMIN7	8.95303e-07	Down	24.78	34.3753
HES1	8.9532e-07	Up	352.705	118.311		TF
DYNC1LI1	8.9532e-07	Down	254.684	458.998
CLTC	8.9532e-07	Down	4658.34	6756.12	Cancer Gene	SP
WASF1	8.9532e-07	Down	407.398	1525.34		SP
RNF216	8.9532e-07	Up	85.5552	51.1055
PMF1	8.9532e-07	Up	263.465	120.981
UBD	8.9532e-07	Up	156.63	25.6373
DYNLT3	8.9532e-07	Down	1180.89	2239.57
JPH3	9.14675e-07	Down	22.228	72.0641
HCN2	9.14688e-07	Down	30.926	41.4405
FLJ20699	9.14688e-07	Up	92.2792	54.6672
PTBP1	9.14688e-07	Up	541.231	144.545
TSPYL2	9.14688e-07	Down	133.101	689.962
SLC39A1	9.14688e-07	Up	241.24	93.4922
LCN2	9.24514e-07	Down	41.1037	69.7945
CAD	9.34454e-07	Up	185.812	79.7765		TF
AAK1	9.34454e-07	Down	39.1429	87.8033
ANKRD57	9.34459e-07	Up	97.3376	38.1265
PNMA1	9.34459e-07	Down	1126.61	2015.6
GPR6	9.54619e-07	Down	26.4535	55.9308
KRT17	9.54623e-07	Down	29.8765	88.2958		SP
FCHO1	9.54628e-07	Down	26.6155	36.529
TEX11	9.54632e-07	Down	27.6278	38.4269
GABRA4	9.54637e-07	Down	28.8751	110.152
CRY2	9.54641e-07	Down	73.1324	194.754
RAF1	9.54641e-07	Up	418.182	196.916		Kinase
GPR177	9.54641e-07	Up	1178.91	435.688
CORO1C	9.54641e-07	Up	819.482	293.944
PLXNA3	9.54641e-07	Up	57.8191	33.2494
PART1	9.75225e-07	Down	29.3051	46.1469
TRAF3	9.75229e-07	Down	27.0976	39.557		Generics,SP
PSD	9.75238e-07	Down	29.9845	69.6233
HLA-F	9.75242e-07	Up	604.288	207.202
CD74	9.75242e-07	Up	3300.06	848.854
SLC4A2	9.75242e-07	Up	107.037	44.4573
SLC17A7	9.75242e-07	Down	138.291	4106.63
FDFT1	9.75242e-07	Down	928.352	1998.42
FLJ22222	9.75242e-07	Up	90.9722	47.7953
INPPL1	9.75242e-07	Up	167.795	93.4854		phosphatase
TYROBP	9.75242e-07	Up	1611.27	322.843
MBD2	9.96262e-07	Up	55.9251	42.4607
PECI	9.96267e-07	Up	992.48	402.443
AEBP1	9.96272e-07	Up	927.164	108.753
GINS1	9.96272e-07	Up	467.111	116.754
ZNF701	9.96272e-07	Up	54.5497	39.4435
CTSC	9.96272e-07	Up	1019.69	165.477
PYGL	9.96272e-07	Up	314.123	64.6264
SFTPC	1.00694e-06	Down	30.9185	39.2896
KCNJ3	1.01773e-06	Down	23.0823	63.6819		Channel
PDYN	1.01773e-06	Down	49.5719	511.178
MEF2B	1.01773e-06	Down	36.6333	48.9199		TF
FEZF2	1.01773e-06	Down	36.8916	176.255
TOR3A	1.01773e-06	Up	145.041	78.7255
SYK	1.01774e-06	Up	125.792	47.5496	Cancer Gene	Kinase
KIAA1033	1.01774e-06	Up	361.52	161.033
FAM127A	1.01774e-06	Down	1990.66	3455.42
KCNN1	1.01774e-06	Down	43.3451	125.631
PIM1	1.02863e-06	Up	70.7567	38.171	Cancer Gene
HTR4	1.03962e-06	Down	27.1439	34.5006		Receptor
CACNA1S	1.03962e-06	Down	22.9371	29.4357
KIAA1009	1.03964e-06	Up	40.4431	29.1799
ALPPL2	1.03964e-06	Down	23.1186	30.2613
ZXDC	1.03965e-06	Up	85.1844	48.9407
HMGN4	1.03965e-06	Up	717.068	361.218
ABCA1	1.03965e-06	Up	324.052	69.6337
SYT1	1.03965e-06	Down	246.651	4123.55	Can-gene	Vesicle
CAMK2N1	1.03965e-06	Down	2349.94	8101.65
LARP4	1.03965e-06	Up	144.101	68.5394
LDB3	1.062e-06	Down	32.1628	54.4989
ANKRD2	1.062e-06	Down	32.4942	45.6331
VIPR1	1.06201e-06	Down	35.4973	201.932
IRF2	1.06201e-06	Up	126.824	54.5778
MMS19	1.06201e-06	Down	138.679	237.969
PPFIA3	1.06201e-06	Down	42.0483	86.777
PBX3	1.06201e-06	Up	302.173	96.7993
TMEM149	1.06201e-06	Up	92.3186	37.961
GNG3	1.06201e-06	Down	155.475	2859.79
ADFP	1.06201e-06	Up	829.356	119.956
KLK7	1.08482e-06	Down	26.3169	108.14
BTNL3	1.08483e-06	Down	34.0448	44.679
SYT5	1.08483e-06	Down	28.5189	71.0832
CAMKV	1.08483e-06	Down	47.7426	403.757
MAPK8IP2	1.08484e-06	Down	39.2183	120.526	Can-gene
IDH3A	1.08484e-06	Down	164.382	291.439
KRT31	1.08484e-06	Down	24.8364	34.298
C10orf88	1.10813e-06	Down	51.3566	95.84
BTN2A2	1.10813e-06	Up	61.2592	37.9115
CPLX2	1.10813e-06	Down	29.0574	50.84
SPG11	1.10814e-06	Up	437.851	205.619
PEX12	1.10814e-06	Up	230.165	101.987
GYPB	1.10814e-06	Down	28.9369	39.8061
ENAH	1.10814e-06	Up	764.982	286.283
CALM3	1.10814e-06	Down	500.536	1955.06		Ion-binding
SPRY1	1.10814e-06	Up	395.875	71.8384		Generics
SMCHD1	1.10814e-06	Up	116.117	60.8021
POLR2J	1.10814e-06	Up	1325.47	775.528
ABLIM3	1.1319e-06	Down	85.4666	202.234
ABCC8	1.13191e-06	Down	29.2151	49.2707
ATP1A3	1.13191e-06	Down	40.1985	271.173
CHI3L2	1.13191e-06	Up	1032.81	74.0812
RNF208	1.13191e-06	Down	38.0394	93.0535
UCP2	1.13191e-06	Up	348.871	107.342
CPNE6	1.13191e-06	Down	34.421	407.011
IFNGR1	1.13191e-06	Up	761.86	309.155		Receptor
RCOR3	1.13191e-06	Up	122.164	61.4195
BUD31	1.13191e-06	Up	786.514	295.489
C21orf7	1.15618e-06	Up	100.784	30.5622
PROS1	1.15618e-06	Up	539.68	104.615		SP
RAB7L1	1.15618e-06	Up	140.803	54.2664
TRIM17	1.18094e-06	Down	26.6604	39.3671
GNAL	1.18094e-06	Down	23.3541	48.0129
SYNGR3	1.18095e-06	Down	101.16	1628.76
SYNJ1	1.18095e-06	Down	81.9318	301.025
HABP4	1.18095e-06	Down	192.632	433.071
KTELC1	1.18095e-06	Up	237.62	109.181
DKKL1	1.18095e-06	Down	23.3061	31.2844
PDZD7	1.20623e-06	Down	36.1871	53.2725
DNAJC6	1.20623e-06	Down	104.689	442.828
EPB49	1.20623e-06	Down	76.9562	740.927
FDX1	1.20623e-06	Up	291.935	127.793
YES1	1.20623e-06	Up	304.721	109.653		Kinase
C5AR1	1.20623e-06	Up	160.685	38.7916
HAO2	1.23201e-06	Down	24.1493	29.718
SRBD1	1.23203e-06	Up	63.0953	36.6619
KCNG1	1.23203e-06	Down	32.7236	51.9585
MAST1	1.23203e-06	Down	26.8529	62.0219
C17orf42	1.23203e-06	Up	192.091	83.8589
GDF10	1.25835e-06	Down	23.6714	40.312
SLC12A5	1.25836e-06	Down	115.441	2334.07
MYO9B	1.25836e-06	Up	65.3598	39.8533
ZNF302	1.25837e-06	Up	383.493	160.382
CLIP3	1.25837e-06	Down	793.82	2479.95
HLA-G	1.25837e-06	Up	324.121	138.034
LSM14A	1.25837e-06	Up	330.625	184.651
MYO9A	1.25837e-06	Down	136.489	216.576
STK17A	1.25837e-06	Up	246.131	76.8298
TEX13B	1.2852e-06	Down	23.6521	29.0144
CHGA	1.28523e-06	Down	83.0804	768.116
CDK5R2	1.28524e-06	Down	33.5796	182.932
RB1CC1	1.28524e-06	Down	281.535	433.497
SARS	1.28524e-06	Down	1231.72	1786.9
CAMK2A	1.31266e-06	Down	36.7196	164.747		Kinase
ATP8A2	1.31266e-06	Down	23.3358	153.002		Molecule
GABRA1	1.31266e-06	Down	104.204	2279.83		Receptor
IFI44	1.31266e-06	Up	354.681	75.8524
PSRC1	1.31266e-06	Up	1027.33	287.911
RPS2	1.31266e-06	Up	5359.99	3092.51
C21orf66	1.31266e-06	Up	173.118	77.1204
FAM46A	1.31266e-06	Up	706.425	134.715
CLIC4	1.31266e-06	Up	731.924	195.434
DRP2	1.34063e-06	Down	36.9975	56.5358		Activator
CARTPT	1.34063e-06	Down	28.4018	55.0438
RASSF1	1.34064e-06	Up	91.8119	54.8838
HPCAL4	1.34064e-06	Down	96.4361	1837
MEST	1.34065e-06	Up	2478.12	492.032
MTX2	1.34065e-06	Down	287.139	526.758
SERPING1	1.34065e-06	Up	739.45	125.223
FEM1C	1.34065e-06	Up	247.267	94.5309
HLA-DPB1	1.34065e-06	Up	1556	311.438
SF3B4	1.34065e-06	Up	299.396	139.734
KIAA0427	1.3692e-06	Down	39.0557	67.0257
SNCG	1.3692e-06	Down	46.1199	144.375
SNCB	1.3692e-06	Down	58.931	878.73
COX5A	1.36921e-06	Down	3144.35	4617.01
HIST1H2AG	1.36921e-06	Up	27.2693	18.1292
HNRPH1	1.36921e-06	Up	778.002	441.932
GOLPH3	1.36921e-06	Up	695.111	298.582
FAM70A	1.36921e-06	Up	848.987	162.566
TM9SF1	1.36921e-06	Up	309.73	120.114
CCT6A	1.36921e-06	Up	1076.75	395.857
PADI3	1.39834e-06	Down	22.4847	35.8536
GH2	1.39834e-06	Down	21.1816	25.6
GIT1	1.39834e-06	Down	108.861	178.396		Adapter
ELAVL2	1.39834e-06	Down	30.8893	84.5118
COX7A2L	1.39835e-06	Down	1372.18	2286.86
RTP4	1.39835e-06	Up	87.7527	26.434
WDR7	1.39835e-06	Down	319.123	1280.09
LAMA5	1.39835e-06	Up	226.414	103.238
TNFRSF1A	1.39835e-06	Up	449.415	123.698		MDTP,Receptor
NPC2	1.39835e-06	Up	2987.83	815.06
CDC40	1.39835e-06	Down	97.6352	145.543
FUT3	1.42806e-06	Down	21.98	25.8478
GRM2	1.42807e-06	Down	31.4512	40.2323
FAM13A1	1.42808e-06	Down	204.613	394.267
PPFIA2	1.42809e-06	Down	48.6187	256.868
HAGH	1.42809e-06	Down	265.455	570.601
C11orf49	1.42809e-06	Down	777.547	1346.16
PSME2	1.42809e-06	Up	1135.93	476.122
ZYX	1.42809e-06	Up	489.754	145.138		Ion-binding
CHIC2	1.42809e-06	Up	563.775	116.664	Can-gene
HTR2C	1.45841e-06	Down	19.9231	62.2151		Receptor
CNGB1	1.45843e-06	Down	22.6039	29.9193
KIAA0319	1.45843e-06	Down	34.8539	150.772
CDC42EP2	1.45843e-06	Down	39.5366	60.2478
CLSTN3	1.45843e-06	Down	45.5035	86.7785
ZCCHC10	1.45844e-06	Up	247.053	112.05
KCMF1	1.45844e-06	Down	1285.13	1877.14
LGALS3BP	1.45844e-06	Up	586.408	179.122
NCSTN	1.45844e-06	Up	268.293	121.51
CANX	1.45844e-06	Up	1408.44	671.107		Chaperone
ADRA2C	1.48939e-06	Down	27.9348	41.191
NVL	1.4894e-06	Up	164.187	82.1746
TM2D3	1.4894e-06	Down	824.13	1828.81
MSH5	1.4894e-06	Up	48.3379	24.9526
MDM1	1.4894e-06	Up	79.0893	37.7609
ANGPTL2	1.4894e-06	Up	193.28	64.0411
FLJ20160	1.4894e-06	Down	31.4123	68.838
HLA-A	1.4894e-06	Up	7082.58	3110.42
COX4I1	1.4894e-06	Down	1142.96	1633.37
HOXB1	1.52096e-06	Down	25.7331	35.2474
PICK1	1.52099e-06	Down	34.9422	48.082		Adapter
DOCK6	1.52099e-06	Up	43.0274	33.7645
RTN3	1.521e-06	Down	2244.97	6399.06
NARG2	1.521e-06	Up	153.633	72.6664
ENG	1.521e-06	Up	75.111	45.7533		NA
SALL1	1.521e-06	Up	227.335	70.6929		TF
HNRPUL1	1.521e-06	Up	446.491	202.606
SPTBN2	1.521e-06	Down	29.2403	72.7491		Cytoskeleton
CENTA1	1.521e-06	Down	80.8535	450.903
ENTPD6	1.521e-06	Down	209.223	734.998
RUNX2	1.55322e-06	Down	23.1985	26.9935		TF
FBXO40	1.55323e-06	Down	31.1217	44.5824
ZNRF4	1.55324e-06	Down	37.6091	47.1816
MYT1L	1.55324e-06	Down	100.144	1814.19
BCHE	1.55325e-06	Up	838.652	116.22
NAT11	1.55325e-06	Up	66.9283	37.6722
BEX1	1.55325e-06	Down	2366.51	6966.12
WDR8	1.55325e-06	Up	92.5797	58.0549
IFI16	1.55325e-06	Up	1017.76	223.03
SF3B1	1.55325e-06	Up	972.327	631.594
COL3A1	1.55325e-06	Up	1454.24	83.552	Can-gene
TMBIM4	1.55325e-06	Up	798.307	365.986
SPATA6	1.55325e-06	Up	88.8257	34.2615
ZNF215	1.58612e-06	Down	22.0529	29.6104
PIN1L	1.58614e-06	Down	28.5634	35.9707
NUDT1	1.58614e-06	Up	146.395	55.4542
KRIT1	1.58614e-06	Up	122.528	60.0709		Adapter,Kinase,SP
HCLS1	1.58614e-06	Up	566.773	131.036
SERPINI1	1.58614e-06	Down	300.736	3206.17
TYRO3	1.58614e-06	Down	64.4566	133.39
ACCN1	1.6197e-06	Down	36.0418	163.428
DHX40	1.61971e-06	Up	684.1	225.78
C17orf62	1.61971e-06	Up	337.391	168.803
PIP4K2B	1.61971e-06	Down	112.762	198.232
ADAM9	1.61971e-06	Up	944.152	257.894
PGRMC1	1.61971e-06	Down	981.069	1700.54		MDTP
POLI	1.61971e-06	Up	160.633	66.8945
CTNND1	1.61971e-06	Up	339.964	147.213		cytoskeleton
NBL1	1.61971e-06	Down	181.898	454.235
MTMR9	1.61971e-06	Down	261.237	687.457
ALDOC	1.61971e-06	Down	1412.25	4045.24
FPGT	1.61971e-06	Up	123.41	44.8034
DHODH	1.65394e-06	Up	59.2533	44.0753
AATK	1.65396e-06	Down	44.1946	75.8855
SLC22A1	1.65396e-06	Down	21.7913	26.3571
KRCC1	1.65396e-06	Up	549.78	212.099
ZMIZ2	1.65396e-06	Down	121.791	209.838
INPP5F	1.65396e-06	Down	285.563	2027.38
SERBP1	1.65396e-06	Up	617.931	337.855
MYLC2PL	1.68889e-06	Down	28.0135	34.1051
ZNF551	1.6889e-06	Up	35.5152	21.9427
GGT1	1.6889e-06	Down	23.4754	29.1877
SULT4A1	1.6889e-06	Down	71.0605	609.342
SCAMP4	1.68891e-06	Up	133.07	65.1499
RMI1	1.68891e-06	Up	369.295	139.921
HNRPAB	1.68891e-06	Up	1291.93	561.219
KHDRBS2	1.68891e-06	Down	29.749	197.043
SAT1	1.68891e-06	Up	1908.15	764.711
MGC13053	1.72455e-06	Up	47.3877	38.7202
DGKZ	1.72457e-06	Down	120.385	606.467
VAMP2	1.72457e-06	Down	133.36	423.963
C3orf14	1.72457e-06	Down	667.46	1548.51
CEBPD	1.72457e-06	Up	461.393	181.875
ELAVL1	1.72457e-06	Up	462.272	152.982		TF
GNG13	1.76088e-06	Down	20.0503	29.0083
FGF21	1.76091e-06	Down	20.9681	26.3644
ST8SIA3	1.76092e-06	Down	23.5108	40.178
ADARB1	1.76093e-06	Down	36.9672	62.0774
SLC6A13	1.76093e-06	Down	30.6251	48.3091		symporter
ADCYAP1	1.76093e-06	Down	28.4115	56.7091
PDE4A	1.76094e-06	Down	34.3135	47.0818		PDE
PTK2B	1.76094e-06	Down	38.468	63.4575		Kinase
FAAH	1.76094e-06	Down	30.6366	71.5519
GLS2	1.76094e-06	Down	29.3199	145.784
ACTR1A	1.76095e-06	Down	235.543	406.803
EIF2AK3	1.76095e-06	Up	267.383	112.881		Kinase
DAGLA	1.76095e-06	Down	38.073	58.2669
UQCRB	1.76095e-06	Down	606.196	953.553
SLC1A1	1.76095e-06	Down	102.828	230.625
ADAMTS8	1.79804e-06	Down	28.0904	62.4155
WBP2	1.79805e-06	Down	213.353	393.539
INA	1.79805e-06	Down	161.267	1848.59
SLC35D2	1.79806e-06	Up	171.911	74.2107
RBBP4	1.79806e-06	Up	745.368	278.122
CRELD1	1.79806e-06	Down	78.5832	142.624
NONO	1.79806e-06	Up	915.252	406.722	Cancer Gene
PLCB1	1.79806e-06	Down	77.5296	209.62		Adapter,Phospholipase
TPR	1.79806e-06	Up	271.326	138.151	Cancer Gene
A2BP1	1.79806e-06	Down	90.1116	1260.86
RS1	1.8359e-06	Down	21.1617	25.786
CD22	1.83592e-06	Down	33.7049	43.9106
CD300A	1.83592e-06	Up	69.3527	39.5105
DBC1	1.83593e-06	Down	195.292	1570.68
TMEM33	1.83593e-06	Up	230.922	98.2089
CALM1	1.83593e-06	Down	1097.41	2690.29		Activator
E2F6	1.83593e-06	Up	199.012	84.4925
RBM3	1.83593e-06	Up	611.269	191.249
CNTN6	1.87452e-06	Down	21.1326	41.0215
SOSTDC1	1.87453e-06	Down	39.9863	104.638
ATP5C1	1.87456e-06	Down	3584.84	5724.14
CDK4	1.87456e-06	Up	2656.97	391.784	Cancer Gene	Kinase
MEPCE	1.87456e-06	Up	362.873	192.092
BZRAP1	1.87456e-06	Down	50.1982	241.763
LIMA1	1.87456e-06	Up	886.451	176.696
NOV	1.87456e-06	Down	129.775	257.864		GF
GRM7	1.87456e-06	Down	27.5529	74.515		Receptor
PRKCG	1.91395e-06	Down	22.8754	28.5872		Kinase
CENTD2	1.91396e-06	Up	77.855	52.9345
IGHMBP2	1.91396e-06	Down	54.3545	64.8554
MATN2	1.91396e-06	Up	876.184	149.456
TAF11	1.91397e-06	Up	230.471	125.634
NASP	1.91397e-06	Up	218.402	90.9369
LRP5	1.91397e-06	Up	51.6219	29.1738		Receptor
TTLL4	1.91397e-06	Up	81.4036	43.4081
PELI1	1.95416e-06	Up	312.14	136.861
ABCA4	1.95416e-06	Down	26.4628	35.4255
PEX5L	1.95417e-06	Down	32.5918	143.867
PDE2A	1.95417e-06	Down	111.057	1223.35		NA
SLC25A13	1.95418e-06	Up	224.79	78.6656
CRYZL1	1.95418e-06	Down	220.957	398.187
CHD5	1.95418e-06	Down	30.4272	165.634
FLJ30092	1.95418e-06	Down	247.078	924.2
CTDSP2	1.95418e-06	Up	395.154	156.283
GMIP	1.95418e-06	Up	68.7196	43.9931
R3HDM1	1.95418e-06	Down	119.678	248.938
GNAI2	1.95418e-06	Up	1041.33	545.011
REPIN1	1.95418e-06	Up	516.737	267.884
MGLL	1.95418e-06	Down	465.899	1031.65
TRIM23	1.95418e-06	Down	92.7399	178.654
NEFM	1.95418e-06	Down	150.544	2454.8		Cytoskeleton
SERPINH1	1.95418e-06	Up	383.28	73.7008
LSM5	1.95418e-06	Up	346.134	121.582
TCF3	1.95418e-06	Up	65.8051	48.6066	Cancer Gene	TF
BGN	1.95418e-06	Up	135.846	54.7282
PTPRT	1.99518e-06	Down	32.4692	223.6	Can-gene
ZNF394	1.99519e-06	Up	131.846	81.6401
PCNA	1.9952e-06	Up	881.41	216.908		TF
FBXL2	1.9952e-06	Down	173.221	1114.88
EFS	1.9952e-06	Up	201.994	70.2755
RBCK1	1.9952e-06	Up	105.848	61.5663
NMI	1.9952e-06	Up	340.402	95.1733
KIF5C	1.9952e-06	Down	848.356	4432.84
TAGLN	2.03703e-06	Up	776.206	94.7804
JMJD1B	2.03704e-06	Up	297.538	146.183
UIMC1	2.03704e-06	Up	238.756	128.274
WDR47	2.03704e-06	Down	357.797	1090.9
SYNCRIP	2.03704e-06	Up	536.895	217.479
C12orf41	2.03704e-06	Up	519.078	227.459
ACP6	2.03704e-06	Up	217.935	64.937
GOLIM4	2.03704e-06	Up	160.274	80.5995
ALOX12B	2.0797e-06	Down	20.788	27.5747
KIAA0984	2.0797e-06	Down	25.5897	64.4006
TSPAN1	2.07971e-06	Down	27.6436	62.9421
SCN10A	2.07972e-06	Down	29.5486	38.6268
CPN2	2.07972e-06	Down	28.8485	40.4225
SYN2	2.07972e-06	Down	42.4917	575.066
RBM12	2.07973e-06	Up	193.946	110.67
NXT2	2.07973e-06	Up	198.284	71.5501
CYBB	2.07973e-06	Up	169.727	59.2415
TUBG2	2.07973e-06	Down	112.023	244.264
YTHDF1	2.07973e-06	Up	1120.73	645.979
SLC12A9	2.07973e-06	Up	53.5188	35.2407
LARS	2.12328e-06	Up	390.969	211.923
CYFIP2	2.12328e-06	Down	286.614	1380.65
RAP2B	2.12328e-06	Up	162.972	98.2335
ZNF432	2.12328e-06	Up	229.28	95.1806
PTCH2	2.12328e-06	Down	35.7292	47.2666		Receptor
HMGN1	2.12328e-06	Up	1557.73	710.227		Generics
PCDHGA8	2.12328e-06	Up	63.1732	32.8612
SOX9	2.12328e-06	Up	1540.49	450.228
C1orf121	2.12328e-06	Up	175.683	67.5737
TLR3	2.14537e-06	Up	60.9828	27.4603		Receptor
FLT3	2.16765e-06	Down	21.8942	32.2115	Cancer Gene	Generics
ANKRD55	2.16769e-06	Down	32.8138	52.8269
ERCC8	2.1677e-06	Up	189.735	92.2575
PIGZ	2.1677e-06	Down	68.6366	212.585
NUP153	2.1677e-06	Up	426.075	214.044		Transporter
MCAM	2.1677e-06	Up	245.691	97.6306
BTN3A1	2.1677e-06	Up	86.2786	50.3685
ARL8B	2.1677e-06	Down	1994.24	3403.59
CCK	2.1677e-06	Down	194.655	4522.44
CNNM1	2.21298e-06	Down	27.957	75.3819
LOC400451	2.21298e-06	Down	31.2653	47.9601
NEUROD2	2.21299e-06	Down	26.4825	51.4731
PRKD2	2.21299e-06	Up	121.422	59.5525
TSR2	2.213e-06	Down	207.861	344.085
NUP133	2.21301e-06	Up	520.941	284.818	Can-gene
LMNB1	2.21301e-06	Up	121.93	37.5779		SP
DDEFL1	2.21301e-06	Up	108.971	59.5289
MYD88	2.21301e-06	Up	527.927	166.163		Generics,SP
PSMF1	2.21301e-06	Up	494.361	313.077
NOL5A	2.21301e-06	Up	229.752	149.231
LIN7B	2.21301e-06	Down	71.4065	194.297
HLA-DMB	2.21301e-06	Up	634.324	155.234
HEY1	2.25921e-06	Up	2663.71	993.432		TF
ZNF227	2.25921e-06	Up	53.9962	29.2494
SAP30BP	2.25923e-06	Up	402.105	198.67
MCL1	2.25923e-06	Up	202.298	97.4489		regulation of apoptosis
PLOD3	2.25923e-06	Up	499.179	183.077
IDH1	2.25923e-06	Up	1212.83	350.997
RHCG	2.30636e-06	Down	33.0792	40.8493
ADAM17	2.30637e-06	Up	82.8597	48.4749		Ion-binding
CDC23	2.30638e-06	Up	307.33	134.721
KCNC1	2.30638e-06	Down	38.6733	179.151
ATP5B	2.30638e-06	Down	2620.7	3873.26
MAPRE1	2.30638e-06	Up	968.772	403.333
AYTL2	2.30638e-06	Up	589.263	257.584
KIAA0355	2.30638e-06	Up	217.489	104.603
CHI3L1	2.30638e-06	Up	8067.07	547.144
ATP6V0E1	2.30638e-06	Up	474.796	234.051
C9orf91	2.30638e-06	Down	63.8635	175.629
CLSTN1	2.30638e-06	Down	868.563	2746.18
RBP4	2.35443e-06	Down	28.8065	74.6797
IFI35	2.35446e-06	Up	234.201	62.9245
GSTK1	2.35446e-06	Up	733.164	251.919
TIMELESS	2.35447e-06	Up	132.018	47.4623	Can-gene
SMARCE1	2.35447e-06	Up	763.037	385.459
G3BP1	2.35447e-06	Up	306.86	122.051
C19orf58	2.35447e-06	Down	219.898	427.635
C14orf94	2.35447e-06	Up	214.883	94.0705
BCL6	2.35447e-06	Up	370.657	151.944	Cancer Gene
BNIP2	2.35447e-06	Up	133.872	59.7205
ATP6V0A2	2.37887e-06	Up	35.5461	26.9978
ARTN	2.40349e-06	Down	23.7785	29.3257
MKS1	2.4035e-06	Up	51.0688	33.8241
ZNF562	2.40352e-06	Up	213.657	121.431
URM1	2.40352e-06	Up	191.786	118.891
C1orf27	2.40352e-06	Up	209.603	99.6219
IFI30	2.40352e-06	Up	1240.91	240.802
CDH22	2.40352e-06	Down	49.2215	161.582
RFXANK	2.40352e-06	Up	266.246	105.751
ANK3	2.40352e-06	Down	114.848	668.307
MGC15523	2.40352e-06	Up	154.546	84.3301
DDN	2.40352e-06	Down	55.8706	685.753
RTN1	2.40352e-06	Down	1229.69	6902.62
WSB1	2.40352e-06	Up	359.863	154.593
CLTB	2.40352e-06	Down	129.294	281.707
B4GALNT1	2.40352e-06	Down	106.059	195.207
DLEU2	2.42837e-06	Up	35.882	26.5313
XK	2.45353e-06	Down	32.0001	174.259
VAMP1	2.45354e-06	Down	49.1701	102.338		Vesicle
PRB3	2.45355e-06	Down	40.8041	54.962		NA
SV2C	2.45355e-06	Down	49.2494	488.155
HOOK1	2.45355e-06	Down	31.4679	63.4907
ING3	2.45356e-06	Up	351.366	174.534
PIP5K1C	2.45356e-06	Down	185.284	437.168
OLFML3	2.45356e-06	Up	798.184	231.375
MGST2	2.45356e-06	Up	373.345	137.437
FLJ20273	2.45356e-06	Up	183.584	53.4561
SCNM1	2.45356e-06	Up	581.629	327.078
GNPTAB	2.50455e-06	Down	80.6826	112.69
DLG3	2.50457e-06	Down	39.8751	78.2222		Adapter
RIOK3	2.50458e-06	Up	233.154	128.078
EXTL1	2.50458e-06	Down	29.8193	47.2312
SDCCAG3	2.50459e-06	Up	187.607	76.2463
TNRC5	2.50459e-06	Up	177.288	101.503
PDCL3	2.50459e-06	Up	308.824	181.631
LRP8	2.50459e-06	Down	106.913	196.852		Receptor
LAMC3	2.50459e-06	Up	56.0576	31.5976
UNC13A	2.50459e-06	Down	59.9976	191.775
PEPD	2.50459e-06	Up	360.317	195.27
CSK	2.50459e-06	Up	172.539	90.352		Kinase
OPA1	2.50459e-06	Down	197.899	358.543
SH3GL2	2.50459e-06	Down	202.702	2217.4		Vesicle
CD86	2.50459e-06	Up	100.6	37.8187
APBA1	2.55662e-06	Down	28.6114	37.5898		Vesicle
BLCAP	2.55664e-06	Down	1145.67	2939.13
PFKM	2.55664e-06	Down	1104.88	2014.08
MAP1S	2.55664e-06	Down	84.2171	133.76
SMAD4	2.55664e-06	Up	203.706	71.048	Cancer Gene	TF
BLM	2.55664e-06	Up	232.612	62.4102	Cancer Gene
ATP6V1B2	2.55664e-06	Down	1016.19	3146.87
C9orf39	2.55664e-06	Up	31.7096	22.5349
CASP10	2.60971e-06	Down	32.4503	38.0461		Caspases
PKN1	2.60971e-06	Up	86.1694	45.5398		Kinase
ATP2B3	2.60971e-06	Down	22.767	57.3425
TAC3	2.60972e-06	Down	97.9893	667.28
CNTNAP1	2.60973e-06	Down	219.862	624.644		CellAdhesion
RBBP8	2.60973e-06	Up	541.667	139.575		Adapter
OXR1	2.60973e-06	Down	315.888	632.843
PCDH7	2.60973e-06	Down	24.4285	30.8835
PGLS	2.60973e-06	Up	656.025	254.915
INTS12	2.60973e-06	Up	472.43	215.191
NRXN3	2.66388e-06	Down	50.2819	376.391
NMB	2.66388e-06	Up	1780	332.176
DDX39	2.66388e-06	Up	843.605	256.967
IQSEC1	2.66388e-06	Down	113.603	282.913
FSTL1	2.66388e-06	Up	1485.34	366.743
TUBB2B	2.66388e-06	Up	1640.77	802.617
TSPAN5	2.66388e-06	Down	136.89	203.992
ZNF24	2.66388e-06	Up	139.711	92.5241
MAML1	2.66388e-06	Up	234.685	136.46		Transcription regulation
HLA-B	2.66388e-06	Up	3594.57	1156.11
TERF2IP	2.66388e-06	Down	1438.2	3785.01		GTPase
RP11-217H1.1	2.66388e-06	Up	316.499	108.425
HTR5A	2.71908e-06	Down	24.208	37.7624
SNPH	2.71909e-06	Down	83.7806	276.57		Vesicle
KIAA1045	2.71909e-06	Down	31.3128	218.833
AP2A2	2.7191e-06	Down	182.094	382.151
TSPAN12	2.7191e-06	Up	263.033	42.607
SOX11	2.7191e-06	Up	484.75	39.8439
MED13	2.7191e-06	Up	578.881	310.949
DUSP9	2.77535e-06	Down	20.2919	25.8942		phosphatase
PDCL	2.77541e-06	Up	123.348	74.242
DDX23	2.77541e-06	Up	188.653	97.8902
SHANK2	2.77541e-06	Down	29.7893	62.9368
C1orf21	2.77541e-06	Down	123.263	427.358
HBP1	2.77541e-06	Up	107.173	79.4582
RAB8A	2.77542e-06	Up	520.766	236.461
PIP4K2C	2.77542e-06	Down	146.394	239.039
ITGB8	2.77542e-06	Up	60.8674	28.5251
C6orf105	2.77542e-06	Down	28.1502	46.475
EPS8	2.77542e-06	Up	681.82	270.501		Adapter
EPHA5	2.77542e-06	Down	26.4837	42.7397
GRIN2C	2.83274e-06	Down	27.5234	42.3672
KIAA0748	2.8328e-06	Down	22.3352	43.4889
SST	2.83285e-06	Down	136.653	4412.52
BAI2	2.83286e-06	Down	223.76	802.658
ELOVL5	2.83286e-06	Up	2762.19	1589.94
TACSTD1	2.83286e-06	Down	22.463	79.4585
MLF2	2.83286e-06	Down	515.418	727.488
TMEM168	2.83286e-06	Up	351.858	132.851
CPLX3	2.83286e-06	Down	26.04	42.5632
CD302	2.83286e-06	Up	464.157	144.155
TUBD1	2.89141e-06	Up	55.3876	40.9449
MGAT3	2.89141e-06	Down	32.9445	50.0436
PHACTR1	2.89144e-06	Down	159.951	1334.85
GATAD2A	2.89144e-06	Up	478.741	173.932
ATP1B1	2.89144e-06	Down	1721.06	5975.29
PAK3	2.89144e-06	Down	129.554	1209.37
ADNP	2.89144e-06	Up	789.377	391.207
HS3ST2	2.89144e-06	Down	85.1791	1423.65
BCL2L2	2.89144e-06	Down	153.562	626.456		anti-apoptosis
NR1I2	2.95107e-06	Down	26.026	30.3104
C20orf46	2.95115e-06	Down	32.9598	75.5888
PET112L	2.95117e-06	Down	100.616	168.395
BSN	2.95117e-06	Down	63.0029	721.781
NUP160	2.95117e-06	Up	51.0848	32.6689
CACNA2D2	2.95117e-06	Down	43.0463	104.762
NBEA	2.95117e-06	Down	176.766	937.153
NR4A2	2.95117e-06	Down	50.7923	104.04
CENTB2	2.95118e-06	Up	87.9895	55.9516
PAK1IP1	2.95118e-06	Up	228.688	136.505
NME4	2.95118e-06	Up	546.628	222.95
PRRX1	2.95118e-06	Up	102.43	34.2831	Cancer Gene
RPS6KA4	2.95118e-06	Down	68.2397	99.0689		Kinase
SV2B	2.95118e-06	Down	118.627	3219.23
PSCDBP	2.95118e-06	Up	64.9758	24.415
ANKS1B	3.01205e-06	Down	19.7324	39.948
SEMA6B	3.01206e-06	Down	39.9607	72.0565
RAB26	3.01209e-06	Down	40.7433	155.437
ELN	3.01209e-06	Up	82.2053	39.5986
SLC11A1	3.01209e-06	Up	64.0719	35.5425
ATP6V1G2	3.01209e-06	Down	313.661	3403.53
NEFL	3.01209e-06	Down	266.553	2824.8
ZNF271	3.0121e-06	Up	284.699	118.328
C5orf3	3.0121e-06	Up	150.692	62.5512
RUNDC3B	3.0121e-06	Down	63.31	232.428
WAC	3.0121e-06	Down	372.002	625.018
DCI	3.0121e-06	Up	304.062	144.33
MSX1	3.0121e-06	Up	272.2	92.6031
POPDC3	3.0121e-06	Down	86.4936	397.475
CYBRD1	3.0121e-06	Up	222.551	55.4148
FAM20B	3.0121e-06	Down	139.39	229.05
AP3S1	3.0121e-06	Down	1494.44	2277.76
NAIP	3.0121e-06	Up	124.584	55.2705		Inhibitor
EPS8L1	3.04298e-06	Down	27.5218	33.6831
KIAA1107	3.07421e-06	Down	75.0404	778.534
SLC27A2	3.07422e-06	Down	22.3646	43.3488
ANXA5	3.07422e-06	Up	2888.03	825.931
SGSM3	3.07423e-06	Down	48.8418	63.6294
KLHL26	3.07423e-06	Down	127.274	295.744
BEX4	3.07423e-06	Down	728.765	1894.89
SREBF2	3.07423e-06	Down	74.9149	123.858
LMCD1	3.07423e-06	Up	146.645	62.023
C20orf11	3.07423e-06	Up	197.582	101.433
PPP3CA	3.07423e-06	Down	665.198	2570.7
RELN	3.07423e-06	Down	55.4199	248.805		Extracellular Protein
RPP25	3.07423e-06	Down	39.7229	70.0841
HIST1H1C	3.07423e-06	Up	549.781	144.374
SYP	3.07423e-06	Down	72.0808	387.538		Vesicle
TIMP4	3.07423e-06	Up	982.064	109.384
MCF2	3.13748e-06	Down	20.9304	33.6173		cytoskeleton
NRF1	3.13756e-06	Up	41.3699	32.7884
SLC8A2	3.13757e-06	Down	42.5499	400.12
NCDN	3.13757e-06	Down	66.7177	209.596
HIF1A	3.13757e-06	Up	4068.5	1964.74		TF
SSTR4	3.13757e-06	Down	25.8157	32.5547
IFNAR2	3.13759e-06	Up	173.773	105.527
EHD4	3.13759e-06	Up	258.503	98.6129
FAM119B	3.13759e-06	Up	205.233	43.5437
HNRNPA2B1	3.13759e-06	Up	3033.97	1594.19
CTNNA1	3.13759e-06	Up	1338.47	623.955		Cytoskeleton
NPTX1	3.13759e-06	Down	148.133	1888.05
RRAGC	3.13759e-06	Up	847.821	416.605
TRIM21	3.13759e-06	Up	89.8229	41.2913
IPO4	3.13759e-06	Up	68.744	38.6474
ADRB1	3.20214e-06	Down	21.9537	29.8646
TFF2	3.20217e-06	Down	32.3808	46.1525		Trefoil Factors
MARCKS	3.2022e-06	Up	1271.59	693.687		Generics
RNF40	3.2022e-06	Up	167.382	94.7275
PARP12	3.2022e-06	Up	183.818	56.6803
MTCH1	3.2022e-06	Down	2165.88	4192.24
BXDC5	3.2022e-06	Up	652.45	360.277
PPIB	3.2022e-06	Up	1363.13	410.211
DLGAP2	3.268e-06	Down	23.8579	60.4855
ESR1	3.26801e-06	Down	26.01	30.1064		Receptor
PLCE1	3.26805e-06	Up	91.8013	44.2651		Ion-binding
HSFX1	3.26805e-06	Down	23.4108	34.0795
ABCB9	3.26807e-06	Down	38.9466	54.9805
BMPR1A	3.26808e-06	Up	174.585	90.5894	Cancer Gene	Receptor
SCAMP1	3.26808e-06	Down	169.812	276.573
EZH2	3.26808e-06	Up	236.098	62.1088
AP3B2	3.26808e-06	Down	58.6992	362.811
RNPEP	3.26808e-06	Up	255.832	114.497
CEBPZ	3.26808e-06	Up	409.668	234.924		TF
CAMK1G	3.26808e-06	Down	29.7865	142.654
IL10RA	3.26808e-06	Up	166.511	41.0143
FASN	3.26808e-06	Down	63.1358	107.503
CAP2	3.26808e-06	Down	440.552	2319.59
ASAH1	3.26808e-06	Up	436.276	310.704		Generics
SLC9A6	3.26808e-06	Down	571.975	2426.35
LYPLA1	3.26808e-06	Up	931.179	308.46
PVRL1	3.3014e-06	Down	25.5911	30.3835
CD6	3.33521e-06	Down	31.037	36.6005
NRIP2	3.33524e-06	Down	22.0908	36.5712
NOS1AP	3.33525e-06	Down	60.1439	204.494
TPPP	3.33525e-06	Down	33.9727	93.4075		Generics
NUP107	3.33526e-06	Up	773.858	151.65
CENPF	3.33526e-06	Up	210.237	50.212
MRAS	3.33526e-06	Down	182.824	502.671
SOAT1	3.33526e-06	Up	85.1877	30.4865		transferase
ZMPSTE24	3.33526e-06	Up	891.887	426.31
CACNA1G	3.36927e-06	Down	27.7182	35.6848
GIF	3.40371e-06	Down	32.9068	42.0045
AFF2	3.40373e-06	Down	26.0902	33.3879
HSPBAP1	3.40375e-06	Up	172.59	80.6314
HPCA	3.40375e-06	Down	84.8458	947.754		Channel
MPST	3.40377e-06	Up	163.742	80.0284
FTO	3.40377e-06	Down	967.041	1680.85
MSN	3.40377e-06	Up	1238.28	288.246	Cancer Gene
MCM7	3.40377e-06	Up	309.675	96.898
C5orf28	3.40377e-06	Up	127.441	59.1855
PLEKHM2	3.40377e-06	Down	104.969	163.345
ZNF434	3.40377e-06	Up	66.356	48.9105
DYNLT1	3.40377e-06	Up	2610.78	917.375
PCSK2	3.40377e-06	Down	50.467	312.624
KBTBD2	3.40377e-06	Up	653.806	351.975
KCNJ6	3.4385e-06	Down	44.0154	214.915
GPI	3.43851e-06	Down	1073.24	1863.39
PTK7	3.47361e-06	Up	83.7541	47.2956
ENPEP	3.47361e-06	Up	56.9665	29.978
CDKL1	3.47361e-06	Down	32.8186	52.8223
TSPAN13	3.47362e-06	Down	1139.31	1933.67
CAT	3.47362e-06	Up	650.851	317.558		SP
GAD2	3.47362e-06	Down	28.3893	73.384
NAGA	3.47362e-06	Up	122.021	61.3476
PARP1	3.47362e-06	Up	343.305	209.881		Transferase
DTNB	3.47362e-06	Down	42.029	99.0904	Can-gene
MGP	3.47362e-06	Up	1832.25	264.14
LAIR1	3.47362e-06	Up	94.5604	40.1996
SLC16A1	3.47362e-06	Up	299.245	112.629
FAM129A	3.47362e-06	Up	377.162	92.9667
TMED5	3.47362e-06	Up	456.864	216.006
GABARAPL3	3.54476e-06	Down	23.814	30.1454		Adapter
GARNL4	3.54484e-06	Down	64.1817	449.517
YBX2	3.54484e-06	Down	34.7684	49.0675
MLF1IP	3.54485e-06	Up	731.642	148.332
TJP3	3.54485e-06	Down	24.9531	29.0172
NCAPD3	3.54485e-06	Up	105.877	57.386
RPN1	3.54485e-06	Up	568.825	264.949	Cancer Gene
KIF4A	3.54485e-06	Up	166.411	49.5821
SFRS11	3.54485e-06	Up	858.46	499.519
POLD2	3.54485e-06	Up	388.899	173.526
RALYL	3.54485e-06	Down	96.4672	868.673
CYB561	3.54485e-06	Down	97.9227	167.184
ACTR3B	3.54485e-06	Down	126.476	430.54
IGSF6	3.54485e-06	Up	112.945	38.8631
LAS1L	3.61746e-06	Up	123.308	65.9684
CPT2	3.61748e-06	Up	111.541	65.1837
C1orf164	3.61748e-06	Down	222.955	378.794
PRPF40A	3.61748e-06	Up	450.753	237.323
LCAT	3.61748e-06	Up	47.0186	33.4738
ATP6V0A1	3.61748e-06	Down	121.276	424.485
TOMM20	3.61748e-06	Down	1409.86	2007.04
CD4	3.61748e-06	Up	165.905	67.0724		Molecule,Receptor
GART	3.61748e-06	Up	69.279	46.1013
ACTL6A	3.61748e-06	Up	255.278	64.4551
SPDEF	3.69151e-06	Down	41.7324	51.8578		TF
TMEM24	3.69151e-06	Down	60.8866	213.901
STX18	3.69153e-06	Up	254.285	165.612
LY6E	3.69153e-06	Down	85.1093	159.738
FLJ20323	3.69153e-06	Up	335.75	174.947
CTSS	3.69153e-06	Up	214.106	65.3125
KCNQ3	3.69153e-06	Down	38.7394	66.3181
NCK1	3.69153e-06	Up	277.293	139.982		Adapter
LPP	3.69153e-06	Up	162.858	76.7168	Cancer Gene
HDAC1	3.69153e-06	Up	495.013	166.782		Deacetylase
GABRG2	3.76691e-06	Down	35.3563	532.802
KIF5A	3.76694e-06	Down	36.9972	215.768
KIAA1086	3.767e-06	Down	22.7542	43.3461
ODC1	3.767e-06	Up	2028.08	750.991
RIMBP2	3.76702e-06	Down	43.0589	755.069
BAIAP3	3.76702e-06	Down	34.475	50.6328
EPHB6	3.76702e-06	Down	41.4524	360.461	Can-gene
ALMS1	3.76703e-06	Up	100.24	61.2285
GNA12	3.76703e-06	Up	232.414	116.495		SP
RPN2	3.76703e-06	Up	2973.77	1274.09
PPP2R1B	3.76703e-06	Up	52.4149	41.4005
TRIM8	3.76703e-06	Down	464.627	770.828
CTNS	3.76703e-06	Up	119.073	66.2526
TERF2	3.76703e-06	Down	530.733	1135.58
WDTC1	3.76703e-06	Down	81.1576	107.857
TNC	3.76703e-06	Up	2245.51	466.658
BBS7	3.76703e-06	Down	33.92	54.6728
LRIG2	3.76703e-06	Up	53.1275	32.3022
SPTBN1	3.844e-06	Down	97.9022	166.36		SP
ATP8B1	3.844e-06	Up	69.2186	35.9314
MGC4172	3.84402e-06	Down	54.6711	90.1472
KIF3A	3.84402e-06	Down	96.7774	240.936
COX6C	3.84402e-06	Down	5534.57	8394.93	Cancer Gene
CLN5	3.84402e-06	Up	260.344	113.076
NAGPA	3.84402e-06	Down	78.1281	139.005
CD63	3.84402e-06	Up	8338.96	4089.28
RCAN1	3.84402e-06	Up	751.253	157.83
C14orf109	3.84402e-06	Up	260.513	98.5082
ERC2	3.84402e-06	Down	127.512	1532.41
TP53AP1	3.84402e-06	Up	142.926	61.8097
ANKMY2	3.84402e-06	Down	1116.78	1876.62
APBA3	3.92243e-06	Up	69.5877	46.5571
PRKACA	3.92248e-06	Down	73.6943	94.8695		Kinase
LPHN1	3.92251e-06	Down	121.818	304.361
DHFR	3.92251e-06	Up	214.597	84.6443
RPLP2	3.92251e-06	Up	716.73	526.902
MIS12	3.92251e-06	Up	297.519	131.143
SHMT2	3.92251e-06	Up	261.996	103.893
PPP1R13B	3.92251e-06	Down	57.2121	155.875		regulation of apoptosis
DUSP26	3.92251e-06	Down	82.0807	283.596
LUC7L2	3.92251e-06	Up	353.227	193.548
KDELR2	3.92251e-06	Up	977.034	307.423
FAM111A	3.92251e-06	Up	316.285	102.277
FZD5	3.92251e-06	Up	63.1147	33.7205		Receptor
THOC2	3.92251e-06	Up	345.118	159.903
PDIA4	3.92251e-06	Up	271.499	92.7927
CNKSR2	3.92251e-06	Down	39.7049	426.705
RUFY1	3.92251e-06	Up	450.446	257.129
FBXW7	4.00252e-06	Down	112.102	620.646	Cancer Gene	Generics
STS	4.00252e-06	Down	51.5534	94.4266
FOXM1	4.00252e-06	Up	79.0313	40.0415
BTN3A2	4.00253e-06	Up	146.759	53.5564
NTSR1	4.00253e-06	Down	27.4786	37.9453
SRPX	4.00253e-06	Up	2337.96	509.439
KIFAP3	4.00253e-06	Down	605.715	1332.78
CNGA3	4.00253e-06	Up	132.218	26.7098
TCF25	4.00253e-06	Down	596.71	866.711
USP8	4.00253e-06	Up	371.335	200.052
SGSM2	4.00253e-06	Down	257.642	654.807
FNDC3B	4.00253e-06	Up	550.276	161.835
RELA	4.00253e-06	Up	134.095	74.9836		RF,TF
SFRP4	4.00253e-06	Up	177.557	33.8063
PNMA2	4.00253e-06	Down	257.202	543.154
ATP6V0C	4.00253e-06	Down	2317.29	5437.63
SCYE1	4.00253e-06	Up	348.475	145.716
TMEM140	4.00253e-06	Up	160.1	44.9813
NELL1	4.00253e-06	Down	73.5222	758.167
SCN2A	4.00253e-06	Down	73.9094	926.248
RAP1A	4.00253e-06	Up	801.326	406.897		Kinase
ZBTB1	4.00253e-06	Up	56.2763	35.697
NOX5	4.08407e-06	Down	37.888	49.171
ZFP36L1	4.08412e-06	Up	309.89	116.811
GIMAP6	4.08412e-06	Up	166.335	62.8275
CGREF1	4.08412e-06	Down	41.0223	110.657
