# Supplementary material for: Integrated analysis of mutations, miRNA and mRNA expression in glioblastoma
Source: BMC Syst Biol. 2010 Nov 29;4:163. doi: 10.1186/1752-0509-4-163 (PMC3002314; doi:10.1186/1752-0509-4-163)
Supplement: Additional file 3 — 40 differentially expressed genes with damage values greater than 15. [file 1752-0509-4-163-S3.XLS]

## Sheet: Sheet1
Additional files 3. A total of 40 differentially expressed genes with damage values greater than 15.
Gene	P-value (Rank-SumTest)	Regulation	Damage Value	Degree of node
TIA1	1.30322e-07	Up	38	4
RBBP4	1.79806e-06	Up	37	4
C21orf66	1.31266e-06	Up	36	2
JMJD1B	2.03704e-06	Up	34	2
POPDC3	3.0121e-06	Down	34	4
KIAA1279	1.01205e-07	Down	30	3
TRIM8	3.76703e-06	Down	29	2
CNNM2	2.45753e-07	Down	27	3
CACYBP	6.34246e-07	Down	26	2
URM1	2.40352e-06	Up	26	2
CAMKV	1.08483e-06	Down	25	4
TGIF2	1.42799e-07	Up	24	2
CASP1	7.37893e-07	Up	24	3
TP53	1.39576e-07	Up	23	2
PLSCR1	3.07241e-07	Up	23	2
SLC6A15	6.06555e-08	Down	22	2
CD248	4.67412e-07	Up	22	6
SLC17A7	9.75242e-07	Down	22	3
MMS19	1.06201e-06	Down	22	3
NRIP3	2.70525e-08	Down	21	5
BAT1	3.58859e-07	Up	21	2
COL3A1	1.55325e-06	Up	21	4
ACTR1A	1.76095e-06	Down	21	4
FEZF2	1.01773e-06	Down	20	3
SYNGR3	1.18095e-06	Down	20	4
LARS	2.12328e-06	Up	20	2
NRF1	3.13756e-06	Up	20	2
NTSR1	4.00253e-06	Down	20	4
TSR1	2.40305e-07	Up	19	3
RAP1GDS1	4.37629e-07	Down	18	3
ATP1A3	1.13191e-06	Down	18	4
NDUFB8	5.52161e-08	Down	17	5
NDUFA8	8.80893e-08	Down	17	3
RPS2	1.31266e-06	Up	17	5
SLC1A1	1.76095e-06	Down	17	3
ATP8B1	3.844e-06	Up	17	4
C11orf61	1.21663e-07	Up	16	4
UROS	2.40305e-07	Down	16	3
PPP2R2D	2.87383e-07	Down	16	3
RGS20	2.93862e-07	Down	16	2
