# Supplementary material for: Integrated analysis of mutations, miRNA and mRNA expression in glioblastoma
Source: BMC Syst Biol. 2010 Nov 29;4:163. doi: 10.1186/1752-0509-4-163 (PMC3002314; doi:10.1186/1752-0509-4-163)
Supplement: Additional file 4 — A total of 149 differentially expressed miRNA. [file 1752-0509-4-163-S4.XLS]

## Sheet: Sheet1
Additional files 4. A toal of 149 differentially expressed miRNA
	Expression				Reported relationship with the disease
miRNA	P-value for differential expression (Rank-Sum Test)	up-down regulated	Average expression in the GBM tissues	Average Expression in the normal tissues	GBM(21)	Cancer(81)	Disease(15)
hsa-mir-129	8.62068e-08	down	0.390979	2.88074		Cancer
hsa-mir-218	8.62068e-08	down	0.508928	3.15429		Cancer
hsa-mir-124a	8.62068e-08	down	-0.399441	4.75857	GBM
hsa-mir-141	8.62068e-08	up	0.2935	-0.0613731		Cancer
hsa-mir-329	9.05649e-08	down	0.0819819	0.964159
hsa-mir-323	9.75044e-08	down	0.150057	1.345	GBM
hsa-mir-21	9.98125e-08	up	-0.253536	-4.15408	GBM
hsa-mir-7	9.993e-08	down	0.634062	3.43122	GBM
hsa-mir-628	1.04957e-07	down	0.183763	0.902218		Cancer
hsa-mir-139	1.04957e-07	down	0.562603	3.95805		Cancer
hsa-mir-137	1.04957e-07	down	0.517608	3.53767	GBM
hsa-mir-491	1.04957e-07	down	0.289538	1.8609		Cancer
hsa-mir-379	1.04957e-07	down	0.164079	1.77116			Disease
hsa-mir-138	1.07562e-07	down	0.154181	2.0359		Cancer
hsa-mir-410	1.07562e-07	down	0.319367	2.1895
hsa-mir-485-5p	1.12961e-07	down	0.0565689	0.654435			Disease
hsa-mir-128a	1.12961e-07	down	0.041749	2.42822	GBM
hsa-mir-128b	1.18621e-07	down	0.0213016	2.81168		Cancer
hsa-mir-155	1.30776e-07	up	0.224878	-1.32519	GBM
hsa-mir-154*	1.33998e-07	down	0.135923	0.978151	GBM
hsa-mir-495	1.33998e-07	down	0.0533236	0.517759		Cancer
hsa-mir-769-5p	1.37297e-07	down	0.126624	1.36727
hsa-mir-582	1.40674e-07	down	0.130205	0.754721		Cancer
hsa-mir-132	1.44131e-07	down	0.0656709	1.85298	GBM
hsa-mir-27a	1.47671e-07	up	0.185863	-1.94725		Cancer
hsa-mir-433	1.51294e-07	down	0.111405	1.02818			Disease
hsa-mir-103	1.51295e-07	down	-0.291007	0.680884		Cancer
hsa-mir-598	1.55005e-07	down	0.236125	0.938998			Disease
hsa-mir-93	1.6269e-07	up	0.0928069	-1.32487		Cancer
hsa-mir-326	1.66669e-07	down	0.164349	0.609685		Cancer
hsa-mir-23a	1.66669e-07	up	0.0400785	-1.75999	GBM
hsa-mir-196b	1.66669e-07	up	0.536966	-0.289091		Cancer
hsa-mir-107	1.70743e-07	down	0.00486956	0.990935		Cancer
hsa-mir-629	2.02076e-07	up	0.257153	-0.304422			Disease
hsa-mir-29b	2.06983e-07	down	0.207409	1.92373	GBM
hsa-mir-338	2.12005e-07	down	0.0943396	3.12223		Cancer
hsa-mir-153	2.17143e-07	down	0.0969089	0.406899	GBM
hsa-mir-330	2.27787e-07	down	0.172725	1.53466		Cancer
hsa-mir-539	2.27787e-07	down	0.0138331	0.251367			Disease
hsa-mir-411	2.33295e-07	down	0.144869	0.981602
hsa-mir-381	2.38933e-07	down	0.213051	1.24232		Cancer
hsa-mir-432	2.44701e-07	down	0.151752	1.21442		Cancer
hsa-mir-96	2.44701e-07	up	0.243727	-0.0722362		Cancer
hsa-mir-1	2.56645e-07	down	0.0781423	0.378805		Cancer
hsa-mir-154	2.75623e-07	down	0.0138468	0.634151		Cancer
hsa-mir-656	2.82245e-07	down	-0.0318026	0.185578
hsa-mir-383	2.8902e-07	down	0.0936783	1.02219			Disease
hsa-mir-95	2.8902e-07	down	0.209705	1.05841		Cancer
hsa-mir-299-5p	2.95953e-07	down	-0.0177021	0.921815			Disease
hsa-mir-127	3.17727e-07	down	-0.238908	1.40523		Cancer
hsa-mir-758	3.33093e-07	down	0.118328	0.866725
hsa-mir-106b	3.49176e-07	up	0.0799581	-1.42827		Cancer
hsa-mir-29c	3.66008e-07	down	0.335709	1.85788		Cancer
hsa-mir-203	4.31305e-07	down	0.0732784	0.340916		Cancer
hsa-mir-490	4.41506e-07	down	0.0991898	0.510074
hsa-mir-342	4.51939e-07	down	0.0720757	1.10894		Cancer
hsa-mir-136	4.73522e-07	down	0.646769	2.2676		Cancer
hsa-mir-377	4.73522e-07	down	0.350795	1.82849		Cancer
hsa-mir-517c	5.19711e-07	down	0.0397352	0.244437
hsa-mir-376a*	5.3192e-07	down	0.0380504	0.187881
hsa-mir-492	5.57174e-07	up	0.0631696	-0.19676		Cancer
hsa-mir-380-3p	5.97233e-07	down	-0.00146969	0.147787
hsa-mir-200b	5.97233e-07	up	0.249431	-0.0374515		Cancer
hsa-mir-205	6.25466e-07	up	0.123265	-0.0744791		Cancer
hsa-mir-409-5p	6.40061e-07	down	0.0196351	0.37463
hsa-mir-449	6.70242e-07	up	0.183227	-0.00475596
hsa-mir-25	6.85842e-07	up	-0.278892	-1.7816	GBM
hsa-mir-219	7.87051e-07	down	-0.24754	2.80378		Cancer
hsa-mir-496	8.82236e-07	down	0.000916501	0.0761051
hsa-mir-448	8.82244e-07	down	-0.0132928	0.0717318
hsa-mir-130b	8.82244e-07	up	0.0777838	-1.08278		Cancer
hsa-mir-135b	9.44583e-07	up	0.153855	-0.0926681		Cancer
hsa-mir-369-5p	9.88475e-07	down	-0.0148435	0.201701			Disease
hsa-mir-149	1.08222e-06	down	0.116028	1.63642	GBM
hsa-mir-422a	1.13225e-06	up	0.137098	-0.106112		Cancer
hsa-mir-340	1.15809e-06	down	0.127484	0.770249		Cancer
hsa-mir-196a	1.23906e-06	up	0.485351	-0.247335		Cancer
hsa-mir-133b	1.26724e-06	down	-0.00608963	0.559222	GBM
hsa-mir-15b	1.29604e-06	up	-0.20516	-1.72038	GBM
hsa-mir-17-3p	1.35553e-06	up	0.29179	-0.308618		Cancer
hsa-mir-504	1.41765e-06	down	-0.0154523	0.656994
hsa-mir-92	1.48249e-06	up	-0.0893678	-1.30258		Cancer
hsa-mir-210	1.48249e-06	up	-0.203768	-1.89154	GBM
hsa-mir-296	1.62085e-06	up	0.258811	-0.47719	GBM
hsa-mir-324-5p	1.77157e-06	down	-0.0224727	0.805338		Cancer
hsa-mir-320	1.8519e-06	up	-0.156395	-1.14404		Cancer
hsa-mir-487b	1.8519e-06	down	-0.672403	0.310164		Cancer
hsa-mir-577	2.06831e-06	down	-0.0526507	0.0461035
hsa-mir-485-3p	2.3089e-06	down	0.065433	0.820872
hsa-mir-362	2.36015e-06	up	0.208231	-0.160705			Disease
hsa-mir-200c	2.46592e-06	up	0.202474	-0.0678314		Cancer
hsa-mir-133a	2.81127e-06	down	0.00388716	0.398481	GBM
hsa-mir-200a	3.0009e-06	up	0.248138	0.035336		Cancer
hsa-mir-17-5p	3.0668e-06	up	0.0488078	-0.970141		Cancer
hsa-mir-500	3.0668e-06	up	0.0183092	-0.238006			Disease
hsa-mir-106a	3.13408e-06	up	0.0641864	-1.04192		Cancer
hsa-mir-30a-5p	3.27291e-06	up	0.294965	-0.62473		Cancer
hsa-mir-15a	3.41763e-06	up	0.284304	-0.836241		Cancer
hsa-mir-488	3.64627e-06	down	0.0852116	0.299985
hcmv-mir-us25-1	3.64627e-06	up	0.105932	-0.107683
hsa-let-7i	3.72569e-06	up	0.133867	-0.852866		Cancer
hsa-mir-592	3.72569e-06	down	0.133142	0.414826
hsa-mir-130a	3.80677e-06	up	-0.0246527	-0.836857	GBM
hsa-mir-34c	4.14831e-06	up	0.388348	0.00114474		Cancer
hsa-mir-450	4.42355e-06	up	0.239057	-0.0705747
hsa-mir-532	4.42355e-06	up	0.140977	-0.264237
hsa-mir-92b	5.47301e-06	up	-0.294487	-1.62344			Disease
hsa-mir-224	5.59018e-06	up	0.20787	-0.0482645		Cancer
hsa-mir-409-3p	6.34527e-06	down	-0.0143234	0.515698			Disease
hsa-mir-200a*	6.48025e-06	up	0.11504	-0.398587
hsa-mir-346	6.61797e-06	down	-0.0268014	0.147398		Cancer
hsa-mir-331	7.50499e-06	down	0.115582	0.86357		Cancer
hsa-mir-199b	7.50499e-06	up	0.349708	-0.104387		Cancer
hsa-mir-20a	7.99006e-06	up	0.00832485	-1.14006		Cancer
hsa-mir-503	8.32994e-06	up	0.0283964	-0.155331		Cancer
hsa-mir-193a	9.05162e-06	up	0.238101	-0.519726		Cancer
hsa-mir-33	9.63168e-06	down	0.710484	1.53861		Cancer
hsa-mir-605	1.00379e-05	up	-0.0540396	-0.659404		Cancer
hsa-mir-487a	1.06781e-05	down	-0.416667	0.170213
hsa-mir-373*	1.39312e-05	up	-0.0334048	-0.425921		Cancer
hsa-mir-452*	1.45088e-05	up	0.147676	0.00179146		Cancer
hsa-mir-16	1.77563e-05	up	-0.279234	-1.24968		Cancer
hsa-mir-24	1.77563e-05	up	0.0108491	-0.574378		Cancer
hsa-mir-382	2.00256e-05	down	-0.119136	0.21263			Disease
hsa-mir-34b	2.12613e-05	up	0.526588	-0.293315		Cancer
hsa-mir-505	2.30223e-05	up	0.0609992	-0.0719566
hsa-mir-502	2.69691e-05	up	0.0339193	-0.107269
hsa-mir-602	2.80519e-05	up	0.0222157	-0.24775			Disease
hsa-mir-215	2.9754e-05	up	0.169115	-0.0252363		Cancer
hsa-mir-142-3p	3.28109e-05	up	0.469261	-0.779184		Cancer
hsa-mir-660	3.34571e-05	up	0.180418	-0.21094
hsa-mir-369-3p	3.75953e-05	down	-0.0200333	0.0356394
hsa-mir-590	3.90795e-05	up	0.267908	-0.214757
hsa-mir-610	4.22163e-05	up	0.0603307	-0.58209
hsa-mir-367	4.30371e-05	up	0.0511431	-0.0766995		Cancer
hsa-mir-18a	4.38729e-05	up	0.277583	-0.345546		Cancer
hsa-mir-125a	4.82884e-05	down	-0.409711	0.254755		Cancer
hsa-mir-542-3p	5.11366e-05	up	0.127375	-0.188154		Cancer
hsa-mir-527	5.21206e-05	up	-0.0495417	-0.45796
hsa-mir-29a	5.51824e-05	down	0.0875106	0.854421		Cancer
hsa-mir-20b	6.06669e-05	up	0.015006	-0.704138		Cancer
kshv-mir-k12-12	6.06669e-05	up	0.129263	-0.0760638
hsa-mir-195	6.42012e-05	up	0.202861	-0.776965		Cancer
hsa-mir-339	6.5422e-05	up	-0.44886	-1.18935		Cancer
hsa-mir-214	6.92176e-05	up	0.482918	-0.235051		Cancer
hsa-mir-142-5p	8.18935e-05	up	0.418284	-0.284229		Cancer
hsa-mir-19b	8.34301e-05	up	-0.0911225	-0.931662		Cancer
hsa-mir-422b	8.4994e-05	up	0.33574	-0.146166		Cancer
hsa-mir-221	9.32376e-05	down	-0.118987	0.773585	GBM
