# Supplementary material for: Integrated analysis of mutations, miRNA and mRNA expression in glioblastoma
Source: BMC Syst Biol. 2010 Nov 29;4:163. doi: 10.1186/1752-0509-4-163 (PMC3002314; doi:10.1186/1752-0509-4-163)
Supplement: Additional file 5 — Top 19 differentially expressed miRNAs with the largest damage values (> 20) in the miRNA coexpression network. [file 1752-0509-4-163-S5.XLS]

## Sheet: Sheet1
Additional files 5. Top 19 differetially expressed miRNAs with the largest damage values(>20) in the miRNA coexpression network.
miRNA	P-value for diffeerntial expression (Rank-Sum test)	up-down regulated	Average expression in GBM tissues	Average expression in the normal tissues	Damage value	Node degree
hsa-mir-487b	1.8519e-06	down	-0.672403	0.310164	83	2
hsa-mir-487a	1.06781e-05	down	-0.416667	0.170213	82	2
hsa-mir-502	2.69691e-05	up	0.0339193	-0.107269	80	2
hsa-mir-532	4.42355e-06	up	0.140977	-0.264237	79	5
hsa-mir-660	3.34571e-05	up	0.180418	-0.21094	75	2
hsa-mir-590	3.90795e-05	up	0.267908	-0.214757	51	3
hsa-mir-15a	3.41763e-06	up	0.284304	-0.836241	49	3
hsa-mir-16	1.77563e-05	up	-0.279234	-1.24968	46	2
hsa-mir-15b	1.29604e-06	up	-0.20516	-1.72038	45	2
hsa-mir-25	6.85842e-07	up	-0.278892	-1.7816	44	2
hsa-mir-106b	3.49176e-07	up	0.0799581	-1.42827	43	3
hsa-mir-93	1.6269e-07	up	0.0928069	-1.32487	41	2
hsa-mir-17-5p	3.0668e-06	up	0.0488078	-0.970141	40	3
hsa-mir-323	9.75044e-08	down	0.150057	1.345	34	4
hsa-mir-106a	3.13408e-06	up	0.0641864	-1.04192	33	4
hsa-mir-329	9.05649e-08	down	0.0819819	0.964159	32	6
hsa-mir-92	1.48249e-06	up	-0.0893678	-1.30258	32	3
hsa-mir-218	8.62068e-08	down	0.508928	3.15429	22	3
hsa-mir-320	1.8519e-06	up	-0.156395	-1.14404	21	3
