# Supplementary material for: Integrated analysis of mutations, miRNA and mRNA expression in glioblastoma
Source: BMC Syst Biol. 2010 Nov 29;4:163. doi: 10.1186/1752-0509-4-163 (PMC3002314; doi:10.1186/1752-0509-4-163)
Supplement: Additional file 6 — 3,953 matched miRNA-mRNA pairs. [file 1752-0509-4-163-S6.XLS]

## Sheet: Sheet2
Additional files 6. 3,953 matched miRNA-mRNA pairs .
miRNA	P-value for differential expression of miRNA	miRNA up or down regulated	Gene	P-value for differential expression of gene	mRNA up or down regulated	P-value for regression	Regrssion coefficient	rsquare
hsa-mir-221	9.32376e-05	down	PCDH7	2.60973e-06	Down	-1.37062	3.55169e-06	0.0841507
hsa-mir-103	1.51295e-07	down	HIP1	5.6896e-07	Up	-32.6143	2.04935e-05	0.0715167
hsa-mir-103	1.51295e-07	down	ITGB8	2.77542e-06	Up	-20.4565	1.37537e-05	0.0743987
hsa-mir-103	1.51295e-07	down	LYPLA1	3.26808e-06	Up	-239.774	4.75602e-05	0.0654213
hsa-mir-103	1.51295e-07	down	NUP214	6.34246e-07	Up	-5.07358	5.58483e-05	0.0642567
hsa-mir-103	1.51295e-07	down	PGLS	2.60973e-06	Up	-125.561	1.55067e-05	0.0735321
hsa-mir-103	1.51295e-07	down	SFRS12	2.00718e-07	Up	-100.746	7.63378e-05	0.06199
hsa-mir-103	1.51295e-07	down	SP3	1.36423e-07	Up	-135.467	1.40605e-05	0.0742393
hsa-mir-103	1.51295e-07	down	ZYX	1.42809e-06	Up	-186.798	4.68653e-06	0.0821579
hsa-mir-107	1.70743e-07	down	HBP1	2.77541e-06	Up	-10.5202	4.61271e-05	0.0656431
hsa-mir-107	1.70743e-07	down	ITGB8	2.77542e-06	Up	-21.2252	2.97832e-05	0.0688118
hsa-mir-107	1.70743e-07	down	NUP214	6.34246e-07	Up	-6.15985	5.22561e-06	0.0813747
hsa-mir-124a	8.62068e-08	down	ABHD4	3.43743e-08	Up	-11.3758	1.05569e-05	0.0763081
hsa-mir-124a	8.62068e-08	down	ANXA5	3.07422e-06	Up	-255.704	1.55431e-15	0.228891
hsa-mir-124a	8.62068e-08	down	ATP6V0A2	2.37887e-06	Up	-0.796063	1.74622e-05	0.0726739
hsa-mir-124a	8.62068e-08	down	C1orf121	2.12328e-06	Up	-10.4644	7.24502e-05	0.0623692
hsa-mir-124a	8.62068e-08	down	CDH11	1.46096e-07	Up	-61.2625	1.2493e-05	0.0750928
hsa-mir-124a	8.62068e-08	down	CHSY1	5.6896e-07	Up	-42.2131	4.5021e-09	0.13122
hsa-mir-124a	8.62068e-08	down	CNN3	2.4569e-08	Up	-118.63	1.00226e-07	0.10955
hsa-mir-124a	8.62068e-08	down	COL4A1	4.9078e-08	Up	-143.395	2.91054e-09	0.134232
hsa-mir-124a	8.62068e-08	down	CSRP2	2.51683e-08	Up	-280.957	2.37463e-08	0.119659
hsa-mir-124a	8.62068e-08	down	CTNS	3.76703e-06	Up	-5.21889	5.15235e-05	0.0648411
hsa-mir-124a	8.62068e-08	down	DENND2A	2.34972e-07	Up	-19.8877	7.6954e-09	0.127506
hsa-mir-124a	8.62068e-08	down	ELAVL1	1.72457e-06	Up	-33.6799	3.12856e-10	0.149498
hsa-mir-124a	8.62068e-08	down	FEM1C	1.34065e-06	Up	-23.7418	4.27829e-08	0.115537
hsa-mir-124a	8.62068e-08	down	FLJ22222	9.75242e-07	Up	-4.13298	1.03818e-07	0.109302
hsa-mir-124a	8.62068e-08	down	FNDC3B	4.00253e-06	Up	-76.6247	2.22045e-16	0.240999
hsa-mir-124a	8.62068e-08	down	FTSJ2	8.21723e-07	Up	-10.6552	2.88433e-07	0.102075
hsa-mir-124a	8.62068e-08	down	GNAI2	1.95418e-06	Up	-55.5777	8.21276e-09	0.127055
hsa-mir-124a	8.62068e-08	down	HBP1	2.77541e-06	Up	-3.18213	1.43393e-09	0.139102
hsa-mir-124a	8.62068e-08	down	HEATR2	1.10978e-07	Up	-55.4438	1.04139e-13	0.202371
hsa-mir-124a	8.62068e-08	down	HLA-B	2.66388e-06	Up	-328.394	1.11539e-09	0.140825
hsa-mir-124a	8.62068e-08	down	HLA-E	4.09681e-07	Up	-161.726	4.59243e-06	0.0823037
hsa-mir-124a	8.62068e-08	down	IFI30	2.40352e-06	Up	-142.937	3.695e-06	0.0838665
hsa-mir-124a	8.62068e-08	down	JAG1	2.97789e-08	Up	-22.1345	1.46406e-09	0.13896
hsa-mir-124a	8.62068e-08	down	KDELR2	3.92251e-06	Up	-93.2015	2.01617e-13	0.198126
hsa-mir-124a	8.62068e-08	down	LAMP2	8.21723e-07	Up	-66.3625	7.24965e-07	0.095522
hsa-mir-124a	8.62068e-08	down	LAP3	1.96237e-07	Up	-98.4555	5.17622e-07	0.0979211
hsa-mir-124a	8.62068e-08	down	LPP	3.69153e-06	Up	-12.7715	5.56923e-11	0.161152
hsa-mir-124a	8.62068e-08	down	MCL1	2.25923e-06	Up	-15.2362	7.55759e-10	0.143489
hsa-mir-124a	8.62068e-08	down	MDK	2.19651e-07	Up	-33.9567	8.00372e-07	0.0948165
hsa-mir-124a	8.62068e-08	down	MYO9B	1.25836e-06	Up	-3.10697	1.09115e-06	0.0926046
hsa-mir-124a	8.62068e-08	down	NECAP2	1.96237e-07	Up	-32.6967	9.62139e-09	0.125955
hsa-mir-124a	8.62068e-08	down	NID1	5.39315e-08	Up	-24.393	1.09822e-07	0.108906
hsa-mir-124a	8.62068e-08	down	NPC2	1.39835e-06	Up	-263.456	6.39355e-07	0.0964174
hsa-mir-124a	8.62068e-08	down	PALLD	5.39318e-08	Up	-97.8744	2.5344e-09	0.135186
hsa-mir-124a	8.62068e-08	down	PHC2	5.44703e-07	Up	-36.5901	4.01839e-11	0.16334
hsa-mir-124a	8.62068e-08	down	PLOD3	2.25923e-06	Up	-57.0382	4.72955e-14	0.207413
hsa-mir-124a	8.62068e-08	down	PLXNB2	8.04255e-07	Up	-7.985	2.01605e-10	0.152478
hsa-mir-124a	8.62068e-08	down	PRRX1	2.95118e-06	Up	-11.1522	2.52401e-05	0.0700097
hsa-mir-124a	8.62068e-08	down	PTBP1	9.14688e-07	Up	-39.5196	2.50156e-12	0.181749
hsa-mir-124a	8.62068e-08	down	PTTG1IP	4.15839e-08	Up	-245.314	7.21129e-08	0.111869
hsa-mir-124a	8.62068e-08	down	RAP2B	2.12328e-06	Up	-8.11391	7.63136e-10	0.143422
hsa-mir-124a	8.62068e-08	down	RASSF1	1.34064e-06	Up	-4.08571	4.37348e-07	0.0991196
hsa-mir-124a	8.62068e-08	down	RELA	4.00253e-06	Up	-5.92998	6.27592e-09	0.12892
hsa-mir-124a	8.62068e-08	down	RGS1	2.87385e-07	Up	-75.7088	2.28834e-06	0.0873051
hsa-mir-124a	8.62068e-08	down	RUFY1	3.92251e-06	Up	-28.7633	8.90332e-12	0.173377
hsa-mir-124a	8.62068e-08	down	SCAMP2	6.20634e-07	Up	-14.6569	5.04995e-05	0.0649866
hsa-mir-124a	8.62068e-08	down	SFRS12	2.00718e-07	Up	-27.4855	1.21964e-06	0.0918092
hsa-mir-124a	8.62068e-08	down	SLC12A9	2.07973e-06	Up	-1.91756	2.32868e-07	0.103592
hsa-mir-124a	8.62068e-08	down	SLC16A1	3.47362e-06	Up	-20.6642	2.92675e-07	0.101972
hsa-mir-124a	8.62068e-08	down	SNX6	1.63709e-07	Up	-23.1572	3.27671e-06	0.0847294
hsa-mir-124a	8.62068e-08	down	SPRY1	1.10814e-06	Up	-42.4467	3.78831e-06	0.0836873
hsa-mir-124a	8.62068e-08	down	SRPX	4.00253e-06	Up	-400.654	1.03188e-08	0.125469
hsa-mir-124a	8.62068e-08	down	STAT3	1.27371e-07	Up	-60.6101	1.93409e-07	0.104907
hsa-mir-124a	8.62068e-08	down	TCF3	1.95418e-06	Up	-1.7475	2.44315e-05	0.0702453
hsa-mir-124a	8.62068e-08	down	TOR3A	1.01773e-06	Up	-5.40352	9.90015e-05	0.0601035
hsa-mir-124a	8.62068e-08	down	VGLL4	9.88948e-08	Up	-48.7854	4.44662e-09	0.131306
hsa-mir-124a	8.62068e-08	down	ZFAND3	7.06722e-07	Up	-10.6829	3.29201e-05	0.0680868
hsa-mir-124a	8.62068e-08	down	ZFP36L1	4.08412e-06	Up	-25.8421	6.68596e-09	0.128482
hsa-mir-124a	8.62068e-08	down	ZMPSTE24	3.33526e-06	Up	-42.3761	9.31721e-07	0.0937324
hsa-mir-125a	4.82884e-05	down	GMIP	1.95418e-06	Up	-10.8105	8.67871e-05	0.0610591
hsa-mir-125a	4.82884e-05	down	PHC2	5.44703e-07	Up	-97.1932	2.86684e-06	0.0856886
hsa-mir-125a	4.82884e-05	down	SGPL1	5.44701e-07	Up	-15.0868	6.90778e-06	0.0793657
hsa-mir-125a	4.82884e-05	down	SSR2	3.66883e-07	Up	-232.535	4.92343e-05	0.0651705
hsa-mir-125a	4.82884e-05	down	TDG	5.21445e-07	Up	-69.1239	4.76851e-05	0.0654023
hsa-mir-127	3.17727e-07	down	LAS1L	3.61746e-06	Up	-11.5922	7.07276e-05	0.0625437
hsa-mir-128a	1.12961e-07	down	ABCA1	1.03965e-06	Up	-73.9353	1.98829e-08	0.120899
hsa-mir-128a	1.12961e-07	down	APBA3	3.92243e-06	Up	-6.88514	4.09471e-09	0.131876
hsa-mir-128a	1.12961e-07	down	APH1A	6.66139e-08	Up	-67.927	4.72028e-09	0.130893
hsa-mir-128a	1.12961e-07	down	BNIP2	2.35447e-06	Up	-27.5681	1.91935e-12	0.183486
hsa-mir-128a	1.12961e-07	down	BTG1	3.2771e-08	Up	-322.404	5.88418e-14	0.206025
hsa-mir-128a	1.12961e-07	down	C1orf9	1.36423e-07	Up	-43.7936	4.09883e-05	0.066499
hsa-mir-128a	1.12961e-07	down	CANX	1.45844e-06	Up	-220.377	1.81256e-07	0.105366
hsa-mir-128a	1.12961e-07	down	CDH11	1.46096e-07	Up	-156.85	1.35133e-05	0.074526
hsa-mir-128a	1.12961e-07	down	COL3A1	1.55325e-06	Up	-850.851	4.98567e-06	0.0817129
hsa-mir-128a	1.12961e-07	down	DYNLT1	3.40377e-06	Up	-370.388	2.37083e-06	0.0870512
hsa-mir-128a	1.12961e-07	down	FCER1G	2.05298e-07	Up	-336.139	1.93412e-06	0.0885102
hsa-mir-128a	1.12961e-07	down	FNDC3B	4.00253e-06	Up	-210.222	0	0.274639
hsa-mir-128a	1.12961e-07	down	FTSJ2	8.21723e-07	Up	-34.0674	8.92553e-11	0.157981
hsa-mir-128a	1.12961e-07	down	FZD7	5.44703e-07	Up	-116.78	2.51061e-09	0.135251
hsa-mir-128a	1.12961e-07	down	GAA	1.03567e-07	Up	-25.8722	2.52325e-08	0.119234
hsa-mir-128a	1.12961e-07	down	GATAD2A	2.89144e-06	Up	-84.9745	1.5721e-08	0.122538
hsa-mir-128a	1.12961e-07	down	GNB2	4.99145e-07	Up	-76.7609	3.76277e-12	0.179065
hsa-mir-128a	1.12961e-07	down	HCLS1	1.58614e-06	Up	-140.055	2.28601e-05	0.0707263
hsa-mir-128a	1.12961e-07	down	HLA-A	1.4894e-06	Up	-1312.98	1.51878e-13	0.199952
hsa-mir-128a	1.12961e-07	down	HLA-G	1.25837e-06	Up	-57.5991	1.50353e-11	0.1699
hsa-mir-128a	1.12961e-07	down	KIAA1033	1.01774e-06	Up	-44.217	1.6865e-05	0.0729254
hsa-mir-128a	1.12961e-07	down	LITAF	8.76347e-07	Up	-131.33	9.31867e-08	0.110064
hsa-mir-128a	1.12961e-07	down	NECAP2	1.96237e-07	Up	-91.5783	3.08358e-10	0.149596
hsa-mir-128a	1.12961e-07	down	NFE2L2	1.33339e-07	Up	-222.715	1.08989e-08	0.125088
hsa-mir-128a	1.12961e-07	down	NME4	2.95118e-06	Up	-67.4236	4.46113e-06	0.0825123
hsa-mir-128a	1.12961e-07	down	NXT1	1.79261e-07	Up	-102.412	1.11888e-07	0.108774
hsa-mir-128a	1.12961e-07	down	P2RY5	1.79261e-07	Up	-47.0494	1.37788e-05	0.0743855
hsa-mir-128a	1.12961e-07	down	PHC2	5.44703e-07	Up	-106.362	3.70815e-14	0.208964
hsa-mir-128a	1.12961e-07	down	PLOD3	2.25923e-06	Up	-161.402	0	0.251449
hsa-mir-128a	1.12961e-07	down	PPP1CB	6.48143e-07	Up	-86.1559	3.39199e-06	0.0844811
hsa-mir-128a	1.12961e-07	down	RGS1	2.87385e-07	Up	-219.862	7.62663e-08	0.111475
hsa-mir-128a	1.12961e-07	down	RPN1	3.54485e-06	Up	-110.29	8.25971e-10	0.142881
hsa-mir-128a	1.12961e-07	down	RPN2	3.76703e-06	Up	-702.432	0	0.358538
hsa-mir-128a	1.12961e-07	down	SAT1	1.68891e-06	Up	-445.915	1.28222e-10	0.155538
hsa-mir-128a	1.12961e-07	down	SCAMP2	6.20634e-07	Up	-37.6116	5.18866e-05	0.0647902
hsa-mir-128a	1.12961e-07	down	SCAMP4	1.68891e-06	Up	-18.8517	3.97428e-06	0.083343
hsa-mir-128a	1.12961e-07	down	SERPINA3	1.36423e-07	Up	-1624.92	7.09721e-07	0.0956734
hsa-mir-128a	1.12961e-07	down	SFRS12	2.00718e-07	Up	-75.0615	2.30412e-07	0.103667
hsa-mir-128a	1.12961e-07	down	SLC12A9	2.07973e-06	Up	-3.85268	6.36193e-05	0.063312
hsa-mir-128a	1.12961e-07	down	SLC25A13	1.95418e-06	Up	-39.6265	1.40921e-06	0.0907763
hsa-mir-128a	1.12961e-07	down	TMED5	3.47362e-06	Up	-72.9015	6.31169e-08	0.112806
hsa-mir-128a	1.12961e-07	down	TMEM87A	8.80893e-08	Up	-86.2999	6.72494e-06	0.0795589
hsa-mir-128a	1.12961e-07	down	TNPO1	9.66359e-08	Up	-175.596	1.22177e-09	0.140201
hsa-mir-128a	1.12961e-07	down	VAMP8	5.32952e-07	Up	-218.242	6.08025e-05	0.0636404
hsa-mir-128a	1.12961e-07	down	WEE1	1.27371e-07	Up	-57.3713	4.57545e-12	0.177777
hsa-mir-128a	1.12961e-07	down	ZC3HAV1	1.52908e-07	Up	-32.2606	2.55351e-14	0.21133
hsa-mir-128a	1.12961e-07	down	ZFP36L1	4.08412e-06	Up	-60.4488	1.55805e-07	0.106436
hsa-mir-128b	1.18621e-07	down	ABCA1	1.03965e-06	Up	-66.6935	1.66978e-09	0.138057
hsa-mir-128b	1.18621e-07	down	APBA3	3.92243e-06	Up	-6.03286	9.27571e-10	0.142088
hsa-mir-128b	1.18621e-07	down	APH1A	6.66139e-08	Up	-54.8821	2.29009e-08	0.119912
hsa-mir-128b	1.18621e-07	down	BNIP2	2.35447e-06	Up	-23.9006	4.09894e-13	0.193543
hsa-mir-128b	1.18621e-07	down	BTG1	3.2771e-08	Up	-281.435	6.21725e-15	0.220316
hsa-mir-128b	1.18621e-07	down	C1orf9	1.36423e-07	Up	-36.7443	4.57854e-05	0.065697
hsa-mir-128b	1.18621e-07	down	CANX	1.45844e-06	Up	-191.82	7.04962e-08	0.112028
hsa-mir-128b	1.18621e-07	down	CDH11	1.46096e-07	Up	-141.651	3.02649e-06	0.0852996
hsa-mir-128b	1.18621e-07	down	COL3A1	1.55325e-06	Up	-770.987	8.78e-07	0.0941561
hsa-mir-128b	1.18621e-07	down	DYNLT1	3.40377e-06	Up	-304.95	4.27937e-06	0.0828114
hsa-mir-128b	1.18621e-07	down	FCER1G	2.05298e-07	Up	-294.604	7.36226e-07	0.0954121
hsa-mir-128b	1.18621e-07	down	FNDC3B	4.00253e-06	Up	-183.621	0	0.294051
hsa-mir-128b	1.18621e-07	down	FTSJ2	8.21723e-07	Up	-28.3926	1.61114e-10	0.153996
hsa-mir-128b	1.18621e-07	down	FZD7	5.44703e-07	Up	-100.7	1.06607e-09	0.141135
hsa-mir-128b	1.18621e-07	down	GAA	1.03567e-07	Up	-23.4582	1.79465e-09	0.137561
hsa-mir-128b	1.18621e-07	down	GATAD2A	2.89144e-06	Up	-72.8658	8.96249e-09	0.126448
hsa-mir-128b	1.18621e-07	down	GNB2	4.99145e-07	Up	-63.9149	7.83529e-12	0.174224
hsa-mir-128b	1.18621e-07	down	HCLS1	1.58614e-06	Up	-120.138	1.66174e-05	0.0730323
hsa-mir-128b	1.18621e-07	down	HLA-A	1.4894e-06	Up	-1109.48	1.42331e-13	0.200365
hsa-mir-128b	1.18621e-07	down	HLA-G	1.25837e-06	Up	-49.2231	7.94764e-12	0.174129
hsa-mir-128b	1.18621e-07	down	JAG1	2.97789e-08	Up	-48.4789	9.91793e-10	0.141629
hsa-mir-128b	1.18621e-07	down	KIAA1033	1.01774e-06	Up	-38.2726	1.0035e-05	0.0766738
hsa-mir-128b	1.18621e-07	down	LITAF	8.76347e-07	Up	-111.266	8.31122e-08	0.11087
hsa-mir-128b	1.18621e-07	down	NECAP2	1.96237e-07	Up	-77.8487	2.25864e-10	0.151709
hsa-mir-128b	1.18621e-07	down	NFE2L2	1.33339e-07	Up	-188.205	1.04848e-08	0.125358
hsa-mir-128b	1.18621e-07	down	NME4	2.95118e-06	Up	-55.1668	8.92218e-06	0.0775215
hsa-mir-128b	1.18621e-07	down	NXT1	1.79261e-07	Up	-85.2064	1.73682e-07	0.105668
hsa-mir-128b	1.18621e-07	down	P2RY5	1.79261e-07	Up	-41.3045	5.93888e-06	0.0804539
hsa-mir-128b	1.18621e-07	down	PHC2	5.44703e-07	Up	-89.6962	3.95239e-14	0.208551
hsa-mir-128b	1.18621e-07	down	PLOD3	2.25923e-06	Up	-138.575	0	0.260121
hsa-mir-128b	1.18621e-07	down	PPP1CB	6.48143e-07	Up	-73.7956	2.3943e-06	0.0869806
hsa-mir-128b	1.18621e-07	down	RGS1	2.87385e-07	Up	-188.146	4.9166e-08	0.114561
hsa-mir-128b	1.18621e-07	down	RPN1	3.54485e-06	Up	-94.744	3.91636e-10	0.147971
hsa-mir-128b	1.18621e-07	down	RPN2	3.76703e-06	Up	-592.989	0	0.358586
hsa-mir-128b	1.18621e-07	down	SAT1	1.68891e-06	Up	-389.393	2.52387e-11	0.166449
hsa-mir-128b	1.18621e-07	down	SCAMP2	6.20634e-07	Up	-32.4236	3.53497e-05	0.0675711
hsa-mir-128b	1.18621e-07	down	SCAMP4	1.68891e-06	Up	-16.0283	3.35931e-06	0.0845506
hsa-mir-128b	1.18621e-07	down	SERPINA3	1.36423e-07	Up	-1272.63	4.55756e-06	0.0823586
hsa-mir-128b	1.18621e-07	down	SFRS12	2.00718e-07	Up	-66.433	5.35709e-08	0.113958
hsa-mir-128b	1.18621e-07	down	SLC12A9	2.07973e-06	Up	-3.32781	4.21884e-05	0.0662899
hsa-mir-128b	1.18621e-07	down	SLC25A13	1.95418e-06	Up	-32.3702	3.15171e-06	0.0850086
hsa-mir-128b	1.18621e-07	down	SP3	1.36423e-07	Up	-68.9733	5.23198e-06	0.0813659
hsa-mir-128b	1.18621e-07	down	SSFA2	3.52045e-08	Up	-81.7236	2.70018e-05	0.0695215
hsa-mir-128b	1.18621e-07	down	TMED5	3.47362e-06	Up	-62.8666	3.13045e-08	0.117726
hsa-mir-128b	1.18621e-07	down	TMEM87A	8.80893e-08	Up	-72.9636	6.49542e-06	0.079809
hsa-mir-128b	1.18621e-07	down	TNPO1	9.66359e-08	Up	-144.677	3.2061e-09	0.133565
hsa-mir-128b	1.18621e-07	down	VAMP8	5.32952e-07	Up	-191.866	2.89065e-05	0.0690281
hsa-mir-128b	1.18621e-07	down	WEE1	1.27371e-07	Up	-48.7141	3.32801e-12	0.179873
hsa-mir-128b	1.18621e-07	down	ZFP36L1	4.08412e-06	Up	-54.7664	1.55669e-08	0.122606
hsa-mir-129	8.62068e-08	down	APBA3	3.92243e-06	Up	-8.84353	4.56961e-11	0.162479
hsa-mir-129	8.62068e-08	down	BUD31	1.13191e-06	Up	-141.387	4.96715e-07	0.0982144
hsa-mir-129	8.62068e-08	down	CHSY1	5.6896e-07	Up	-132.19	5.63561e-10	0.145492
hsa-mir-129	8.62068e-08	down	CTNND1	1.61971e-06	Up	-62.8545	1.30149e-08	0.123854
hsa-mir-129	8.62068e-08	down	ELAVL1	1.72457e-06	Up	-131.709	0	0.258497
hsa-mir-129	8.62068e-08	down	ERBB2IP	5.02499e-08	Up	-184.714	8.06922e-05	0.0615875
hsa-mir-129	8.62068e-08	down	FAM70A	1.36921e-06	Up	-189.047	6.47456e-05	0.0631847
hsa-mir-129	8.62068e-08	down	FCGRT	3.12402e-08	Up	-84.3892	1.77449e-06	0.089127
hsa-mir-129	8.62068e-08	down	FNDC3B	4.00253e-06	Up	-211.394	4.75176e-14	0.207394
hsa-mir-129	8.62068e-08	down	GALNT1	3.66885e-07	Up	-129.547	1.71745e-07	0.105747
hsa-mir-129	8.62068e-08	down	GATAD2A	2.89144e-06	Up	-112.14	7.2554e-11	0.159375
hsa-mir-129	8.62068e-08	down	GNAI2	1.95418e-06	Up	-151.199	1.58337e-07	0.106322
hsa-mir-129	8.62068e-08	down	HEATR2	1.10978e-07	Up	-179.779	2.22045e-16	0.240578
hsa-mir-129	8.62068e-08	down	HNRPK	5.21445e-07	Up	-169.12	5.32515e-05	0.064602
hsa-mir-129	8.62068e-08	down	JAG1	2.97789e-08	Up	-65.814	1.4756e-09	0.138906
hsa-mir-129	8.62068e-08	down	LAMA5	1.39835e-06	Up	-68.2485	1.66835e-08	0.122123
hsa-mir-129	8.62068e-08	down	LRP10	4.67412e-07	Up	-159.801	2.96429e-10	0.149864
hsa-mir-129	8.62068e-08	down	MAPRE1	2.30638e-06	Up	-191.561	1.18371e-09	0.140418
hsa-mir-129	8.62068e-08	down	NIPBL	7.06719e-07	Up	-12.8175	5.10594e-05	0.0649067
hsa-mir-129	8.62068e-08	down	NME4	2.95118e-06	Up	-88.7028	1.51081e-07	0.106653
hsa-mir-129	8.62068e-08	down	POLI	1.61971e-06	Up	-26.8502	3.23396e-05	0.0682156
hsa-mir-129	8.62068e-08	down	POU3F2	3.07241e-07	Up	-82.3126	7.08593e-06	0.0791822
hsa-mir-129	8.62068e-08	down	PTPRZ1	1.5643e-07	Up	-1061.21	2.26569e-07	0.103787
hsa-mir-129	8.62068e-08	down	RELA	4.00253e-06	Up	-20.5567	6.79146e-12	0.175169
hsa-mir-129	8.62068e-08	down	RNF138	1.52909e-07	Up	-114.524	7.02282e-07	0.0957485
hsa-mir-129	8.62068e-08	down	RNPEP	3.26808e-06	Up	-46.6794	8.69538e-08	0.110551
hsa-mir-129	8.62068e-08	down	RPN1	3.54485e-06	Up	-86.8938	4.25109e-05	0.0662347
hsa-mir-129	8.62068e-08	down	SLC35D2	1.79806e-06	Up	-27.938	3.33557e-07	0.101044
hsa-mir-129	8.62068e-08	down	SOX2	8.60698e-08	Up	-55.3289	1.98384e-07	0.104727
hsa-mir-129	8.62068e-08	down	SP3	1.36423e-07	Up	-86.1886	3.51572e-05	0.0676106
hsa-mir-129	8.62068e-08	down	TAP1	1.49465e-07	Up	-139.923	7.41894e-06	0.0788514
hsa-mir-129	8.62068e-08	down	TIMP2	8.21723e-07	Up	-70.4062	1.27825e-07	0.107834
hsa-mir-129	8.62068e-08	down	TRIM14	8.02766e-08	Up	-12.8967	2.08174e-08	0.120578
hsa-mir-129	8.62068e-08	down	ZFP36L1	4.08412e-06	Up	-71.2431	8.87305e-08	0.110409
hsa-mir-129	8.62068e-08	down	ZNF394	1.99519e-06	Up	-18.7566	1.09222e-07	0.108944
hsa-mir-132	1.44131e-07	down	BNIP2	2.35447e-06	Up	-23.8058	1.06476e-06	0.0927795
hsa-mir-132	1.44131e-07	down	C11orf67	3.75083e-07	Up	-25.269	4.24948e-06	0.0828618
hsa-mir-132	1.44131e-07	down	C1orf121	2.12328e-06	Up	-33.7449	4.04938e-05	0.0665869
hsa-mir-132	1.44131e-07	down	CHD1	4.37629e-07	Up	-45.9399	5.47442e-05	0.0644015
hsa-mir-132	1.44131e-07	down	DYNLT1	3.40377e-06	Up	-422.513	9.84202e-06	0.0768139
hsa-mir-132	1.44131e-07	down	ELAVL1	1.72457e-06	Up	-79.9117	2.5942e-06	0.0864055
hsa-mir-132	1.44131e-07	down	ELF2	7.66263e-08	Up	-11.3598	2.849e-05	0.0691332
hsa-mir-132	1.44131e-07	down	ERBB2IP	5.02499e-08	Up	-198.607	5.28944e-05	0.0646507
hsa-mir-132	1.44131e-07	down	FLJ10357	3.75083e-07	Up	-49.4465	2.41826e-05	0.0703194
hsa-mir-132	1.44131e-07	down	FNDC3B	4.00253e-06	Up	-133.002	1.34769e-05	0.0745455
hsa-mir-132	1.44131e-07	down	FTSJ2	8.21723e-07	Up	-28.7405	1.06491e-05	0.0762454
hsa-mir-132	1.44131e-07	down	GALNT1	3.66885e-07	Up	-133.536	2.90489e-07	0.102025
hsa-mir-132	1.44131e-07	down	GMNN	7.22145e-07	Up	-132.598	9.47988e-05	0.0604183
hsa-mir-132	1.44131e-07	down	GNA12	3.76703e-06	Up	-38.2591	9.60665e-06	0.0769885
hsa-mir-132	1.44131e-07	down	GUSB	8.21644e-08	Up	-291.042	7.4097e-10	0.143624
hsa-mir-132	1.44131e-07	down	HLA-A	1.4894e-06	Up	-888.442	7.53729e-05	0.0620823
hsa-mir-132	1.44131e-07	down	HMGN4	1.03965e-06	Up	-103.757	2.91943e-06	0.0855581
hsa-mir-132	1.44131e-07	down	HNRPH1	1.36921e-06	Up	-79.9639	8.23664e-05	0.0614385
hsa-mir-132	1.44131e-07	down	HNRPUL1	1.521e-06	Up	-75.169	5.82333e-06	0.0805953
hsa-mir-132	1.44131e-07	down	IFNAR2	3.13759e-06	Up	-18.6248	5.53768e-06	0.0809573
hsa-mir-132	1.44131e-07	down	KIAA0355	2.30638e-06	Up	-34.9189	7.87165e-06	0.0784246
hsa-mir-132	1.44131e-07	down	LSM14A	1.25837e-06	Up	-42.3636	7.93701e-06	0.078365
hsa-mir-132	1.44131e-07	down	PHC2	5.44703e-07	Up	-83.9557	1.99552e-06	0.0882863
hsa-mir-132	1.44131e-07	down	POLD2	3.54485e-06	Up	-67.5518	1.59813e-07	0.106256
hsa-mir-132	1.44131e-07	down	PPP4R1	2.62828e-07	Up	-116.552	4.16919e-07	0.0994596
hsa-mir-132	1.44131e-07	down	PRKD1	1.5643e-07	Up	-63.8832	1.03406e-06	0.0929884
hsa-mir-132	1.44131e-07	down	RAP2B	2.12328e-06	Up	-19.4734	3.2383e-06	0.084814
hsa-mir-132	1.44131e-07	down	SNRPB2	8.76347e-07	Up	-100.585	7.1901e-05	0.0624244
hsa-mir-132	1.44131e-07	down	SOX2	8.60698e-08	Up	-48.3124	1.7876e-05	0.0725047
hsa-mir-132	1.44131e-07	down	TMED5	3.47362e-06	Up	-68.769	3.30048e-05	0.0680682
hsa-mir-132	1.44131e-07	down	VGLL4	9.88948e-08	Up	-133.629	3.28988e-07	0.101142
hsa-mir-133b	1.26724e-06	down	NMB	2.66388e-06	Up	-1576.59	1.32082e-05	0.0746909
hsa-mir-133b	1.26724e-06	down	PGLS	2.60973e-06	Up	-256.406	4.11551e-07	0.0995517
hsa-mir-133b	1.26724e-06	down	PRCP	3.58859e-07	Up	-1259.79	1.0413e-05	0.0764071
hsa-mir-133b	1.26724e-06	down	PTPRZ1	1.5643e-07	Up	-2180.17	6.45152e-05	0.0632106
hsa-mir-133b	1.26724e-06	down	SCP2	1.71314e-07	Up	-209.108	2.53986e-05	0.0699644
hsa-mir-133b	1.26724e-06	down	SP3	1.36423e-07	Up	-228.494	3.0792e-05	0.0685707
hsa-mir-136	4.73522e-07	down	RPN2	3.76703e-06	Up	-255.228	8.91879e-05	0.0608611
hsa-mir-137	1.04957e-07	down	AASS	1.63709e-07	Up	-11.2132	7.76864e-08	0.111345
hsa-mir-137	1.04957e-07	down	BACH1	3.07241e-07	Up	-5.48403	3.58912e-08	0.116768
hsa-mir-137	1.04957e-07	down	BAZ1A	6.81894e-08	Up	-24.2956	4.42551e-07	0.0990355
hsa-mir-137	1.04957e-07	down	BNIP2	2.35447e-06	Up	-20.0077	3.64946e-09	0.132671
hsa-mir-137	1.04957e-07	down	C11orf57	4.15839e-08	Up	-18.1388	8.16901e-08	0.110991
hsa-mir-137	1.04957e-07	down	C14orf147	5.94257e-07	Up	-56.7715	6.22368e-05	0.0634713
hsa-mir-137	1.04957e-07	down	C1orf121	2.12328e-06	Up	-29.3533	2.91709e-07	0.101995
hsa-mir-137	1.04957e-07	down	C5orf28	3.40377e-06	Up	-14.203	6.2337e-06	0.0801051
hsa-mir-137	1.04957e-07	down	CANX	1.45844e-06	Up	-170.125	2.6704e-06	0.0861979
hsa-mir-137	1.04957e-07	down	CASP3	4.188e-07	Up	-37.6156	6.22228e-10	0.144816
hsa-mir-137	1.04957e-07	down	CHD1	4.37629e-07	Up	-42.053	1.04654e-07	0.109245
hsa-mir-137	1.04957e-07	down	CLIC4	1.31266e-06	Up	-127.86	6.16144e-05	0.0635442
hsa-mir-137	1.04957e-07	down	CMTM6	3.66883e-07	Up	-238.119	2.8777e-13	0.195833
hsa-mir-137	1.04957e-07	down	CNN3	2.4569e-08	Up	-281.899	6.60407e-09	0.128567
hsa-mir-137	1.04957e-07	down	DAG1	5.81476e-07	Up	-26.7025	6.0364e-08	0.11312
hsa-mir-137	1.04957e-07	down	DDX5	1.01205e-07	Up	-221.539	1.9104e-06	0.0885985
hsa-mir-137	1.04957e-07	down	DHX40	1.61971e-06	Up	-84.2149	3.46812e-07	0.100767
hsa-mir-137	1.04957e-07	down	E2F6	1.83593e-06	Up	-26.2863	1.63026e-05	0.0731705
hsa-mir-137	1.04957e-07	down	EFEMP1	8.39556e-07	Up	-382.654	6.13846e-05	0.0635713
hsa-mir-137	1.04957e-07	down	ELAVL1	1.72457e-06	Up	-85.1131	1.92291e-13	0.19843
hsa-mir-137	1.04957e-07	down	ERBB2IP	5.02499e-08	Up	-161.449	2.56492e-06	0.0864869
hsa-mir-137	1.04957e-07	down	FNDC3B	4.00253e-06	Up	-129.235	8.75596e-10	0.142482
hsa-mir-137	1.04957e-07	down	FSTL1	2.66388e-06	Up	-336.776	6.56139e-08	0.112533
hsa-mir-137	1.04957e-07	down	FUBP3	3.66885e-07	Up	-24.2195	6.10385e-06	0.0802567
hsa-mir-137	1.04957e-07	down	GALNT1	3.66885e-07	Up	-83.6333	5.49397e-06	0.0810144
hsa-mir-137	1.04957e-07	down	GOLPH3	1.36921e-06	Up	-72.9202	1.39309e-08	0.12338
hsa-mir-137	1.04957e-07	down	GPX7	2.34117e-08	Up	-41.9632	3.10387e-06	0.0851184
hsa-mir-137	1.04957e-07	down	HMGN1	2.12328e-06	Up	-166.788	1.20845e-07	0.108231
hsa-mir-137	1.04957e-07	down	HNRPH1	1.36921e-06	Up	-66.9897	2.29327e-06	0.0872897
hsa-mir-137	1.04957e-07	down	HNRPK	5.21445e-07	Up	-124.561	5.46189e-05	0.0644181
hsa-mir-137	1.04957e-07	down	HS2ST1	4.28114e-07	Up	-23.951	5.05092e-06	0.0816193
hsa-mir-137	1.04957e-07	down	IGFBP5	6.91616e-07	Up	-61.7542	1.9581e-05	0.071846
hsa-mir-137	1.04957e-07	down	ITGB8	2.77542e-06	Up	-9.72137	2.71374e-05	0.0694852
hsa-mir-137	1.04957e-07	down	JAG1	2.97789e-08	Up	-47.7386	2.86472e-09	0.134342
hsa-mir-137	1.04957e-07	down	KTELC1	1.18095e-06	Up	-28.2411	4.16009e-06	0.0830146
hsa-mir-137	1.04957e-07	down	LAMP2	8.21723e-07	Up	-134.167	5.39433e-06	0.0811461
hsa-mir-137	1.04957e-07	down	LSM14A	1.25837e-06	Up	-38.9072	3.09411e-09	0.13381
hsa-mir-137	1.04957e-07	down	LUC7L2	3.92251e-06	Up	-35.0611	1.05251e-05	0.0763299
hsa-mir-137	1.04957e-07	down	MAML1	2.66388e-06	Up	-26.4621	2.05078e-06	0.0880906
hsa-mir-137	1.04957e-07	down	MCL1	2.25923e-06	Up	-31.1486	1.16205e-08	0.124642
hsa-mir-137	1.04957e-07	down	MDK	2.19651e-07	Up	-63.3969	3.02905e-05	0.0686896
hsa-mir-137	1.04957e-07	down	MFSD1	1.83367e-07	Up	-190.521	1.04871e-06	0.0928879
hsa-mir-137	1.04957e-07	down	NCK1	3.69153e-06	Up	-26.9962	1.49484e-05	0.073797
hsa-mir-137	1.04957e-07	down	NFE2L2	1.33339e-07	Up	-167.968	5.36118e-07	0.0976712
hsa-mir-137	1.04957e-07	down	NID1	5.39315e-08	Up	-48.0536	2.12381e-06	0.0878398
hsa-mir-137	1.04957e-07	down	NOL8	1.428e-07	Up	-22.6867	4.19606e-07	0.0994139
hsa-mir-137	1.04957e-07	down	PARP4	5.44703e-07	Up	-60.3972	3.02097e-08	0.117975
hsa-mir-137	1.04957e-07	down	PIGG	8.21723e-07	Up	-57.8421	3.72161e-08	0.116514
hsa-mir-137	1.04957e-07	down	PKN2	5.92493e-08	Up	-41.4044	4.57207e-07	0.0988038
hsa-mir-137	1.04957e-07	down	PLXNA3	9.54641e-07	Up	-5.64769	8.86863e-06	0.0775649
hsa-mir-137	1.04957e-07	down	POU3F2	3.07241e-07	Up	-62.1364	4.2023e-06	0.082942
hsa-mir-137	1.04957e-07	down	PPP1CB	6.48143e-07	Up	-74.4121	2.55635e-06	0.0865109
hsa-mir-137	1.04957e-07	down	PTBP1	9.14688e-07	Up	-104.273	0	0.262974
hsa-mir-137	1.04957e-07	down	PTPRZ1	1.5643e-07	Up	-870.493	6.79733e-09	0.128367
hsa-mir-137	1.04957e-07	down	QKI	2.90733e-08	Up	-76.2016	4.80696e-05	0.0653441
hsa-mir-137	1.04957e-07	down	RAB8A	2.77542e-06	Up	-64.4589	2.08085e-08	0.120581
hsa-mir-137	1.04957e-07	down	RDX	4.46489e-08	Up	-65.9574	1.862e-06	0.0887823
hsa-mir-137	1.04957e-07	down	RNF138	1.52909e-07	Up	-71.9897	2.69139e-05	0.0695451
hsa-mir-137	1.04957e-07	down	SALL1	1.521e-06	Up	-37.2427	1.76293e-05	0.0726051
hsa-mir-137	1.04957e-07	down	SERBP1	1.65396e-06	Up	-72.8258	4.69444e-11	0.162298
hsa-mir-137	1.04957e-07	down	SF3B1	1.55325e-06	Up	-71.5831	2.39833e-05	0.0703793
hsa-mir-137	1.04957e-07	down	SGPL1	5.44701e-07	Up	-8.5479	2.1356e-05	0.0712186
hsa-mir-137	1.04957e-07	down	SMARCA5	4.37629e-07	Up	-28.2642	2.89515e-05	0.0690169
hsa-mir-137	1.04957e-07	down	SOX9	2.12328e-06	Up	-279.791	1.43997e-07	0.106993
hsa-mir-137	1.04957e-07	down	SRPX	4.00253e-06	Up	-609.024	9.69675e-05	0.0602542
hsa-mir-137	1.04957e-07	down	SSR1	3.75083e-07	Up	-62.9861	9.54439e-08	0.109895
hsa-mir-137	1.04957e-07	down	SSR2	3.66883e-07	Up	-170.454	5.20092e-07	0.0978872
hsa-mir-137	1.04957e-07	down	STAT3	1.27371e-07	Up	-134.237	1.44869e-07	0.10695
hsa-mir-137	1.04957e-07	down	TCF12	2.83839e-08	Up	-330.118	1.90764e-08	0.121188
hsa-mir-137	1.04957e-07	down	TCF3	1.95418e-06	Up	-5.83564	4.34868e-11	0.162811
hsa-mir-137	1.04957e-07	down	TIMP2	8.21723e-07	Up	-50.7614	2.51882e-07	0.103036
hsa-mir-137	1.04957e-07	down	TMEM33	1.83593e-06	Up	-31.9558	3.64744e-07	0.100409
hsa-mir-137	1.04957e-07	down	TNC	3.76703e-06	Up	-579.333	3.99128e-08	0.116024
hsa-mir-137	1.04957e-07	down	TXNDC1	2.24648e-07	Up	-91.6858	2.83437e-08	0.118421
hsa-mir-137	1.04957e-07	down	YES1	1.20623e-06	Up	-48.1049	3.30395e-08	0.117348
hsa-mir-137	1.04957e-07	down	ZCCHC8	3.35787e-07	Up	-24.8075	7.55051e-07	0.0952321
hsa-mir-137	1.04957e-07	down	ZFP36L2	8.02766e-08	Up	-16.5941	7.09256e-08	0.111986
hsa-mir-138	1.07562e-07	down	ABHD4	3.43743e-08	Up	-43.282	2.86454e-07	0.102124
hsa-mir-138	1.07562e-07	down	AEBP1	9.96272e-07	Up	-359.762	4.37486e-05	0.0660267
hsa-mir-138	1.07562e-07	down	APH1A	6.66139e-08	Up	-98.9909	1.53906e-11	0.169744
hsa-mir-138	1.07562e-07	down	ASCC3L1	2.14762e-07	Up	-235.663	1.18482e-08	0.124507
hsa-mir-138	1.07562e-07	down	BAZ1B	5.21445e-07	Up	-56.9757	9.75639e-07	0.0934036
hsa-mir-138	1.07562e-07	down	BTG1	3.2771e-08	Up	-365.736	4.98681e-11	0.161893
hsa-mir-138	1.07562e-07	down	C11orf57	4.15839e-08	Up	-21.8978	1.92907e-05	0.071954
hsa-mir-138	1.07562e-07	down	C1orf27	2.40352e-06	Up	-33.0072	7.70273e-06	0.0785809
hsa-mir-138	1.07562e-07	down	CASP3	4.188e-07	Up	-63.7881	1.46749e-12	0.185243
hsa-mir-138	1.07562e-07	down	CDC25B	2.45754e-07	Up	-134.075	2.31711e-05	0.0706285
hsa-mir-138	1.07562e-07	down	CLIC4	1.31266e-06	Up	-216.977	5.20826e-06	0.0813986
hsa-mir-138	1.07562e-07	down	CLNS1A	8.60698e-08	Up	-144.301	5.15835e-05	0.0648327
hsa-mir-138	1.07562e-07	down	COL4A2	1.83367e-07	Up	-292.423	5.41279e-07	0.0976031
hsa-mir-138	1.07562e-07	down	COL5A2	7.53971e-07	Up	-326.476	3.97963e-06	0.0833333
hsa-mir-138	1.07562e-07	down	CTDSP1	8.39556e-07	Up	-56.5266	1.33227e-15	0.229798
hsa-mir-138	1.07562e-07	down	CTNS	3.76703e-06	Up	-22.2014	1.16619e-07	0.108482
hsa-mir-138	1.07562e-07	down	DYNLT1	3.40377e-06	Up	-486.078	1.26514e-06	0.0915474
hsa-mir-138	1.07562e-07	down	FEM1C	1.34065e-06	Up	-73.9829	2.28735e-07	0.103719
hsa-mir-138	1.07562e-07	down	FNDC3B	4.00253e-06	Up	-185.794	4.65306e-09	0.130992
hsa-mir-138	1.07562e-07	down	FZD5	3.92251e-06	Up	-11.7708	3.5633e-05	0.0675133
hsa-mir-138	1.07562e-07	down	GATAD2A	2.89144e-06	Up	-97.7968	4.37954e-07	0.0991097
hsa-mir-138	1.07562e-07	down	GNAI2	1.95418e-06	Up	-155.205	1.25554e-06	0.0916019
hsa-mir-138	1.07562e-07	down	GNG5	4.00753e-07	Up	-550.793	7.10543e-15	0.219491
hsa-mir-138	1.07562e-07	down	HIF1A	3.13757e-06	Up	-886.766	2.18407e-10	0.151936
hsa-mir-138	1.07562e-07	down	IDH1	2.25923e-06	Up	-254.977	3.22904e-07	0.101274
hsa-mir-138	1.07562e-07	down	IGFBP2	1.6747e-07	Up	-478.296	5.60119e-08	0.113645
hsa-mir-138	1.07562e-07	down	IRF2	1.06201e-06	Up	-20.6385	3.28217e-06	0.0847174
hsa-mir-138	1.07562e-07	down	KBTBD2	3.40377e-06	Up	-102.058	9.84563e-05	0.0601436
hsa-mir-138	1.07562e-07	down	KDELR2	3.92251e-06	Up	-237.824	2.51269e-08	0.119264
hsa-mir-138	1.07562e-07	down	KIAA0355	2.30638e-06	Up	-38.7296	2.43e-06	0.0868744
hsa-mir-138	1.07562e-07	down	KLHDC8A	1.96237e-07	Up	-83.6437	1.19641e-05	0.0754051
hsa-mir-138	1.07562e-07	down	LGALS3BP	1.45844e-06	Up	-160.843	1.81342e-08	0.121542
hsa-mir-138	1.07562e-07	down	LSM14A	1.25837e-06	Up	-51.1938	2.51401e-07	0.10305
hsa-mir-138	1.07562e-07	down	MAPRE1	2.30638e-06	Up	-143.716	5.30987e-05	0.0646228
hsa-mir-138	1.07562e-07	down	MDK	2.19651e-07	Up	-101.989	7.19238e-06	0.0790748
hsa-mir-138	1.07562e-07	down	MSN	3.40377e-06	Up	-376.994	2.53686e-11	0.166415
hsa-mir-138	1.07562e-07	down	NMI	1.9952e-06	Up	-99.6716	9.45713e-09	0.126075
hsa-mir-138	1.07562e-07	down	PALLD	5.39318e-08	Up	-252.027	4.24521e-06	0.082869
hsa-mir-138	1.07562e-07	down	PLXNB2	8.04255e-07	Up	-28.0903	7.5695e-12	0.174452
hsa-mir-138	1.07562e-07	down	PPP2R1B	3.76703e-06	Up	-3.35812	8.91401e-05	0.060865
hsa-mir-138	1.07562e-07	down	PRPF40A	3.61748e-06	Up	-64.1803	1.8398e-08	0.121441
hsa-mir-138	1.07562e-07	down	PSMF1	2.21301e-06	Up	-73.4879	8.46155e-08	0.110743
hsa-mir-138	1.07562e-07	down	RBM38	2.1476e-07	Up	-15.171	1.72944e-07	0.105698
hsa-mir-138	1.07562e-07	down	RELA	4.00253e-06	Up	-24.559	7.54952e-14	0.204428
hsa-mir-138	1.07562e-07	down	SAP30BP	2.25923e-06	Up	-56.7504	9.49471e-05	0.060407
hsa-mir-138	1.07562e-07	down	SCP2	1.71314e-07	Up	-95.2336	4.6419e-06	0.0822267
hsa-mir-138	1.07562e-07	down	SLC16A1	3.47362e-06	Up	-61.219	4.32182e-06	0.0827404
hsa-mir-138	1.07562e-07	down	SOX9	2.12328e-06	Up	-445.798	2.01042e-08	0.120822
hsa-mir-138	1.07562e-07	down	STAG2	1.75244e-07	Up	-95.7663	2.41455e-06	0.0869202
hsa-mir-138	1.07562e-07	down	TCF3	1.95418e-06	Up	-6.72724	6.55357e-07	0.0962413
hsa-mir-138	1.07562e-07	down	UIMC1	2.03704e-06	Up	-33.0614	1.32094e-05	0.0746903
hsa-mir-138	1.07562e-07	down	WEE1	1.27371e-07	Up	-66.3493	5.89183e-10	0.145189
hsa-mir-138	1.07562e-07	down	ZFP36L1	4.08412e-06	Up	-61.3456	3.85939e-05	0.0669351
hsa-mir-138	1.07562e-07	down	ZFP36L2	8.02766e-08	Up	-22.7194	9.79553e-07	0.093375
hsa-mir-139	1.04957e-07	down	ABCB7	3.35787e-07	Up	-29.9651	5.6634e-10	0.145458
hsa-mir-139	1.04957e-07	down	APH1A	6.66139e-08	Up	-60.0631	2.83522e-11	0.165672
hsa-mir-139	1.04957e-07	down	ASCC3L1	2.14762e-07	Up	-149.026	4.02339e-09	0.131997
hsa-mir-139	1.04957e-07	down	BTG1	3.2771e-08	Up	-244.984	4.76064e-13	0.192574
hsa-mir-139	1.04957e-07	down	CANX	1.45844e-06	Up	-181.777	3.97561e-08	0.116051
hsa-mir-139	1.04957e-07	down	CHD1	4.37629e-07	Up	-38.2057	1.58041e-07	0.106335
hsa-mir-139	1.04957e-07	down	CHFR	5.56697e-07	Up	-17.1765	1.83992e-06	0.0888677
hsa-mir-139	1.04957e-07	down	CTSC	9.96272e-07	Up	-216.538	2.66661e-05	0.069612
hsa-mir-139	1.04957e-07	down	CXCR4	5.653e-08	Up	-119.896	4.09551e-09	0.131874
hsa-mir-139	1.04957e-07	down	DAG1	5.81476e-07	Up	-29.6361	3.47122e-11	0.164319
hsa-mir-139	1.04957e-07	down	DHODH	1.65394e-06	Up	-3.87193	7.50066e-08	0.111592
hsa-mir-139	1.04957e-07	down	EPS8	2.77542e-06	Up	-87.8465	5.30059e-07	0.0977521
hsa-mir-139	1.04957e-07	down	FUBP3	3.66885e-07	Up	-19.6629	7.23243e-05	0.0623818
hsa-mir-139	1.04957e-07	down	GAA	1.03567e-07	Up	-17.6219	1.67372e-06	0.0895455
hsa-mir-139	1.04957e-07	down	GNB2	4.99145e-07	Up	-69.5906	4.44089e-16	0.238251
hsa-mir-139	1.04957e-07	down	HEXA	4.88343e-07	Up	-99.1893	1.87623e-10	0.152965
hsa-mir-139	1.04957e-07	down	HLA-A	1.4894e-06	Up	-981.203	2.90257e-12	0.180772
hsa-mir-139	1.04957e-07	down	HLA-G	1.25837e-06	Up	-44.6695	2.9444e-11	0.16542
hsa-mir-139	1.04957e-07	down	IGFBP7	4.57184e-08	Up	-979.437	6.80056e-10	0.14421
hsa-mir-139	1.04957e-07	down	KBTBD2	3.40377e-06	Up	-62.7819	9.5849e-05	0.0603384
hsa-mir-139	1.04957e-07	down	KIAA1033	1.01774e-06	Up	-33.2143	4.03515e-05	0.0666124
hsa-mir-139	1.04957e-07	down	KLHDC8A	1.96237e-07	Up	-48.9855	3.08186e-05	0.0685644
hsa-mir-139	1.04957e-07	down	LSM14A	1.25837e-06	Up	-36.6928	1.19597e-09	0.140347
hsa-mir-139	1.04957e-07	down	NMI	1.9952e-06	Up	-62.3352	4.8313e-09	0.130732
hsa-mir-139	1.04957e-07	down	PLXNB2	8.04255e-07	Up	-17.6953	1.9067e-12	0.183529
hsa-mir-139	1.04957e-07	down	PPP1CB	6.48143e-07	Up	-59.5077	4.87376e-05	0.0652441
hsa-mir-139	1.04957e-07	down	RBCK1	1.9952e-06	Up	-11.2505	6.05017e-07	0.0968105
hsa-mir-139	1.04957e-07	down	SAT1	1.68891e-06	Up	-272.478	8.95428e-07	0.0940159
hsa-mir-139	1.04957e-07	down	SLC12A9	2.07973e-06	Up	-3.90926	1.77242e-07	0.105524
hsa-mir-139	1.04957e-07	down	SMARCA5	4.37629e-07	Up	-26.7123	1.74071e-05	0.0726968
hsa-mir-139	1.04957e-07	down	TMEM33	1.83593e-06	Up	-30.0768	1.93766e-07	0.104894
hsa-mir-139	1.04957e-07	down	TROVE2	2.70525e-08	Up	-40.4685	1.32418e-07	0.107585
hsa-mir-139	1.04957e-07	down	ZFAND3	7.06722e-07	Up	-27.0961	1.36753e-07	0.107357
hsa-mir-139	1.04957e-07	down	ZFP36L1	4.08412e-06	Up	-45.8909	4.26099e-07	0.0993048
hsa-mir-139	1.04957e-07	down	ZFP36L2	8.02766e-08	Up	-14.4985	3.44686e-07	0.100811
hsa-mir-149	1.08222e-06	down	BGN	1.95418e-06	Up	-36.9818	1.93899e-05	0.071917
hsa-mir-149	1.08222e-06	down	CD86	2.50459e-06	Up	-24.9928	2.95959e-07	0.101893
hsa-mir-149	1.08222e-06	down	CENTD2	1.91396e-06	Up	-6.77992	8.0594e-06	0.0782547
hsa-mir-149	1.08222e-06	down	CTDSP1	8.39556e-07	Up	-25.665	5.62285e-07	0.0973321
hsa-mir-149	1.08222e-06	down	ENG	1.521e-06	Up	-9.01804	5.7196e-06	0.0807247
hsa-mir-149	1.08222e-06	down	FCGRT	3.12402e-08	Up	-72.1701	1.00804e-07	0.10951
hsa-mir-149	1.08222e-06	down	HEXA	4.88343e-07	Up	-94.8973	1.16132e-07	0.108511
hsa-mir-149	1.08222e-06	down	HLA-A	1.4894e-06	Up	-655.351	7.11736e-05	0.0624981
hsa-mir-149	1.08222e-06	down	HLA-DMB	2.21301e-06	Up	-131.829	3.29846e-05	0.0680726
hsa-mir-149	1.08222e-06	down	HLA-E	4.09681e-07	Up	-363.737	7.18645e-06	0.0790808
hsa-mir-149	1.08222e-06	down	LMCD1	3.07423e-06	Up	-29.9071	1.18101e-05	0.0754986
hsa-mir-149	1.08222e-06	down	NCKAP1L	3.58859e-07	Up	-23.0875	5.94327e-07	0.0969375
hsa-mir-153	2.17143e-07	down	CHI3L1	2.30638e-06	Up	-14838.7	1.85958e-06	0.0887916
hsa-mir-153	2.17143e-07	down	CNN3	2.4569e-08	Up	-1887.39	4.02854e-06	0.0832455
hsa-mir-153	2.17143e-07	down	DPYD	5.32952e-07	Up	-1053.06	4.09776e-05	0.0665009
hsa-mir-153	2.17143e-07	down	ELAVL1	1.72457e-06	Up	-435.457	1.26122e-05	0.0750243
hsa-mir-153	2.17143e-07	down	FLJ20273	2.45356e-06	Up	-294.099	4.53587e-05	0.0657648
hsa-mir-153	2.17143e-07	down	HEXA	4.88343e-07	Up	-757.476	1.04351e-07	0.109266
hsa-mir-153	2.17143e-07	down	JAG1	2.97789e-08	Up	-315.468	3.27282e-06	0.0847379
hsa-mir-153	2.17143e-07	down	LAMB2	2.40305e-07	Up	-371.424	5.50429e-07	0.0974837
hsa-mir-153	2.17143e-07	down	LPP	3.69153e-06	Up	-162.872	7.59819e-06	0.0786794
hsa-mir-153	2.17143e-07	down	MCL1	2.25923e-06	Up	-208.972	5.48014e-06	0.0810325
hsa-mir-153	2.17143e-07	down	NFE2L2	1.33339e-07	Up	-1417.76	3.59552e-07	0.100511
hsa-mir-153	2.17143e-07	down	PALLD	5.39318e-08	Up	-1493.91	8.30942e-07	0.0945491
hsa-mir-153	2.17143e-07	down	PTBP1	9.14688e-07	Up	-542.323	2.62295e-07	0.102749
hsa-mir-153	2.17143e-07	down	RPN2	3.76703e-06	Up	-3575.2	1.72928e-12	0.184169
hsa-mir-153	2.17143e-07	down	SERBP1	1.65396e-06	Up	-385.054	4.68129e-05	0.0655361
hsa-mir-153	2.17143e-07	down	SLC39A1	9.14688e-07	Up	-258.525	2.09679e-08	0.120528
hsa-mir-153	2.17143e-07	down	TIMP2	8.21723e-07	Up	-404.679	8.26345e-07	0.0945887
hsa-mir-153	2.17143e-07	down	ZC3HAV1	1.52908e-07	Up	-157.701	3.79281e-07	0.100132
hsa-mir-154	2.75623e-07	down	GMNN	7.22145e-07	Up	-349.216	3.56314e-05	0.0675136
hsa-mir-154	2.75623e-07	down	NME4	2.95118e-06	Up	-195.842	1.09372e-05	0.0760528
hsa-mir-154	2.75623e-07	down	PCNA	1.9952e-06	Up	-421.422	8.261e-05	0.0614171
hsa-mir-154*	1.33998e-07	down	APBA3	3.92243e-06	Up	-13.872	1.37954e-05	0.0743768
hsa-mir-154*	1.33998e-07	down	SP3	1.36423e-07	Up	-201.497	3.00419e-05	0.0687492
hsa-mir-154*	1.33998e-07	down	TMCO1	7.14504e-08	Up	-148.936	2.18612e-05	0.0710495
hsa-mir-154*	1.33998e-07	down	TROVE2	2.70525e-08	Up	-124.248	2.37484e-06	0.0870391
hsa-mir-203	4.31305e-07	down	BARD1	2.14762e-07	Up	-261.883	2.58529e-05	0.0698361
hsa-mir-203	4.31305e-07	down	C11orf57	4.15839e-08	Up	-90.7502	5.53392e-05	0.0643231
hsa-mir-203	4.31305e-07	down	C7orf26	7.06722e-07	Up	-37.9767	4.26375e-05	0.0662132
hsa-mir-203	4.31305e-07	down	H3F3A	7.14504e-08	Up	-1196.74	4.31534e-05	0.066126
hsa-mir-203	4.31305e-07	down	HMGN1	2.12328e-06	Up	-911.214	1.30225e-05	0.0747931
hsa-mir-203	4.31305e-07	down	HNRPAB	1.68891e-06	Up	-973.526	3.37446e-05	0.0679076
hsa-mir-203	4.31305e-07	down	HNRPUL1	1.521e-06	Up	-377.817	7.34259e-07	0.0954312
hsa-mir-203	4.31305e-07	down	LSM14A	1.25837e-06	Up	-183.548	2.92232e-05	0.0689492
hsa-mir-203	4.31305e-07	down	NKIRAS2	8.60698e-08	Up	-81.3663	8.07175e-05	0.0615852
hsa-mir-203	4.31305e-07	down	NRF1	3.13756e-06	Up	-13.0645	5.98253e-05	0.0637579
hsa-mir-203	4.31305e-07	down	NVL	1.4894e-06	Up	-111.015	8.58815e-05	0.0611353
hsa-mir-203	4.31305e-07	down	PTPRZ1	1.5643e-07	Up	-4174.03	3.18167e-05	0.0683336
hsa-mir-203	4.31305e-07	down	SF3B4	1.34065e-06	Up	-196.975	5.52081e-05	0.0643403
hsa-mir-203	4.31305e-07	down	SFRS12	2.00718e-07	Up	-326.765	7.17337e-05	0.0624413
hsa-mir-203	4.31305e-07	down	STAG2	1.75244e-07	Up	-362.585	5.14351e-05	0.0648536
hsa-mir-203	4.31305e-07	down	TCF12	2.83839e-08	Up	-1618.35	3.60334e-05	0.0674324
hsa-mir-203	4.31305e-07	down	TNPO1	9.66359e-08	Up	-694.67	2.62054e-05	0.0697382
hsa-mir-218	8.62068e-08	down	AASS	1.63709e-07	Up	-13.1432	4.17582e-07	0.0994483
hsa-mir-218	8.62068e-08	down	ALG8	7.37893e-07	Up	-82.1251	3.65525e-08	0.11664
hsa-mir-218	8.62068e-08	down	ANKRD10	1.16202e-07	Up	-83.4429	2.02818e-05	0.0715918
hsa-mir-218	8.62068e-08	down	ASCC3L1	2.14762e-07	Up	-227.407	1.61109e-11	0.16944
hsa-mir-218	8.62068e-08	down	BNIP2	2.35447e-06	Up	-20.6566	1.19842e-06	0.0919346
hsa-mir-218	8.62068e-08	down	C11orf57	4.15839e-08	Up	-20.3467	1.40655e-06	0.0907899
hsa-mir-218	8.62068e-08	down	C1orf121	2.12328e-06	Up	-36.3243	3.11015e-07	0.101541
hsa-mir-218	8.62068e-08	down	C1orf27	2.40352e-06	Up	-27.2567	7.99264e-06	0.0783146
hsa-mir-218	8.62068e-08	down	CD9	2.34972e-07	Up	-608.851	2.06792e-06	0.0880309
hsa-mir-218	8.62068e-08	down	CHFR	5.56697e-07	Up	-21.0775	1.50042e-05	0.0737701
hsa-mir-218	8.62068e-08	down	COL4A1	4.9078e-08	Up	-410.858	3.42044e-10	0.148892
hsa-mir-218	8.62068e-08	down	DPY19L4	6.20634e-07	Up	-28.1083	5.77475e-06	0.0806556
hsa-mir-218	8.62068e-08	down	EFEMP1	8.39556e-07	Up	-548.065	3.25372e-06	0.0847799
hsa-mir-218	8.62068e-08	down	EFNA1	7.06722e-07	Up	-29.1544	6.09381e-05	0.0636243
hsa-mir-218	8.62068e-08	down	FEM1C	1.34065e-06	Up	-55.2912	3.30593e-06	0.0846656
hsa-mir-218	8.62068e-08	down	GALNT1	3.66885e-07	Up	-101.855	8.21525e-06	0.0781166
hsa-mir-218	8.62068e-08	down	GNAI2	1.95418e-06	Up	-145.353	3.27035e-08	0.11742
hsa-mir-218	8.62068e-08	down	H3F3A	7.14504e-08	Up	-247.134	7.08736e-06	0.0791808
hsa-mir-218	8.62068e-08	down	HBP1	2.77541e-06	Up	-6.85084	2.35013e-06	0.087114
hsa-mir-218	8.62068e-08	down	HEXA	4.88343e-07	Up	-100.991	2.2528e-06	0.0874173
hsa-mir-218	8.62068e-08	down	HMGB2	6.91616e-07	Up	-273.577	4.57489e-05	0.0657027
hsa-mir-218	8.62068e-08	down	JAG1	2.97789e-08	Up	-57.7801	7.22898e-09	0.12794
hsa-mir-218	8.62068e-08	down	NUP214	6.34246e-07	Up	-4.3426	8.81553e-09	0.126563
hsa-mir-218	8.62068e-08	down	PGLS	2.60973e-06	Up	-125.137	2.65121e-13	0.19636
hsa-mir-218	8.62068e-08	down	PKN2	5.92493e-08	Up	-49.1352	1.47334e-06	0.090458
hsa-mir-218	8.62068e-08	down	POU3F2	3.07241e-07	Up	-76.9827	4.30682e-06	0.0827654
hsa-mir-218	8.62068e-08	down	PPP1CB	6.48143e-07	Up	-78.4687	7.07669e-05	0.0625397
hsa-mir-218	8.62068e-08	down	PPP4R1	2.62828e-07	Up	-106.657	9.93664e-08	0.109611
hsa-mir-218	8.62068e-08	down	PROS1	1.15618e-06	Up	-165.648	1.75698e-07	0.105586
hsa-mir-218	8.62068e-08	down	RAB8A	2.77542e-06	Up	-72.7254	3.98235e-07	0.0997854
hsa-mir-218	8.62068e-08	down	RBCK1	1.9952e-06	Up	-16.0544	1.13439e-07	0.108677
hsa-mir-218	8.62068e-08	down	RGS1	2.87385e-07	Up	-172.766	8.24889e-05	0.0614277
hsa-mir-218	8.62068e-08	down	SERBP1	1.65396e-06	Up	-85.8734	4.71804e-10	0.146703
hsa-mir-218	8.62068e-08	down	SFRS12	2.00718e-07	Up	-95.6072	2.86588e-10	0.150093
hsa-mir-218	8.62068e-08	down	SLC39A1	9.14688e-07	Up	-37.6632	4.53146e-08	0.115133
hsa-mir-218	8.62068e-08	down	SMARCE1	2.35447e-06	Up	-91.4066	3.51004e-06	0.0842354
hsa-mir-218	8.62068e-08	down	SSR1	3.75083e-07	Up	-68.3745	3.53274e-06	0.0841891
hsa-mir-218	8.62068e-08	down	TGIF2	1.42799e-07	Up	-8.69725	9.63056e-05	0.0603039
hsa-mir-218	8.62068e-08	down	TNC	3.76703e-06	Up	-765.504	4.20395e-09	0.131694
hsa-mir-218	8.62068e-08	down	TXNDC1	2.24648e-07	Up	-109.443	9.82092e-08	0.109694
hsa-mir-218	8.62068e-08	down	ZFAND3	7.06722e-07	Up	-38.5156	2.40145e-08	0.11958
hsa-mir-218	8.62068e-08	down	ZNF434	3.40377e-06	Up	-4.38666	5.15389e-05	0.0648389
hsa-mir-219	7.87051e-07	down	ATP10D	8.21723e-07	Up	-26.9276	5.83764e-10	0.145252
hsa-mir-219	7.87051e-07	down	HBP1	2.77541e-06	Up	-3.41181	3.52408e-08	0.116896
hsa-mir-219	7.87051e-07	down	LPP	3.69153e-06	Up	-11.7187	4.33403e-07	0.099184
hsa-mir-219	7.87051e-07	down	LSM14A	1.25837e-06	Up	-17.7191	5.40236e-07	0.0976168
hsa-mir-219	7.87051e-07	down	LYPLA1	3.26808e-06	Up	-85.4228	2.0213e-08	0.120784
hsa-mir-219	7.87051e-07	down	MSN	3.40377e-06	Up	-125.824	4.80319e-10	0.146582
hsa-mir-219	7.87051e-07	down	P2RY5	1.79261e-07	Up	-21.6337	1.11163e-05	0.0759355
hsa-mir-219	7.87051e-07	down	RASSF1	1.34064e-06	Up	-3.79612	7.0654e-05	0.0625513
hsa-mir-219	7.87051e-07	down	SFRS12	2.00718e-07	Up	-32.428	9.73073e-07	0.0934224
hsa-mir-219	7.87051e-07	down	TM9SF1	1.36921e-06	Up	-29.6233	1.04271e-10	0.156933
hsa-mir-219	7.87051e-07	down	WEE1	1.27371e-07	Up	-26.1239	4.43801e-12	0.177978
hsa-mir-221	9.32376e-05	down	BAZ1A	6.81894e-08	Up	-21.2068	1.90754e-05	0.0720352
hsa-mir-221	9.32376e-05	down	BAZ2B	7.06719e-07	Up	-38.7872	2.37313e-07	0.103458
hsa-mir-221	9.32376e-05	down	BCHE	1.55325e-06	Up	-189.721	1.12467e-06	0.0923885
hsa-mir-221	9.32376e-05	down	C1orf156	1.96237e-07	Up	-13.5635	6.37689e-05	0.063295
hsa-mir-221	9.32376e-05	down	C9orf39	2.55664e-06	Up	-3.10827	3.21269e-07	0.10131
hsa-mir-221	9.32376e-05	down	CENPF	3.33526e-06	Up	-83.8012	4.05984e-09	0.131935
hsa-mir-221	9.32376e-05	down	CLNS1A	8.60698e-08	Up	-134.709	1.88772e-08	0.121261
hsa-mir-221	9.32376e-05	down	ENAH	1.10814e-06	Up	-184.358	2.03615e-13	0.198064
hsa-mir-221	9.32376e-05	down	FNBP1L	6.62333e-07	Up	-42.7946	3.19666e-06	0.0849069
hsa-mir-221	9.32376e-05	down	H3F3A	7.14504e-08	Up	-359.132	0	0.24555
hsa-mir-221	9.32376e-05	down	LBR	4.68124e-08	Up	-61.4507	9.1378e-12	0.173205
hsa-mir-221	9.32376e-05	down	MIS12	3.92251e-06	Up	-43.213	7.36444e-07	0.09541
hsa-mir-221	9.32376e-05	down	NXT2	2.07973e-06	Up	-35.2703	8.89266e-05	0.0608824
hsa-mir-221	9.32376e-05	down	PELI1	1.95416e-06	Up	-69.3731	5.16054e-12	0.176983
hsa-mir-221	9.32376e-05	down	PHACTR4	3.51004e-07	Up	-16.4615	2.05416e-08	0.120672
hsa-mir-221	9.32376e-05	down	QKI	2.90733e-08	Up	-131.346	1.44573e-12	0.185341
hsa-mir-221	9.32376e-05	down	REV3L	4.99145e-07	Up	-78.088	2.08085e-08	0.120581
hsa-mir-221	9.32376e-05	down	RND2	2.74842e-07	Up	-32.1269	1.47007e-05	0.0739177
hsa-mir-221	9.32376e-05	down	SF3B1	1.55325e-06	Up	-71.5254	3.78225e-05	0.0670813
hsa-mir-221	9.32376e-05	down	SFRS11	3.54485e-06	Up	-99.6963	1.75383e-07	0.105599
hsa-mir-221	9.32376e-05	down	SOX11	2.7191e-06	Up	-243.811	8.65897e-09	0.126687
hsa-mir-221	9.32376e-05	down	SOX4	2.14762e-07	Up	-185.968	0	0.248794
hsa-mir-221	9.32376e-05	down	STAG2	1.75244e-07	Up	-58.5692	2.60668e-05	0.0697765
hsa-mir-221	9.32376e-05	down	TAF11	1.91397e-06	Up	-34.5505	8.66612e-10	0.142553
hsa-mir-221	9.32376e-05	down	TCF12	2.83839e-08	Up	-423.377	6.75904e-13	0.190298
hsa-mir-221	9.32376e-05	down	VEZF1	1.01205e-07	Up	-98.9582	0	0.259417
hsa-mir-299-5p	2.95953e-07	down	NECAP2	1.96237e-07	Up	-153.85	2.86246e-08	0.118352
hsa-mir-29a	5.51824e-05	down	APH1A	6.66139e-08	Up	-58.9349	8.59244e-05	0.0611316
hsa-mir-29a	5.51824e-05	down	ASCC3L1	2.14762e-07	Up	-224.037	5.07974e-08	0.114332
hsa-mir-29a	5.51824e-05	down	C11orf57	4.15839e-08	Up	-23.5884	3.22965e-06	0.0848332
hsa-mir-29a	5.51824e-05	down	C17orf70	1.27371e-07	Up	-10.7776	5.9464e-09	0.129294
hsa-mir-29a	5.51824e-05	down	CHFR	5.56697e-07	Up	-30.3071	1.64894e-07	0.106035
hsa-mir-29a	5.51824e-05	down	CHIC2	1.42809e-06	Up	-484.357	9.74377e-06	0.0768863
hsa-mir-29a	5.51824e-05	down	CORO1C	9.54641e-07	Up	-244.404	6.74553e-06	0.0795369
hsa-mir-29a	5.51824e-05	down	DYNLT1	3.40377e-06	Up	-452.21	5.89569e-06	0.0805064
hsa-mir-29a	5.51824e-05	down	ELF2	7.66263e-08	Up	-17.4047	3.63492e-10	0.148478
hsa-mir-29a	5.51824e-05	down	ENAH	1.10814e-06	Up	-285.64	2.88658e-15	0.225094
hsa-mir-29a	5.51824e-05	down	FNBP1L	6.62333e-07	Up	-78.4476	2.57676e-09	0.135072
hsa-mir-29a	5.51824e-05	down	H3F3A	7.14504e-08	Up	-636.586	0	0.365246
hsa-mir-29a	5.51824e-05	down	HNRPH1	1.36921e-06	Up	-148.321	4.1922e-13	0.193397
hsa-mir-29a	5.51824e-05	down	HNRPUL1	1.521e-06	Up	-125.145	7.61613e-14	0.204385
hsa-mir-29a	5.51824e-05	down	ING3	2.45356e-06	Up	-93.7793	1.39558e-09	0.139288
hsa-mir-29a	5.51824e-05	down	KCTD3	1.03567e-07	Up	-43.3835	7.83913e-06	0.0784544
hsa-mir-29a	5.51824e-05	down	KIAA0355	2.30638e-06	Up	-39.2313	1.45028e-06	0.0905708
hsa-mir-29a	5.51824e-05	down	LMNB1	2.21301e-06	Up	-78.133	0	0.261947
hsa-mir-29a	5.51824e-05	down	MAPRE1	2.30638e-06	Up	-178.605	3.1683e-07	0.101409
hsa-mir-29a	5.51824e-05	down	METAP2	6.81897e-08	Up	-51.105	1.02202e-07	0.109413
hsa-mir-29a	5.51824e-05	down	MPST	3.40377e-06	Up	-31.3027	9.74492e-07	0.093412
hsa-mir-29a	5.51824e-05	down	NASP	1.91397e-06	Up	-95.3537	4.44089e-16	0.237541
hsa-mir-29a	5.51824e-05	down	NKIRAS2	8.60698e-08	Up	-38.4205	0	0.268047
hsa-mir-29a	5.51824e-05	down	NUP160	2.95117e-06	Up	-6.92975	5.55483e-07	0.0974187
hsa-mir-29a	5.51824e-05	down	PDCL	2.77541e-06	Up	-17.1583	7.4253e-06	0.0788452
hsa-mir-29a	5.51824e-05	down	PRPF40A	3.61748e-06	Up	-63.4478	2.07828e-08	0.12059
hsa-mir-29a	5.51824e-05	down	QKI	2.90733e-08	Up	-218.772	2.22045e-16	0.243422
hsa-mir-29a	5.51824e-05	down	RBM12	2.07973e-06	Up	-43.4909	6.37221e-11	0.160247
hsa-mir-29a	5.51824e-05	down	REV3L	4.99145e-07	Up	-154.302	3.9968e-15	0.222891
hsa-mir-29a	5.51824e-05	down	RGL2	1.52909e-07	Up	-32.0898	6.38539e-06	0.079932
hsa-mir-29a	5.51824e-05	down	RNF138	1.52909e-07	Up	-182.944	9.4591e-14	0.202983
hsa-mir-29a	5.51824e-05	down	SETDB1	4.99141e-07	Up	-15.0482	3.77476e-15	0.223515
hsa-mir-29a	5.51824e-05	down	SFRS11	3.54485e-06	Up	-112.179	6.37749e-05	0.0632943
hsa-mir-29a	5.51824e-05	down	SMARCC1	1.63709e-07	Up	-53.1764	1.01585e-12	0.187644
hsa-mir-29a	5.51824e-05	down	SMARCE1	2.35447e-06	Up	-195.093	0	0.266773
hsa-mir-29a	5.51824e-05	down	SOX4	2.14762e-07	Up	-318.187	0	0.344799
hsa-mir-29a	5.51824e-05	down	STAG2	1.75244e-07	Up	-90.3394	7.69338e-06	0.0785896
hsa-mir-29a	5.51824e-05	down	SYNE2	1.18902e-07	Up	-82.9402	3.99911e-07	0.0997555
hsa-mir-29a	5.51824e-05	down	TAF11	1.91397e-06	Up	-46.9458	1.17005e-08	0.124595
hsa-mir-29a	5.51824e-05	down	TDG	5.21445e-07	Up	-108.716	7.59392e-14	0.20439
hsa-mir-29a	5.51824e-05	down	TIMELESS	2.35447e-06	Up	-63.8823	2.22045e-16	0.241778
hsa-mir-29a	5.51824e-05	down	TPR	1.79806e-06	Up	-49.5492	2.77779e-06	0.085915
hsa-mir-29a	5.51824e-05	down	TUBB2B	2.66388e-06	Up	-412.593	2.09654e-12	0.182907
hsa-mir-29a	5.51824e-05	down	ZNF167	7.66263e-08	Up	-36.479	1.62093e-14	0.214179
hsa-mir-29b	2.06983e-07	down	APH1A	6.66139e-08	Up	-58.3849	3.5727e-08	0.1168
hsa-mir-29b	2.06983e-07	down	BTG1	3.2771e-08	Up	-160.992	7.57167e-05	0.0620493
hsa-mir-29b	2.06983e-07	down	C11orf57	4.15839e-08	Up	-20.0248	2.60094e-08	0.119022
hsa-mir-29b	2.06983e-07	down	C17orf70	1.27371e-07	Up	-7.12987	9.19397e-08	0.110159
hsa-mir-29b	2.06983e-07	down	CHFR	5.56697e-07	Up	-24.1822	4.37067e-09	0.131425
hsa-mir-29b	2.06983e-07	down	CHIC2	1.42809e-06	Up	-307.589	9.55038e-05	0.0603646
hsa-mir-29b	2.06983e-07	down	COL4A1	4.9078e-08	Up	-255.471	8.45019e-06	0.0779134
hsa-mir-29b	2.06983e-07	down	COL4A2	1.83367e-07	Up	-164.181	8.92105e-05	0.0608593
hsa-mir-29b	2.06983e-07	down	CORO1C	9.54641e-07	Up	-215.781	2.04637e-08	0.120698
hsa-mir-29b	2.06983e-07	down	CYTL1	7.22145e-07	Up	-65.5574	2.12382e-05	0.0712586
hsa-mir-29b	2.06983e-07	down	DYNLT1	3.40377e-06	Up	-479.665	5.68923e-12	0.176339
hsa-mir-29b	2.06983e-07	down	ELF2	7.66263e-08	Up	-12.8327	1.0111e-10	0.157141
hsa-mir-29b	2.06983e-07	down	ENAH	1.10814e-06	Up	-181.19	5.70144e-12	0.176325
hsa-mir-29b	2.06983e-07	down	FNBP1L	6.62333e-07	Up	-58.5707	4.80074e-10	0.146585
hsa-mir-29b	2.06983e-07	down	GPX7	2.34117e-08	Up	-59.3409	3.00748e-10	0.149766
hsa-mir-29b	2.06983e-07	down	H3F3A	7.14504e-08	Up	-457.63	0	0.367471
hsa-mir-29b	2.06983e-07	down	HNRPH1	1.36921e-06	Up	-102.834	2.81153e-12	0.180982
hsa-mir-29b	2.06983e-07	down	HNRPK	5.21445e-07	Up	-203.876	2.21449e-10	0.151842
hsa-mir-29b	2.06983e-07	down	HNRPUL1	1.521e-06	Up	-79.4381	6.29812e-11	0.160326
hsa-mir-29b	2.06983e-07	down	ING3	2.45356e-06	Up	-63.0641	1.55192e-08	0.122628
hsa-mir-29b	2.06983e-07	down	KCTD3	1.03567e-07	Up	-34.3575	6.9792e-07	0.0957929
hsa-mir-29b	2.06983e-07	down	KIAA0355	2.30638e-06	Up	-28.6774	8.70693e-07	0.0942158
hsa-mir-29b	2.06983e-07	down	LMNB1	2.21301e-06	Up	-43.9117	5.63305e-11	0.161075
hsa-mir-29b	2.06983e-07	down	MAPRE1	2.30638e-06	Up	-135.639	5.43033e-08	0.113863
hsa-mir-29b	2.06983e-07	down	MARCKS	3.2022e-06	Up	-247.074	3.14637e-13	0.195252
hsa-mir-29b	2.06983e-07	down	MBD2	9.96262e-07	Up	-2.10644	1.16957e-05	0.0755689
hsa-mir-29b	2.06983e-07	down	METAP2	6.81897e-08	Up	-43.5374	1.47495e-10	0.154592
hsa-mir-29b	2.06983e-07	down	MPST	3.40377e-06	Up	-25.1204	3.41558e-08	0.117115
hsa-mir-29b	2.06983e-07	down	NASP	1.91397e-06	Up	-52.7423	1.01325e-09	0.141483
hsa-mir-29b	2.06983e-07	down	NKIRAS2	8.60698e-08	Up	-28.7021	0	0.29123
hsa-mir-29b	2.06983e-07	down	NUP160	2.95117e-06	Up	-6.27414	1.29579e-10	0.155467
hsa-mir-29b	2.06983e-07	down	PDCL	2.77541e-06	Up	-17.3345	1.08499e-10	0.156665
hsa-mir-29b	2.06983e-07	down	PRPF40A	3.61748e-06	Up	-49.4705	8.45346e-10	0.142723
hsa-mir-29b	2.06983e-07	down	PRPF4B	5.94257e-07	Up	-20.6649	4.29489e-06	0.0827853
hsa-mir-29b	2.06983e-07	down	QKI	2.90733e-08	Up	-134.305	4.0381e-12	0.1786
hsa-mir-29b	2.06983e-07	down	RBBP4	1.79806e-06	Up	-179.781	3.79141e-09	0.132407
hsa-mir-29b	2.06983e-07	down	RBM12	2.07973e-06	Up	-32.3582	9.86566e-12	0.172697
hsa-mir-29b	2.06983e-07	down	REV3L	4.99145e-07	Up	-83.6032	7.83016e-09	0.127386
hsa-mir-29b	2.06983e-07	down	RGL2	1.52909e-07	Up	-22.4574	1.06971e-05	0.0762129
hsa-mir-29b	2.06983e-07	down	RNF138	1.52909e-07	Up	-132.277	5.37348e-14	0.206593
hsa-mir-29b	2.06983e-07	down	SALL1	1.521e-06	Up	-43.9417	1.82351e-06	0.0889319
hsa-mir-29b	2.06983e-07	down	SCNM1	2.45356e-06	Up	-54.7451	2.34468e-05	0.070543
hsa-mir-29b	2.06983e-07	down	SETDB1	4.99141e-07	Up	-10.1307	2.32259e-13	0.197215
hsa-mir-29b	2.06983e-07	down	SFRS11	3.54485e-06	Up	-97.6893	9.69944e-07	0.0934454
hsa-mir-29b	2.06983e-07	down	SLC25A13	1.95418e-06	Up	-38.0284	3.36638e-07	0.100979
hsa-mir-29b	2.06983e-07	down	SMARCC1	1.63709e-07	Up	-30.4074	2.44732e-08	0.119448
hsa-mir-29b	2.06983e-07	down	SMARCE1	2.35447e-06	Up	-135.867	0	0.251887
hsa-mir-29b	2.06983e-07	down	SOX11	2.7191e-06	Up	-274.36	3.98449e-10	0.147854
hsa-mir-29b	2.06983e-07	down	SOX4	2.14762e-07	Up	-174.554	1.10134e-13	0.202015
hsa-mir-29b	2.06983e-07	down	STAG2	1.75244e-07	Up	-65.5133	5.93195e-06	0.0804623
hsa-mir-29b	2.06983e-07	down	TAF11	1.91397e-06	Up	-41.6521	6.11955e-13	0.190943
hsa-mir-29b	2.06983e-07	down	TDG	5.21445e-07	Up	-89.3473	0	0.268754
hsa-mir-29b	2.06983e-07	down	TIMELESS	2.35447e-06	Up	-43.2601	1.24345e-14	0.215851
hsa-mir-29b	2.06983e-07	down	TRAFD1	9.22663e-08	Up	-6.7303	9.28816e-06	0.0772317
hsa-mir-29b	2.06983e-07	down	TUBB2B	2.66388e-06	Up	-228.054	1.11648e-07	0.108789
hsa-mir-29b	2.06983e-07	down	VEZF1	1.01205e-07	Up	-94.2718	1.04361e-14	0.216981
hsa-mir-29b	2.06983e-07	down	ZNF167	7.66263e-08	Up	-23.2384	1.66793e-11	0.169209
hsa-mir-29b	2.06983e-07	down	ZNF24	2.66388e-06	Up	-10.9308	8.95953e-05	0.060828
hsa-mir-29c	3.66008e-07	down	ADNP	2.89144e-06	Up	-156.246	5.94439e-09	0.129296
hsa-mir-29c	3.66008e-07	down	APH1A	6.66139e-08	Up	-70.0941	4.50664e-08	0.115172
hsa-mir-29c	3.66008e-07	down	ASCC3L1	2.14762e-07	Up	-199.858	1.90963e-08	0.121181
hsa-mir-29c	3.66008e-07	down	BTG1	3.2771e-08	Up	-236.325	1.27854e-06	0.0914721
hsa-mir-29c	3.66008e-07	down	C11orf57	4.15839e-08	Up	-23.1979	1.04184e-07	0.109277
hsa-mir-29c	3.66008e-07	down	C17orf70	1.27371e-07	Up	-9.64432	1.71033e-09	0.137892
hsa-mir-29c	3.66008e-07	down	CHFR	5.56697e-07	Up	-30.4905	8.1888e-10	0.14294
hsa-mir-29c	3.66008e-07	down	CHSY1	5.6896e-07	Up	-97.0807	2.44616e-06	0.0868269
hsa-mir-29c	3.66008e-07	down	CNN3	2.4569e-08	Up	-283.34	8.13856e-06	0.0781842
hsa-mir-29c	3.66008e-07	down	COL4A1	4.9078e-08	Up	-389.017	1.35047e-08	0.123596
hsa-mir-29c	3.66008e-07	down	COL4A2	1.83367e-07	Up	-260.356	1.99096e-07	0.104702
hsa-mir-29c	3.66008e-07	down	CORO1C	9.54641e-07	Up	-267.818	8.04028e-09	0.127202
hsa-mir-29c	3.66008e-07	down	CTNND1	1.61971e-06	Up	-44.6813	2.80242e-05	0.0692525
hsa-mir-29c	3.66008e-07	down	DAG1	5.81476e-07	Up	-26.5599	3.63589e-05	0.0673672
hsa-mir-29c	3.66008e-07	down	DYNLT1	3.40377e-06	Up	-557.758	4.15281e-11	0.163119
hsa-mir-29c	3.66008e-07	down	EIF2AK3	1.76095e-06	Up	-37.6759	1.97445e-05	0.0717859
hsa-mir-29c	3.66008e-07	down	ELF2	7.66263e-08	Up	-13.4023	3.34559e-08	0.11726
hsa-mir-29c	3.66008e-07	down	ENAH	1.10814e-06	Up	-181.862	1.81744e-08	0.121526
hsa-mir-29c	3.66008e-07	down	FNBP1L	6.62333e-07	Up	-59.5815	2.2694e-07	0.103775
hsa-mir-29c	3.66008e-07	down	FZD5	3.92251e-06	Up	-9.95963	4.76385e-05	0.0654094
hsa-mir-29c	3.66008e-07	down	GPX7	2.34117e-08	Up	-68.9768	1.57987e-09	0.138437
hsa-mir-29c	3.66008e-07	down	H3F3A	7.14504e-08	Up	-441.737	6.66134e-16	0.234241
hsa-mir-29c	3.66008e-07	down	HBP1	2.77541e-06	Up	-6.12648	5.39572e-05	0.0645065
hsa-mir-29c	3.66008e-07	down	HDAC1	3.69153e-06	Up	-80.6469	1.79994e-09	0.137541
hsa-mir-29c	3.66008e-07	down	HIP1	5.6896e-07	Up	-23.2906	1.40604e-06	0.0907924
hsa-mir-29c	3.66008e-07	down	HNRPH1	1.36921e-06	Up	-130.06	2.03837e-13	0.198059
hsa-mir-29c	3.66008e-07	down	HNRPUL1	1.521e-06	Up	-90.8577	7.56039e-10	0.143486
hsa-mir-29c	3.66008e-07	down	ING3	2.45356e-06	Up	-60.1301	1.06142e-05	0.076269
hsa-mir-29c	3.66008e-07	down	KCTD3	1.03567e-07	Up	-38.7132	4.05144e-06	0.0832048
hsa-mir-29c	3.66008e-07	down	KCTD5	2.29754e-07	Up	-45.1709	3.43861e-06	0.0843831
hsa-mir-29c	3.66008e-07	down	KIAA0355	2.30638e-06	Up	-34.9064	7.27403e-07	0.095498
hsa-mir-29c	3.66008e-07	down	LAS1L	3.61746e-06	Up	-16.1353	2.84591e-05	0.069141
hsa-mir-29c	3.66008e-07	down	LMNB1	2.21301e-06	Up	-49.3555	1.41103e-09	0.139213
hsa-mir-29c	3.66008e-07	down	MAPRE1	2.30638e-06	Up	-193.212	8.82106e-11	0.15806
hsa-mir-29c	3.66008e-07	down	MARCKS	3.2022e-06	Up	-243.606	5.48314e-09	0.129856
hsa-mir-29c	3.66008e-07	down	MBD2	9.96262e-07	Up	-3.25232	1.42036e-08	0.123245
hsa-mir-29c	3.66008e-07	down	MEST	1.34065e-06	Up	-698.932	1.20316e-06	0.0919064
hsa-mir-29c	3.66008e-07	down	METAP2	6.81897e-08	Up	-46.3587	2.28982e-08	0.119913
hsa-mir-29c	3.66008e-07	down	NASP	1.91397e-06	Up	-56.0331	1.04609e-07	0.109248
hsa-mir-29c	3.66008e-07	down	NKIRAS2	8.60698e-08	Up	-28.6864	1.75415e-13	0.199021
hsa-mir-29c	3.66008e-07	down	NUP160	2.95117e-06	Up	-7.71834	5.73035e-11	0.16096
hsa-mir-29c	3.66008e-07	down	PDCL	2.77541e-06	Up	-17.8728	5.37131e-08	0.11394
hsa-mir-29c	3.66008e-07	down	PRPF40A	3.61748e-06	Up	-64.4701	2.7699e-11	0.165828
hsa-mir-29c	3.66008e-07	down	PXDN	1.60029e-07	Up	-117.039	7.01929e-06	0.0792503
hsa-mir-29c	3.66008e-07	down	QKI	2.90733e-08	Up	-152.58	9.30371e-11	0.157701
hsa-mir-29c	3.66008e-07	down	RBBP4	1.79806e-06	Up	-222.644	1.4711e-09	0.138927
hsa-mir-29c	3.66008e-07	down	RBM12	2.07973e-06	Up	-35.2366	1.2395e-09	0.140102
hsa-mir-29c	3.66008e-07	down	REV3L	4.99145e-07	Up	-83.8444	2.18015e-06	0.0876522
hsa-mir-29c	3.66008e-07	down	RGL2	1.52909e-07	Up	-29.7414	1.28296e-06	0.0914474
hsa-mir-29c	3.66008e-07	down	RIOK3	2.50458e-06	Up	-30.4663	3.37154e-06	0.0845245
hsa-mir-29c	3.66008e-07	down	RNF138	1.52909e-07	Up	-163.465	1.24345e-14	0.215843
hsa-mir-29c	3.66008e-07	down	SALL1	1.521e-06	Up	-50.1556	7.00468e-06	0.0792653
hsa-mir-29c	3.66008e-07	down	SETDB1	4.99141e-07	Up	-11.4071	1.26208e-11	0.171063
hsa-mir-29c	3.66008e-07	down	SFRS11	3.54485e-06	Up	-104.6	1.60248e-05	0.0732947
hsa-mir-29c	3.66008e-07	down	SLC16A1	3.47362e-06	Up	-55.8444	1.00788e-06	0.0931715
hsa-mir-29c	3.66008e-07	down	SMARCC1	1.63709e-07	Up	-35.5062	7.68422e-08	0.111422
hsa-mir-29c	3.66008e-07	down	SMARCE1	2.35447e-06	Up	-162.589	0	0.246775
hsa-mir-29c	3.66008e-07	down	SOX4	2.14762e-07	Up	-175.705	1.25187e-09	0.140034
hsa-mir-29c	3.66008e-07	down	STAG2	1.75244e-07	Up	-88.797	3.2964e-07	0.101128
hsa-mir-29c	3.66008e-07	down	TAF11	1.91397e-06	Up	-39.7534	2.61228e-08	0.118992
hsa-mir-29c	3.66008e-07	down	TDG	5.21445e-07	Up	-95.4547	3.21965e-14	0.209859
hsa-mir-29c	3.66008e-07	down	TIMELESS	2.35447e-06	Up	-48.3037	1.74483e-12	0.184111
hsa-mir-29c	3.66008e-07	down	TUBB2B	2.66388e-06	Up	-281.616	5.72452e-08	0.113492
hsa-mir-29c	3.66008e-07	down	ZNF167	7.66263e-08	Up	-23.3223	3.67666e-08	0.116599
hsa-mir-323	9.75044e-08	down	BNIP2	2.35447e-06	Up	-51.3728	1.34363e-08	0.123632
hsa-mir-323	9.75044e-08	down	CD163	1.83367e-07	Up	-1171.32	3.82132e-05	0.0670069
hsa-mir-323	9.75044e-08	down	CPSF4	9.66359e-08	Up	-92.2381	2.52574e-06	0.0865973
hsa-mir-323	9.75044e-08	down	CSRP2	2.51683e-08	Up	-1697.69	6.8173e-09	0.128347
hsa-mir-323	9.75044e-08	down	DDX39	2.66388e-06	Up	-317.198	4.59088e-07	0.0987747
hsa-mir-323	9.75044e-08	down	DHX40	1.61971e-06	Up	-207.462	2.58273e-06	0.0864373
hsa-mir-323	9.75044e-08	down	DYNLT1	3.40377e-06	Up	-831.037	3.14195e-06	0.0850309
hsa-mir-323	9.75044e-08	down	FZD7	5.44703e-07	Up	-203.283	6.76013e-06	0.0795213
hsa-mir-323	9.75044e-08	down	HEXA	4.88343e-07	Up	-240.689	1.25648e-07	0.107955
hsa-mir-323	9.75044e-08	down	HLA-A	1.4894e-06	Up	-2214.5	8.92703e-08	0.110366
hsa-mir-323	9.75044e-08	down	HLA-G	1.25837e-06	Up	-92.3016	3.31059e-06	0.0846555
hsa-mir-323	9.75044e-08	down	IDH1	2.25923e-06	Up	-411.996	3.61664e-06	0.0840205
hsa-mir-323	9.75044e-08	down	IRF2	1.06201e-06	Up	-34.1036	1.55643e-05	0.0735054
hsa-mir-323	9.75044e-08	down	JMJD1A	5.10178e-07	Up	-222.369	7.35949e-05	0.0622554
hsa-mir-323	9.75044e-08	down	LPP	3.69153e-06	Up	-60.1144	1.94008e-07	0.104885
hsa-mir-323	9.75044e-08	down	MAML1	2.66388e-06	Up	-58.9417	7.86402e-05	0.0617744
hsa-mir-323	9.75044e-08	down	NECAP2	1.96237e-07	Up	-191.189	8.87837e-09	0.126514
hsa-mir-323	9.75044e-08	down	NFE2L2	1.33339e-07	Up	-366.437	4.57382e-05	0.0657044
hsa-mir-323	9.75044e-08	down	PALLD	5.39318e-08	Up	-436.757	7.1852e-06	0.079082
hsa-mir-323	9.75044e-08	down	PPP1CB	6.48143e-07	Up	-164.951	9.92375e-05	0.0600862
hsa-mir-324-5p	1.77157e-06	down	AEBP1	9.96272e-07	Up	-553.411	9.91602e-07	0.0932877
hsa-mir-324-5p	1.77157e-06	down	CENTA2	2.62827e-07	Up	-74.4683	8.00749e-05	0.0616432
hsa-mir-324-5p	1.77157e-06	down	CTDSP1	8.39556e-07	Up	-51.9502	4.06709e-08	0.115892
hsa-mir-324-5p	1.77157e-06	down	FCGR2A	6.20953e-08	Up	-175.631	5.29157e-07	0.0977642
hsa-mir-324-5p	1.77157e-06	down	GAA	1.03567e-07	Up	-37.1274	1.67889e-06	0.0895235
hsa-mir-324-5p	1.77157e-06	down	HLA-A	1.4894e-06	Up	-1542.77	3.52455e-07	0.100653
hsa-mir-324-5p	1.77157e-06	down	LPP	3.69153e-06	Up	-53.9443	8.0177e-11	0.158703
hsa-mir-324-5p	1.77157e-06	down	MFSD1	1.83367e-07	Up	-417.683	2.77361e-08	0.118573
hsa-mir-324-5p	1.77157e-06	down	PLOD3	2.25923e-06	Up	-189.691	8.72944e-09	0.126631
hsa-mir-324-5p	1.77157e-06	down	SERPINB6	4.00753e-07	Up	-210.341	1.89656e-06	0.0886506
hsa-mir-324-5p	1.77157e-06	down	TLR2	8.39556e-07	Up	-100.195	7.43733e-07	0.0953398
hsa-mir-324-5p	1.77157e-06	down	ZYX	1.42809e-06	Up	-205.61	1.03369e-07	0.109333
hsa-mir-326	1.66669e-07	down	APBA3	3.92243e-06	Up	-22.1171	3.9649e-05	0.0667397
hsa-mir-326	1.66669e-07	down	DDR1	1.03567e-07	Up	-1385.98	1.47909e-06	0.0904301
hsa-mir-326	1.66669e-07	down	DENND2A	2.34972e-07	Up	-159.133	9.22278e-05	0.0606179
hsa-mir-326	1.66669e-07	down	ELAVL1	1.72457e-06	Up	-370.381	2.90367e-09	0.134248
hsa-mir-326	1.66669e-07	down	GNB2	4.99145e-07	Up	-298.622	3.52439e-09	0.132912
hsa-mir-326	1.66669e-07	down	NES	3.87233e-08	Up	-2943.78	1.23904e-07	0.108054
hsa-mir-326	1.66669e-07	down	NONO	1.79806e-06	Up	-564.125	6.3785e-05	0.0632931
hsa-mir-326	1.66669e-07	down	PDIA4	3.92251e-06	Up	-201.146	1.42924e-06	0.0906754
hsa-mir-326	1.66669e-07	down	PHC2	5.44703e-07	Up	-313.204	1.84031e-06	0.0888662
hsa-mir-326	1.66669e-07	down	PLOD3	2.25923e-06	Up	-375.226	4.01366e-05	0.0666511
hsa-mir-326	1.66669e-07	down	PTBP1	9.14688e-07	Up	-393.957	2.96254e-09	0.13411
hsa-mir-326	1.66669e-07	down	RELA	4.00253e-06	Up	-48.9658	4.85583e-05	0.0652708
hsa-mir-326	1.66669e-07	down	SLC12A9	2.07973e-06	Up	-16.9694	9.71636e-05	0.0602395
hsa-mir-326	1.66669e-07	down	TNC	3.76703e-06	Up	-2208.9	9.68694e-05	0.0602615
hsa-mir-326	1.66669e-07	down	TNPO1	9.66359e-08	Up	-609.347	4.28516e-06	0.0828017
hsa-mir-326	1.66669e-07	down	ZC3HAV1	1.52908e-07	Up	-78.8264	7.75094e-05	0.0618795
hsa-mir-329	9.05649e-08	down	ADAM17	2.30637e-06	Up	-24.5779	4.53059e-06	0.0824012
hsa-mir-329	9.05649e-08	down	ARHGEF6	1.33339e-07	Up	-785.653	1.0911e-08	0.125081
hsa-mir-329	9.05649e-08	down	C11orf57	4.15839e-08	Up	-67.0013	3.26252e-07	0.101201
hsa-mir-329	9.05649e-08	down	C1orf27	2.40352e-06	Up	-83.6705	1.12339e-05	0.0758596
hsa-mir-329	9.05649e-08	down	CARD8	7.84309e-08	Up	-77.0757	3.72806e-05	0.0671859
hsa-mir-329	9.05649e-08	down	CPT2	3.61748e-06	Up	-40.8317	1.09693e-07	0.108914
hsa-mir-329	9.05649e-08	down	DPYSL3	4.36036e-08	Up	-380.719	3.8925e-06	0.0834924
hsa-mir-329	9.05649e-08	down	G3BP1	2.35447e-06	Up	-133.233	2.36032e-06	0.087083
hsa-mir-329	9.05649e-08	down	GART	3.61748e-06	Up	-16.5923	7.31184e-05	0.0623026
hsa-mir-329	9.05649e-08	down	GATAD2A	2.89144e-06	Up	-304.691	6.49078e-10	0.144528
hsa-mir-329	9.05649e-08	down	ID4	4.88343e-07	Up	-764.25	8.24325e-06	0.0780921
hsa-mir-329	9.05649e-08	down	IGFBP2	1.6747e-07	Up	-1106.81	1.28685e-06	0.0914258
hsa-mir-329	9.05649e-08	down	JAM2	6.07309e-07	Up	-782.975	1.99991e-10	0.152533
hsa-mir-329	9.05649e-08	down	MAPRE1	2.30638e-06	Up	-393.279	1.73951e-05	0.0727017
hsa-mir-329	9.05649e-08	down	MYD88	2.21301e-06	Up	-281.23	2.00868e-07	0.104639
hsa-mir-329	9.05649e-08	down	RELA	4.00253e-06	Up	-57.8262	1.42242e-11	0.170268
hsa-mir-329	9.05649e-08	down	SNX5	1.96237e-07	Up	-319.805	4.12939e-06	0.0830678
hsa-mir-329	9.05649e-08	down	TGIF2	1.42799e-07	Up	-28.4395	4.22369e-05	0.0662815
hsa-mir-329	9.05649e-08	down	TOR3A	1.01773e-06	Up	-59.5821	3.12998e-07	0.101496
hsa-mir-329	9.05649e-08	down	TPR	1.79806e-06	Up	-110.605	6.37333e-05	0.063299
hsa-mir-329	9.05649e-08	down	TRAFD1	9.22663e-08	Up	-28.6613	1.57111e-07	0.106377
hsa-mir-329	9.05649e-08	down	UTP20	7.06719e-07	Up	-56.0574	4.33943e-05	0.0660857
hsa-mir-329	9.05649e-08	down	ZXDC	1.03965e-06	Up	-31.4279	2.72511e-05	0.069455
hsa-mir-33	9.63168e-06	down	ABCA1	1.03965e-06	Up	-114.514	5.9408e-12	0.176054
hsa-mir-33	9.63168e-06	down	C1QB	1.96237e-07	Up	-1225.8	1.96039e-11	0.168134
hsa-mir-33	9.63168e-06	down	CHI3L1	2.30638e-06	Up	-3237.37	5.86946e-09	0.129384
hsa-mir-33	9.63168e-06	down	COL4A1	4.9078e-08	Up	-320.255	8.12934e-05	0.0615336
hsa-mir-33	9.63168e-06	down	FNDC3B	4.00253e-06	Up	-175.58	3.83966e-08	0.116295
hsa-mir-33	9.63168e-06	down	IFI35	2.35446e-06	Up	-61.2953	8.6009e-05	0.0611245
hsa-mir-33	9.63168e-06	down	MGP	3.47362e-06	Up	-977.9	4.93654e-07	0.0982584
hsa-mir-33	9.63168e-06	down	PALLD	5.39318e-08	Up	-297.292	4.86925e-08	0.114629
hsa-mir-33	9.63168e-06	down	SAT1	1.68891e-06	Up	-583.818	5.02369e-11	0.161843
hsa-mir-33	9.63168e-06	down	SLC7A7	3.19967e-08	Up	-96.0644	1.2185e-09	0.140219
hsa-mir-33	9.63168e-06	down	SPP1	1.91853e-07	Up	-2753.72	7.17741e-10	0.143841
hsa-mir-33	9.63168e-06	down	TLR2	8.39556e-07	Up	-89.2116	9.78254e-09	0.12584
hsa-mir-330	2.27787e-07	down	ABHD4	3.43743e-08	Up	-54.327	2.28066e-06	0.0873292
hsa-mir-330	2.27787e-07	down	ARMCX6	1.01205e-07	Up	-286.318	3.17067e-05	0.0683587
hsa-mir-330	2.27787e-07	down	BACH1	3.07241e-07	Up	-10.3494	3.65039e-07	0.100404
hsa-mir-330	2.27787e-07	down	BTG1	3.2771e-08	Up	-525.355	2.6763e-12	0.181306
hsa-mir-330	2.27787e-07	down	C11orf57	4.15839e-08	Up	-38.8619	1.4706e-08	0.123003
hsa-mir-330	2.27787e-07	down	C11orf61	1.21663e-07	Up	-34.796	2.28907e-06	0.0873028
hsa-mir-330	2.27787e-07	down	C1orf27	2.40352e-06	Up	-51.1079	2.8118e-07	0.102256
hsa-mir-330	2.27787e-07	down	C6orf62	7.87145e-07	Up	-159.714	2.23994e-05	0.0708736
hsa-mir-330	2.27787e-07	down	DAG1	5.81476e-07	Up	-66.5842	1.52318e-11	0.169813
hsa-mir-330	2.27787e-07	down	DDX23	2.77541e-06	Up	-44.6827	1.06142e-06	0.0928019
hsa-mir-330	2.27787e-07	down	DEK	5.21445e-07	Up	-359.639	1.21269e-07	0.108206
hsa-mir-330	2.27787e-07	down	DENND2A	2.34972e-07	Up	-98.1667	1.21786e-10	0.155886
hsa-mir-330	2.27787e-07	down	DHX40	1.61971e-06	Up	-174.115	2.20032e-07	0.103994
hsa-mir-330	2.27787e-07	down	DPYSL3	4.36036e-08	Up	-174.312	6.432e-05	0.0632326
hsa-mir-330	2.27787e-07	down	DYNLT1	3.40377e-06	Up	-704.445	2.08888e-07	0.104362
hsa-mir-330	2.27787e-07	down	ELAVL1	1.72457e-06	Up	-198.099	0	0.259521
hsa-mir-330	2.27787e-07	down	EZH2	3.26808e-06	Up	-105.73	8.15314e-05	0.0615124
hsa-mir-330	2.27787e-07	down	FTSJ2	8.21723e-07	Up	-55.5227	1.43924e-09	0.139077
hsa-mir-330	2.27787e-07	down	HEATR2	1.10978e-07	Up	-259.384	4.44089e-15	0.222252
hsa-mir-330	2.27787e-07	down	HNRPK	5.21445e-07	Up	-259.374	3.6018e-05	0.0674354
hsa-mir-330	2.27787e-07	down	HS2ST1	4.28114e-07	Up	-55.1025	2.10739e-07	0.104299
hsa-mir-330	2.27787e-07	down	JMJD1A	5.10178e-07	Up	-226.719	8.70975e-08	0.11054
hsa-mir-330	2.27787e-07	down	MAML1	2.66388e-06	Up	-60.7902	6.84207e-08	0.112239
hsa-mir-330	2.27787e-07	down	METAP2	6.81897e-08	Up	-65.1876	7.69495e-07	0.095097
hsa-mir-330	2.27787e-07	down	NFATC3	2.81046e-07	Up	-7.41118	4.57713e-07	0.098796
hsa-mir-330	2.27787e-07	down	PHC2	5.44703e-07	Up	-178.866	2.8666e-13	0.195855
hsa-mir-330	2.27787e-07	down	PYGL	9.96272e-07	Up	-139.339	2.68348e-06	0.0861628
hsa-mir-330	2.27787e-07	down	RBM12	2.07973e-06	Up	-42.0624	6.26248e-06	0.0800719
hsa-mir-330	2.27787e-07	down	RPN1	3.54485e-06	Up	-146.091	4.11768e-06	0.0830882
hsa-mir-330	2.27787e-07	down	SALL1	1.521e-06	Up	-101.966	4.38756e-09	0.131398
hsa-mir-330	2.27787e-07	down	SCYE1	4.00253e-06	Up	-97.1832	1.54625e-09	0.138585
hsa-mir-330	2.27787e-07	down	SLC4A2	9.75242e-07	Up	-39.8002	7.88392e-12	0.174182
hsa-mir-330	2.27787e-07	down	STON1	1.33339e-07	Up	-109.086	2.14031e-05	0.0712026
hsa-mir-330	2.27787e-07	down	TAP1	1.49465e-07	Up	-189.874	5.44672e-05	0.0644383
hsa-mir-330	2.27787e-07	down	TCF12	2.83839e-08	Up	-547.814	5.84246e-06	0.0805717
hsa-mir-330	2.27787e-07	down	TIMELESS	2.35447e-06	Up	-48.2069	1.54728e-05	0.073548
hsa-mir-330	2.27787e-07	down	TROVE2	2.70525e-08	Up	-96.7604	9.6697e-09	0.12592
hsa-mir-330	2.27787e-07	down	VGLL4	9.88948e-08	Up	-266.602	2.49134e-13	0.196765
hsa-mir-330	2.27787e-07	down	ZXDC	1.03965e-06	Up	-20.4608	1.57565e-07	0.106357
hsa-mir-331	7.50499e-06	down	GAA	1.03567e-07	Up	-33.9812	4.52225e-07	0.0988817
hsa-mir-331	7.50499e-06	down	GNB2	4.99145e-07	Up	-81.0834	6.73141e-07	0.0960505
hsa-mir-331	7.50499e-06	down	HEXA	4.88343e-07	Up	-142.577	9.15708e-07	0.0938561
hsa-mir-331	7.50499e-06	down	PHC2	5.44703e-07	Up	-115.528	2.79685e-08	0.118514
hsa-mir-331	7.50499e-06	down	SLC12A9	2.07973e-06	Up	-5.71695	3.81523e-05	0.0670184
hsa-mir-331	7.50499e-06	down	TAGLN	2.03703e-06	Up	-405.22	3.14511e-05	0.0684173
hsa-mir-338	2.12005e-07	down	ADAM17	2.30637e-06	Up	-4.32469	9.56725e-07	0.0935433
hsa-mir-338	2.12005e-07	down	AEBP1	9.96272e-07	Up	-152.887	4.58702e-05	0.0656835
hsa-mir-338	2.12005e-07	down	CAD	9.34454e-07	Up	-17.1264	6.38788e-08	0.112722
hsa-mir-338	2.12005e-07	down	CTNND1	1.61971e-06	Up	-25.7691	9.27824e-07	0.0937623
hsa-mir-338	2.12005e-07	down	DAG1	5.81476e-07	Up	-16.4322	1.91889e-07	0.104963
hsa-mir-338	2.12005e-07	down	HEXA	4.88343e-07	Up	-55.9353	3.32261e-07	0.101072
hsa-mir-338	2.12005e-07	down	HIF1A	3.13757e-06	Up	-362.059	1.34996e-09	0.139516
hsa-mir-338	2.12005e-07	down	IGFBP2	1.6747e-07	Up	-217.049	6.28173e-09	0.128914
hsa-mir-338	2.12005e-07	down	LSM14A	1.25837e-06	Up	-22.281	1.33565e-07	0.107524
hsa-mir-338	2.12005e-07	down	NES	3.87233e-08	Up	-336.238	6.16246e-07	0.0966796
hsa-mir-338	2.12005e-07	down	NXT1	1.79261e-07	Up	-63.1975	1.38835e-09	0.139324
hsa-mir-338	2.12005e-07	down	PRKD2	2.21299e-06	Up	-13.6929	8.90961e-11	0.157993
hsa-mir-338	2.12005e-07	down	S100A4	5.94257e-07	Up	-126.109	1.76458e-05	0.0725983
hsa-mir-338	2.12005e-07	down	SALL1	1.521e-06	Up	-24.188	1.25859e-05	0.0750393
hsa-mir-338	2.12005e-07	down	SFRS12	2.00718e-07	Up	-41.1248	2.00048e-07	0.104668
hsa-mir-338	2.12005e-07	down	SLC2A10	3.66885e-07	Up	-62.0118	1.55431e-15	0.229273
hsa-mir-338	2.12005e-07	down	TAP1	1.49465e-07	Up	-64.1794	1.3162e-05	0.0747162
hsa-mir-338	2.12005e-07	down	TMED5	3.47362e-06	Up	-38.7326	1.41719e-07	0.107106
hsa-mir-340	1.15809e-06	down	ADFP	1.06201e-06	Up	-483.545	4.79715e-06	0.0819901
hsa-mir-340	1.15809e-06	down	CALD1	8.57761e-07	Up	-138.648	5.35498e-06	0.0811988
hsa-mir-340	1.15809e-06	down	CEBPD	1.72457e-06	Up	-120.626	2.23134e-06	0.0874859
hsa-mir-340	1.15809e-06	down	CHSY1	5.6896e-07	Up	-131.514	5.15556e-05	0.0648366
hsa-mir-340	1.15809e-06	down	EFEMP1	8.39556e-07	Up	-778.273	5.46763e-05	0.0644105
hsa-mir-340	1.15809e-06	down	FNDC3B	4.00253e-06	Up	-195.497	6.45023e-06	0.0798592
hsa-mir-340	1.15809e-06	down	GSTK1	2.35446e-06	Up	-194.177	9.51498e-06	0.0770577
hsa-mir-340	1.15809e-06	down	LAMP2	8.21723e-07	Up	-277.398	3.17182e-06	0.084963
hsa-mir-340	1.15809e-06	down	LPP	3.69153e-06	Up	-40.7816	3.80991e-06	0.0836465
hsa-mir-340	1.15809e-06	down	LYPLA1	3.26808e-06	Up	-251.778	1.65342e-05	0.0730686
hsa-mir-340	1.15809e-06	down	MSN	3.40377e-06	Up	-451.228	4.46719e-09	0.131274
hsa-mir-340	1.15809e-06	down	NMI	1.9952e-06	Up	-101.897	1.77502e-05	0.0725557
hsa-mir-340	1.15809e-06	down	PALLD	5.39318e-08	Up	-400.548	4.45218e-08	0.115257
hsa-mir-340	1.15809e-06	down	PDIA4	3.92251e-06	Up	-80.1992	4.56057e-07	0.0988218
hsa-mir-340	1.15809e-06	down	PPP1CB	6.48143e-07	Up	-127.668	7.24157e-05	0.0623726
hsa-mir-340	1.15809e-06	down	RBM7	4.77767e-07	Up	-91.1607	9.83381e-07	0.0933472
hsa-mir-340	1.15809e-06	down	SPP1	1.91853e-07	Up	-2583.64	2.48038e-05	0.0701359
hsa-mir-342	4.51939e-07	down	CNGA3	4.00253e-06	Up	-74.5175	4.18872e-05	0.0663418
hsa-mir-346	6.61797e-06	down	FKBP10	5.6896e-07	Up	-62.8651	5.40768e-05	0.0644905
hsa-mir-346	6.61797e-06	down	MSN	3.40377e-06	Up	-837.902	7.12035e-07	0.0956502
hsa-mir-369-5p	9.88475e-07	down	NUP214	6.34246e-07	Up	-20.5676	5.90267e-05	0.0638554
hsa-mir-377	4.73522e-07	down	PRMT3	7.06722e-07	Up	-52.2212	3.77703e-05	0.0670913
hsa-mir-379	1.04957e-07	down	APH1A	6.66139e-08	Up	-61.0136	4.84637e-05	0.0652849
hsa-mir-379	1.04957e-07	down	CLNS1A	8.60698e-08	Up	-154.377	1.24405e-05	0.0751232
hsa-mir-379	1.04957e-07	down	IFNAR2	3.13759e-06	Up	-17.5204	4.82842e-05	0.0653118
hsa-mir-379	1.04957e-07	down	JAM2	6.07309e-07	Up	-211.224	1.29973e-05	0.0748071
hsa-mir-379	1.04957e-07	down	NECAP2	1.96237e-07	Up	-92.4078	8.77093e-07	0.0941635
hsa-mir-379	1.04957e-07	down	PRMT3	7.06722e-07	Up	-82.2946	3.48185e-06	0.0842933
hsa-mir-381	2.38933e-07	down	ANXA5	3.07422e-06	Up	-831.698	5.49452e-07	0.0974964
hsa-mir-381	2.38933e-07	down	BTG1	3.2771e-08	Up	-439.514	2.98949e-07	0.101821
hsa-mir-381	2.38933e-07	down	DAG1	5.81476e-07	Up	-47.1731	3.15606e-05	0.0683921
hsa-mir-381	2.38933e-07	down	DHX40	1.61971e-06	Up	-181.856	1.36029e-06	0.091029
hsa-mir-381	2.38933e-07	down	ELAVL1	1.72457e-06	Up	-112.952	3.47316e-05	0.0676989
hsa-mir-381	2.38933e-07	down	ERBB2IP	5.02499e-08	Up	-312.812	6.73695e-05	0.0628966
hsa-mir-381	2.38933e-07	down	HES1	8.9532e-07	Up	-130.989	6.20569e-07	0.0966298
hsa-mir-381	2.38933e-07	down	MSN	3.40377e-06	Up	-400.668	4.88193e-06	0.0818641
hsa-mir-381	2.38933e-07	down	PRCP	3.58859e-07	Up	-818.371	6.71719e-06	0.0795672
hsa-mir-381	2.38933e-07	down	PTBP1	9.14688e-07	Up	-134.679	3.16133e-06	0.0849867
hsa-mir-381	2.38933e-07	down	SOX2	8.60698e-08	Up	-70.295	9.77367e-05	0.0601968
hsa-mir-381	2.38933e-07	down	SOX9	2.12328e-06	Up	-559.858	4.17425e-06	0.0829901
hsa-mir-381	2.38933e-07	down	STAT3	1.27371e-07	Up	-247.594	2.36355e-05	0.070485
hsa-mir-381	2.38933e-07	down	TCF3	1.95418e-06	Up	-8.31131	5.80408e-05	0.0639775
hsa-mir-381	2.38933e-07	down	YTHDF1	2.07973e-06	Up	-222.752	6.40044e-05	0.0632682
hsa-mir-381	2.38933e-07	down	ZFAND3	7.06722e-07	Up	-55.8424	1.28205e-05	0.074906
hsa-mir-382	2.00256e-05	down	DDX39	2.66388e-06	Up	-224.217	3.91188e-05	0.0668372
hsa-mir-382	2.00256e-05	down	GMNN	7.22145e-07	Up	-214.157	8.66552e-05	0.0610702
hsa-mir-383	2.8902e-07	down	ANXA5	3.07422e-06	Up	-946.528	7.94685e-07	0.0948673
hsa-mir-383	2.8902e-07	down	CASP3	4.188e-07	Up	-85.1825	1.23403e-07	0.108083
hsa-mir-383	2.8902e-07	down	CTNNA1	3.13759e-06	Up	-344.176	6.23231e-06	0.0801067
hsa-mir-383	2.8902e-07	down	FNDC3B	4.00253e-06	Up	-297.631	9.42413e-08	0.109984
hsa-mir-383	2.8902e-07	down	G3BP1	2.35447e-06	Up	-84.2688	1.1218e-05	0.0758698
hsa-mir-383	2.8902e-07	down	GART	3.61748e-06	Up	-13.7954	9.23295e-07	0.0937972
hsa-mir-383	2.8902e-07	down	HMGB2	6.91616e-07	Up	-654.279	3.56253e-06	0.0841288
hsa-mir-383	2.8902e-07	down	HMGN1	2.12328e-06	Up	-489.773	2.3093e-09	0.135827
hsa-mir-383	2.8902e-07	down	ID3	6.66139e-08	Up	-793.778	4.6667e-06	0.0821884
hsa-mir-383	2.8902e-07	down	LPP	3.69153e-06	Up	-45.3234	8.29267e-05	0.0613893
hsa-mir-383	2.8902e-07	down	MBD2	9.96262e-07	Up	-7.82257	1.03428e-11	0.172384
hsa-mir-383	2.8902e-07	down	MSN	3.40377e-06	Up	-504.026	5.62871e-07	0.0973246
hsa-mir-383	2.8902e-07	down	PCNA	1.9952e-06	Up	-387.317	7.93935e-07	0.0948741
hsa-mir-383	2.8902e-07	down	PRPF40A	3.61748e-06	Up	-123.59	4.2964e-10	0.147341
hsa-mir-383	2.8902e-07	down	RAB8A	2.77542e-06	Up	-152.997	4.53111e-07	0.0988678
hsa-mir-383	2.8902e-07	down	RBBP8	2.60973e-06	Up	-211.762	1.42356e-05	0.07415
hsa-mir-383	2.8902e-07	down	SLC35D2	1.79806e-06	Up	-47.7059	7.45323e-06	0.0788182
hsa-mir-383	2.8902e-07	down	SNRPB2	8.76347e-07	Up	-264.266	8.33623e-09	0.126951
hsa-mir-383	2.8902e-07	down	SSR1	3.75083e-07	Up	-144.893	3.31945e-06	0.0846363
hsa-mir-383	2.8902e-07	down	SSR2	3.66883e-07	Up	-400.733	7.53404e-06	0.0787405
hsa-mir-383	2.8902e-07	down	STK17A	1.25837e-06	Up	-99.1909	4.25281e-05	0.0662318
hsa-mir-383	2.8902e-07	down	TM9SF1	1.36921e-06	Up	-121.93	9.38953e-08	0.11001
hsa-mir-383	2.8902e-07	down	WDR8	1.55325e-06	Up	-20.5069	2.81803e-05	0.0692123
hsa-mir-383	2.8902e-07	down	ZC3HAV1	1.52908e-07	Up	-42.7467	1.42774e-05	0.0741287
hsa-mir-410	1.07562e-07	down	BAZ1B	5.21445e-07	Up	-47.6854	3.26494e-05	0.0681466
hsa-mir-410	1.07562e-07	down	CBX3	5.6896e-07	Up	-183.613	7.2171e-06	0.0790501
hsa-mir-410	1.07562e-07	down	DHX40	1.61971e-06	Up	-102.969	2.5998e-05	0.0697957
hsa-mir-410	1.07562e-07	down	EPS8	2.77542e-06	Up	-113.426	5.76435e-05	0.0640273
hsa-mir-410	1.07562e-07	down	FNDC3B	4.00253e-06	Up	-134.374	2.09204e-05	0.0713676
hsa-mir-410	1.07562e-07	down	GNG5	4.00753e-07	Up	-341.465	2.11605e-06	0.0878661
hsa-mir-410	1.07562e-07	down	GOLPH3	1.36921e-06	Up	-78.152	4.60212e-05	0.0656597
hsa-mir-410	1.07562e-07	down	HDAC1	3.69153e-06	Up	-86.3215	1.88161e-08	0.121284
hsa-mir-410	1.07562e-07	down	IFRD1	1.56429e-07	Up	-102.917	4.02255e-05	0.0666351
hsa-mir-410	1.07562e-07	down	JAG1	2.97789e-08	Up	-48.0067	6.69443e-05	0.0629425
hsa-mir-410	1.07562e-07	down	MFSD1	1.83367e-07	Up	-256.875	8.08434e-06	0.0782324
hsa-mir-410	1.07562e-07	down	NUP214	6.34246e-07	Up	-5.14362	8.84233e-09	0.126542
hsa-mir-410	1.07562e-07	down	SNRPF	5.56704e-07	Up	-79.1074	4.3435e-06	0.0827044
hsa-mir-410	1.07562e-07	down	SOAT1	3.33526e-06	Up	-19.9196	1.98172e-05	0.0717594
hsa-mir-410	1.07562e-07	down	STAG2	1.75244e-07	Up	-78.6803	8.61749e-05	0.0611105
hsa-mir-410	1.07562e-07	down	TMEM123	3.96549e-08	Up	-123.35	1.71978e-05	0.0727842
hsa-mir-410	1.07562e-07	down	TROVE2	2.70525e-08	Up	-52.2479	2.37323e-05	0.0704554
hsa-mir-411	2.33295e-07	down	C5orf28	3.40377e-06	Up	-32.3779	8.59726e-05	0.0611276
hsa-mir-411	2.33295e-07	down	CLNS1A	8.60698e-08	Up	-291.828	2.21683e-06	0.0875326
hsa-mir-411	2.33295e-07	down	FAM111A	3.92251e-06	Up	-108.834	3.47016e-06	0.0843175
hsa-mir-411	2.33295e-07	down	HEATR2	1.10978e-07	Up	-209.841	1.9453e-06	0.0884689
hsa-mir-411	2.33295e-07	down	NECAP2	1.96237e-07	Up	-156.847	1.9488e-06	0.088456
hsa-mir-411	2.33295e-07	down	NUP214	6.34246e-07	Up	-7.90395	8.13345e-07	0.0947018
hsa-mir-432	2.44701e-07	down	ELAVL1	1.72457e-06	Up	-100.116	8.46848e-05	0.0612371
hsa-mir-433	1.51294e-07	down	CASP3	4.188e-07	Up	-112.898	2.82307e-07	0.102228
hsa-mir-433	1.51294e-07	down	CPT2	3.61748e-06	Up	-35.1496	8.20018e-07	0.0946435
hsa-mir-433	1.51294e-07	down	CYBRD1	3.0121e-06	Up	-145.326	3.70185e-05	0.067237
hsa-mir-433	1.51294e-07	down	E2F6	1.83593e-06	Up	-92.5253	2.18869e-05	0.071041
hsa-mir-433	1.51294e-07	down	FAM70A	1.36921e-06	Up	-503.271	5.39906e-05	0.064502
hsa-mir-433	1.51294e-07	down	GALNT1	3.66885e-07	Up	-378.928	5.12387e-09	0.130325
hsa-mir-433	1.51294e-07	down	GART	3.61748e-06	Up	-16.0147	3.30421e-05	0.06806
hsa-mir-433	1.51294e-07	down	HIF1A	3.13757e-06	Up	-1718.49	3.5897e-07	0.100523
hsa-mir-433	1.51294e-07	down	HLA-A	1.4894e-06	Up	-3062.93	3.44546e-08	0.117054
hsa-mir-433	1.51294e-07	down	HLA-G	1.25837e-06	Up	-139.978	1.25905e-07	0.107941
hsa-mir-433	1.51294e-07	down	HNRPAB	1.68891e-06	Up	-653.469	2.33987e-07	0.103558
hsa-mir-433	1.51294e-07	down	HS2ST1	4.28114e-07	Up	-84.9095	5.9971e-06	0.0803837
hsa-mir-433	1.51294e-07	down	INTS12	2.60973e-06	Up	-193.383	3.98918e-06	0.0833161
hsa-mir-433	1.51294e-07	down	ITGB8	2.77542e-06	Up	-32.906	7.22664e-05	0.0623876
hsa-mir-433	1.51294e-07	down	LSM14A	1.25837e-06	Up	-130.338	3.1531e-08	0.117675
hsa-mir-433	1.51294e-07	down	MAT2A	1.60029e-07	Up	-73.1296	9.14985e-05	0.0606755
hsa-mir-433	1.51294e-07	down	NMI	1.9952e-06	Up	-184.868	1.04125e-05	0.0764075
hsa-mir-433	1.51294e-07	down	POLI	1.61971e-06	Up	-76.8054	5.98153e-06	0.0804024
hsa-mir-433	1.51294e-07	down	PPP4R1	2.62828e-07	Up	-337.345	3.91972e-09	0.132178
hsa-mir-433	1.51294e-07	down	PROS1	1.15618e-06	Up	-372.578	5.48528e-05	0.0643872
hsa-mir-433	1.51294e-07	down	SAT1	1.68891e-06	Up	-845.157	9.89777e-05	0.0601052
hsa-mir-433	1.51294e-07	down	SCP2	1.71314e-07	Up	-273.235	2.52008e-08	0.119243
hsa-mir-433	1.51294e-07	down	SFRS12	2.00718e-07	Up	-253.355	8.21935e-09	0.127049
hsa-mir-433	1.51294e-07	down	SMARCE1	2.35447e-06	Up	-282.947	5.65414e-07	0.0972926
hsa-mir-433	1.51294e-07	down	SMCHD1	1.10814e-06	Up	-42.8072	3.18957e-06	0.0849229
hsa-mir-433	1.51294e-07	down	SPARC	1.75244e-07	Up	-2267.37	4.25435e-10	0.147408
hsa-mir-433	1.51294e-07	down	SSR2	3.66883e-07	Up	-622.182	2.83347e-07	0.102202
hsa-mir-433	1.51294e-07	down	STAG2	1.75244e-07	Up	-242.374	5.05957e-07	0.0980832
hsa-mir-433	1.51294e-07	down	STK38	4.46489e-08	Up	-70.4978	1.90023e-05	0.0720629
hsa-mir-433	1.51294e-07	down	SYNCRIP	2.03704e-06	Up	-207.436	2.01583e-05	0.071636
hsa-mir-433	1.51294e-07	down	TMED5	3.47362e-06	Up	-170.991	3.95437e-05	0.0667589
hsa-mir-433	1.51294e-07	down	TMEM33	1.83593e-06	Up	-107.346	1.86045e-06	0.0887883
hsa-mir-433	1.51294e-07	down	TOR3A	1.01773e-06	Up	-42.3218	9.97436e-05	0.0600493
hsa-mir-433	1.51294e-07	down	TRIM24	8.39556e-07	Up	-112.62	1.92132e-05	0.0719831
hsa-mir-433	1.51294e-07	down	TSPAN6	1.33339e-07	Up	-480.452	6.76593e-08	0.112317
hsa-mir-448	8.82244e-07	down	GALNT1	3.66885e-07	Up	-1472.73	5.69405e-05	0.0641163
hsa-mir-485-5p	1.12961e-07	down	AEBP1	9.96272e-07	Up	-1561.38	2.4798e-06	0.086729
hsa-mir-485-5p	1.12961e-07	down	ARMCX6	1.01205e-07	Up	-1060.67	2.09567e-08	0.120532
hsa-mir-485-5p	1.12961e-07	down	BACH1	3.07241e-07	Up	-27.3116	1.60683e-06	0.0898374
hsa-mir-485-5p	1.12961e-07	down	BAT1	3.58859e-07	Up	-962.944	1.7792e-05	0.0725387
hsa-mir-485-5p	1.12961e-07	down	BTN2A2	1.10813e-06	Up	-34.7831	2.25283e-07	0.103827
hsa-mir-485-5p	1.12961e-07	down	CAD	9.34454e-07	Up	-170.453	1.0321e-09	0.141357
hsa-mir-485-5p	1.12961e-07	down	CALD1	8.57761e-07	Up	-438.561	2.57096e-07	0.102891
hsa-mir-485-5p	1.12961e-07	down	CARD8	7.84309e-08	Up	-115.75	2.41267e-05	0.0703362
hsa-mir-485-5p	1.12961e-07	down	CD63	3.84402e-06	Up	-6257.68	3.83287e-11	0.163656
hsa-mir-485-5p	1.12961e-07	down	CDK5RAP3	5.21445e-07	Up	-363.113	9.06862e-06	0.0774042
hsa-mir-485-5p	1.12961e-07	down	CROT	5.653e-08	Up	-219.262	1.20362e-06	0.0919037
hsa-mir-485-5p	1.12961e-07	down	DAG1	5.81476e-07	Up	-156.27	2.20437e-08	0.120179
hsa-mir-485-5p	1.12961e-07	down	DBR1	2.57014e-07	Up	-33.4997	3.31564e-06	0.0846446
hsa-mir-485-5p	1.12961e-07	down	DCHS1	1.63709e-07	Up	-108.019	2.4085e-05	0.0703487
hsa-mir-485-5p	1.12961e-07	down	DENND2A	2.34972e-07	Up	-219.487	3.79667e-07	0.100125
hsa-mir-485-5p	1.12961e-07	down	DPYSL3	4.36036e-08	Up	-535.332	1.01018e-05	0.076626
hsa-mir-485-5p	1.12961e-07	down	EFEMP1	8.39556e-07	Up	-2317.08	1.83752e-05	0.0723055
hsa-mir-485-5p	1.12961e-07	down	EPS8	2.77542e-06	Up	-503.2	3.44485e-06	0.08437
hsa-mir-485-5p	1.12961e-07	down	FAM46A	1.31266e-06	Up	-763.044	5.03692e-05	0.0650054
hsa-mir-485-5p	1.12961e-07	down	FCGRT	3.12402e-08	Up	-334.256	6.56725e-06	0.0797298
hsa-mir-485-5p	1.12961e-07	down	GART	3.61748e-06	Up	-29.9558	8.64791e-07	0.0942643
hsa-mir-485-5p	1.12961e-07	down	GOLPH3	1.36921e-06	Up	-431.224	3.0797e-09	0.133843
hsa-mir-485-5p	1.12961e-07	down	IGFBP2	1.6747e-07	Up	-1603.74	1.78099e-06	0.0891008
hsa-mir-485-5p	1.12961e-07	down	ITGB8	2.77542e-06	Up	-51.3098	9.97995e-05	0.0600452
hsa-mir-485-5p	1.12961e-07	down	KLHL20	1.63708e-07	Up	-26.7272	6.01581e-06	0.0803612
hsa-mir-485-5p	1.12961e-07	down	LRP10	4.67412e-07	Up	-595.504	2.73588e-08	0.118669
hsa-mir-485-5p	1.12961e-07	down	MSN	3.40377e-06	Up	-1263.11	5.16013e-09	0.130276
hsa-mir-485-5p	1.12961e-07	down	NAGA	3.47362e-06	Up	-82.8147	1.28086e-05	0.0749127
hsa-mir-485-5p	1.12961e-07	down	NME4	2.95118e-06	Up	-448.476	1.29812e-10	0.155455
hsa-mir-485-5p	1.12961e-07	down	NRF1	3.13756e-06	Up	-11.6874	3.16889e-05	0.0683628
hsa-mir-485-5p	1.12961e-07	down	NUP214	6.34246e-07	Up	-19.3286	2.38183e-08	0.119638
hsa-mir-485-5p	1.12961e-07	down	NVL	1.4894e-06	Up	-95.6833	8.93566e-05	0.0608474
hsa-mir-485-5p	1.12961e-07	down	PEPD	2.50459e-06	Up	-235.04	2.40803e-06	0.0869396
hsa-mir-485-5p	1.12961e-07	down	PHC2	5.44703e-07	Up	-476.894	3.86802e-12	0.178883
hsa-mir-485-5p	1.12961e-07	down	PLXNA3	9.54641e-07	Up	-30.8586	1.96207e-05	0.0718314
hsa-mir-485-5p	1.12961e-07	down	QKI	2.90733e-08	Up	-428.381	5.73956e-05	0.0640586
hsa-mir-485-5p	1.12961e-07	down	RAP2B	2.12328e-06	Up	-73.1777	1.22921e-05	0.0752099
hsa-mir-485-5p	1.12961e-07	down	RBCK1	1.9952e-06	Up	-69.5928	5.5387e-07	0.0974394
hsa-mir-485-5p	1.12961e-07	down	RBM38	2.1476e-07	Up	-48.2536	1.34341e-05	0.0745684
hsa-mir-485-5p	1.12961e-07	down	RFXANK	2.40352e-06	Up	-238.903	1.8875e-08	0.121262
hsa-mir-485-5p	1.12961e-07	down	SHMT2	3.92251e-06	Up	-262.12	2.21868e-06	0.0875267
hsa-mir-485-5p	1.12961e-07	down	SNX5	1.96237e-07	Up	-475.163	3.10266e-06	0.0851212
hsa-mir-485-5p	1.12961e-07	down	STAT3	1.27371e-07	Up	-793.9	3.98236e-08	0.11604
hsa-mir-485-5p	1.12961e-07	down	TGIF2	1.42799e-07	Up	-46.1677	5.44352e-06	0.0810807
hsa-mir-485-5p	1.12961e-07	down	TM9SF1	1.36921e-06	Up	-279.303	1.4639e-08	0.123035
hsa-mir-485-5p	1.12961e-07	down	TMEM33	1.83593e-06	Up	-154.394	1.73818e-05	0.0727073
hsa-mir-485-5p	1.12961e-07	down	TP53	1.39576e-07	Up	-67.1111	2.31721e-05	0.0706282
hsa-mir-485-5p	1.12961e-07	down	UTP20	7.06719e-07	Up	-88.1686	1.11929e-05	0.075886
hsa-mir-485-5p	1.12961e-07	down	WEE1	1.27371e-07	Up	-215.583	1.4606e-07	0.106892
hsa-mir-485-5p	1.12961e-07	down	ZXDC	1.03965e-06	Up	-45.3886	3.69788e-05	0.0672448
hsa-mir-487a	1.06781e-05	down	DEK	5.21445e-07	Up	-318.766	3.73543e-05	0.0671716
hsa-mir-487a	1.06781e-05	down	HMGB2	6.91616e-07	Up	-713.729	4.49644e-09	0.131229
hsa-mir-487a	1.06781e-05	down	NCAPD3	3.54485e-06	Up	-25.6578	9.26559e-05	0.0605843
hsa-mir-487a	1.06781e-05	down	SFRS11	3.54485e-06	Up	-187.084	1.39272e-05	0.0743081
hsa-mir-487a	1.06781e-05	down	SP3	1.36423e-07	Up	-155.909	8.84674e-06	0.0775828
hsa-mir-487b	1.8519e-06	down	ELF2	7.66263e-08	Up	-15.0096	5.14091e-08	0.114248
hsa-mir-487b	1.8519e-06	down	SFRS11	3.54485e-06	Up	-126.084	4.331e-06	0.0827251
hsa-mir-487b	1.8519e-06	down	SP3	1.36423e-07	Up	-102.49	4.6748e-06	0.0821759
hsa-mir-487b	1.8519e-06	down	THOC2	3.92251e-06	Up	-52.2983	5.83162e-05	0.0639432
hsa-mir-488	3.64627e-06	down	BTG1	3.2771e-08	Up	-1511.99	7.29865e-08	0.111784
hsa-mir-488	3.64627e-06	down	C5AR1	1.20623e-06	Up	-326.457	4.11278e-06	0.0830968
hsa-mir-488	3.64627e-06	down	C7orf42	8.04251e-07	Up	-834.23	3.35702e-07	0.100999
hsa-mir-488	3.64627e-06	down	CD93	5.14494e-08	Up	-507.847	4.33112e-07	0.0991888
hsa-mir-488	3.64627e-06	down	CMTM6	3.66883e-07	Up	-1631.7	3.01841e-11	0.165254
hsa-mir-488	3.64627e-06	down	COL3A1	1.55325e-06	Up	-5432.69	4.67083e-06	0.082182
hsa-mir-488	3.64627e-06	down	COL4A1	4.9078e-08	Up	-1641.78	4.56312e-05	0.0657214
hsa-mir-488	3.64627e-06	down	CTSC	9.96272e-07	Up	-2236.09	6.03292e-08	0.113124
hsa-mir-488	3.64627e-06	down	NCF2	8.76347e-07	Up	-152.757	1.90958e-05	0.0720275
hsa-mir-488	3.64627e-06	down	PDIA4	3.92251e-06	Up	-297.303	4.064e-07	0.0996412
hsa-mir-488	3.64627e-06	down	PHC2	5.44703e-07	Up	-504.461	4.02715e-08	0.115961
hsa-mir-488	3.64627e-06	down	PXDN	1.60029e-07	Up	-774.613	2.31359e-07	0.103638
hsa-mir-488	3.64627e-06	down	RAP2B	2.12328e-06	Up	-110.074	4.71409e-07	0.0985863
hsa-mir-488	3.64627e-06	down	RNASE6	3.21208e-07	Up	-863.156	9.64019e-05	0.0602966
hsa-mir-488	3.64627e-06	down	STAT3	1.27371e-07	Up	-808.894	2.60212e-05	0.0697892
hsa-mir-490	4.41506e-07	down	DENND2A	2.34972e-07	Up	-202.922	1.70073e-06	0.0894309
hsa-mir-490	4.41506e-07	down	GNB2	4.99145e-07	Up	-241.777	7.21791e-06	0.0790493
hsa-mir-490	4.41506e-07	down	LGALS3BP	1.45844e-06	Up	-433.893	5.435e-05	0.0644539
hsa-mir-490	4.41506e-07	down	STAG2	1.75244e-07	Up	-333.759	9.67848e-06	0.0769348
hsa-mir-491	1.04957e-07	down	ANXA5	3.07422e-06	Up	-1043.14	1.11022e-15	0.230484
hsa-mir-491	1.04957e-07	down	APH1A	6.66139e-08	Up	-100.951	4.27649e-08	0.11554
hsa-mir-491	1.04957e-07	down	CDKN2C	1.49465e-07	Up	-120.732	6.28682e-05	0.0633981
hsa-mir-491	1.04957e-07	down	COL4A2	1.83367e-07	Up	-442.998	4.7871e-10	0.146604
hsa-mir-491	1.04957e-07	down	DCHS1	1.63709e-07	Up	-42.2606	3.32907e-07	0.101058
hsa-mir-491	1.04957e-07	down	HNRPUL1	1.521e-06	Up	-121.852	1.1334e-08	0.124816
hsa-mir-491	1.04957e-07	down	MDK	2.19651e-07	Up	-135.174	1.38274e-06	0.0909119
hsa-mir-491	1.04957e-07	down	MSN	3.40377e-06	Up	-422.919	1.92777e-09	0.137069
hsa-mir-491	1.04957e-07	down	NECAP2	1.96237e-07	Up	-91.9018	9.75754e-05	0.0602088
hsa-mir-491	1.04957e-07	down	NOL5A	2.21301e-06	Up	-31.5709	6.69535e-05	0.0629415
hsa-mir-491	1.04957e-07	down	PLOD3	2.25923e-06	Up	-165.928	1.60951e-07	0.106206
hsa-mir-491	1.04957e-07	down	RNF40	3.2022e-06	Up	-30.5725	6.05283e-06	0.0803171
hsa-mir-491	1.04957e-07	down	RNPEP	3.26808e-06	Up	-49.9927	3.39794e-05	0.0678574
hsa-mir-491	1.04957e-07	down	SF3B4	1.34065e-06	Up	-61.2456	8.10295e-06	0.0782158
hsa-mir-491	1.04957e-07	down	SLC12A9	2.07973e-06	Up	-6.83402	6.67373e-06	0.0796139
hsa-mir-491	1.04957e-07	down	SLC35D2	1.79806e-06	Up	-30.8991	4.30539e-05	0.0661427
hsa-mir-491	1.04957e-07	down	SLC4A2	9.75242e-07	Up	-26.143	1.43991e-06	0.0906222
hsa-mir-491	1.04957e-07	down	ZYX	1.42809e-06	Up	-246.111	1.14542e-11	0.171707
hsa-mir-495	1.33998e-07	down	CBX3	5.6896e-07	Up	-617.814	1.14838e-05	0.0757008
hsa-mir-495	1.33998e-07	down	CYP20A1	4.99141e-07	Up	-54.9443	7.48112e-09	0.127702
hsa-mir-495	1.33998e-07	down	DBI	2.29754e-07	Up	-3544.39	1.11258e-05	0.0759294
hsa-mir-495	1.33998e-07	down	DHX40	1.61971e-06	Up	-334.58	7.28341e-05	0.0623308
hsa-mir-495	1.33998e-07	down	ELAVL1	1.72457e-06	Up	-295.932	8.96564e-07	0.0940069
hsa-mir-495	1.33998e-07	down	EPS8	2.77542e-06	Up	-402.017	3.31676e-05	0.0680325
hsa-mir-495	1.33998e-07	down	GAL3ST4	5.02502e-08	Up	-116.015	9.68507e-05	0.0602629
hsa-mir-495	1.33998e-07	down	HEATR2	1.10978e-07	Up	-492.908	5.16174e-09	0.130274
hsa-mir-495	1.33998e-07	down	JAG1	2.97789e-08	Up	-197.078	1.63256e-06	0.0897238
hsa-mir-495	1.33998e-07	down	POU3F2	3.07241e-07	Up	-292.472	1.91335e-05	0.0720132
hsa-mir-495	1.33998e-07	down	RAB9A	4.00753e-07	Up	-445.201	4.87611e-05	0.0652406
hsa-mir-495	1.33998e-07	down	RBM28	6.34246e-07	Up	-75.7124	6.187e-06	0.0801592
hsa-mir-495	1.33998e-07	down	SHMT2	3.92251e-06	Up	-201.788	4.68442e-05	0.0655313
hsa-mir-495	1.33998e-07	down	SNRPB2	8.76347e-07	Up	-400.413	7.81188e-06	0.0784795
hsa-mir-495	1.33998e-07	down	SNRPF	5.56704e-07	Up	-245.644	3.59325e-05	0.0674527
hsa-mir-495	1.33998e-07	down	SRBD1	1.23203e-06	Up	-23.0742	2.73953e-05	0.0694168
hsa-mir-495	1.33998e-07	down	SSR1	3.75083e-07	Up	-257.526	1.91878e-05	0.0719927
hsa-mir-495	1.33998e-07	down	STK17A	1.25837e-06	Up	-194.643	3.03588e-05	0.0686733
hsa-mir-495	1.33998e-07	down	TMCO1	7.14504e-08	Up	-275.887	8.48827e-07	0.0943972
hsa-mir-495	1.33998e-07	down	TOR3A	1.01773e-06	Up	-80.6825	1.06218e-07	0.109141
hsa-mir-504	1.41765e-06	down	AEBP1	9.96272e-07	Up	-786.188	2.37869e-05	0.0704388
hsa-mir-504	1.41765e-06	down	APBA3	3.92243e-06	Up	-19.4345	7.73823e-10	0.143327
hsa-mir-504	1.41765e-06	down	BUD31	1.13191e-06	Up	-293.741	9.03329e-06	0.0774323
hsa-mir-504	1.41765e-06	down	C17orf62	1.61971e-06	Up	-101.501	2.34632e-06	0.0871257
hsa-mir-504	1.41765e-06	down	CANX	1.45844e-06	Up	-627.079	3.79657e-08	0.116374
hsa-mir-504	1.41765e-06	down	CMTM6	3.66883e-07	Up	-635.667	1.52532e-09	0.138678
hsa-mir-504	1.41765e-06	down	CTDSP1	8.39556e-07	Up	-83.4975	7.06826e-08	0.11201
hsa-mir-504	1.41765e-06	down	DAG1	5.81476e-07	Up	-79.0256	4.80457e-07	0.0984511
hsa-mir-504	1.41765e-06	down	FCGRT	3.12402e-08	Up	-209.247	3.81495e-07	0.10009
hsa-mir-504	1.41765e-06	down	FZD7	5.44703e-07	Up	-277.57	2.12801e-07	0.104231
hsa-mir-504	1.41765e-06	down	GNAI2	1.95418e-06	Up	-331.224	1.00423e-06	0.0931974
hsa-mir-504	1.41765e-06	down	HS2ST1	4.28114e-07	Up	-106.657	5.84053e-11	0.160832
hsa-mir-504	1.41765e-06	down	MCL1	2.25923e-06	Up	-84.3199	1.41231e-06	0.0907606
hsa-mir-504	1.41765e-06	down	MSN	3.40377e-06	Up	-1007.03	0	0.265264
hsa-mir-504	1.41765e-06	down	NCSTN	1.45844e-06	Up	-115.956	1.86309e-10	0.153013
hsa-mir-504	1.41765e-06	down	NECAP2	1.96237e-07	Up	-196.339	9.23172e-07	0.0937981
hsa-mir-504	1.41765e-06	down	PDIA4	3.92251e-06	Up	-188.673	4.88498e-15	0.221891
hsa-mir-504	1.41765e-06	down	PHC2	5.44703e-07	Up	-261.79	9.89076e-12	0.17268
hsa-mir-504	1.41765e-06	down	RASSF1	1.34064e-06	Up	-24.6377	1.36783e-05	0.0744384
hsa-mir-504	1.41765e-06	down	RRAGC	3.13759e-06	Up	-342.283	9.35772e-08	0.110034
hsa-mir-504	1.41765e-06	down	STAT3	1.27371e-07	Up	-495.843	6.05567e-10	0.145002
hsa-mir-504	1.41765e-06	down	TMEM87A	8.80893e-08	Up	-227.417	1.20347e-05	0.0753626
hsa-mir-539	2.27787e-07	down	GALNT1	3.66885e-07	Up	-571.32	5.21809e-05	0.0647492
hsa-mir-539	2.27787e-07	down	MSN	3.40377e-06	Up	-1266.65	1.83098e-05	0.0723313
hsa-mir-582	1.40674e-07	down	ITPA	4.36036e-08	Up	-199.089	4.41437e-07	0.0990534
hsa-mir-582	1.40674e-07	down	NECAP2	1.96237e-07	Up	-236.341	3.87264e-06	0.0835291
hsa-mir-582	1.40674e-07	down	RPN2	3.76703e-06	Up	-1250.13	7.5784e-07	0.0952058
hsa-mir-598	1.55005e-07	down	CPVL	5.78742e-08	Up	-334.426	8.12727e-07	0.0947072
hsa-mir-598	1.55005e-07	down	CTSC	9.96272e-07	Up	-1036.24	7.03757e-10	0.143976
hsa-mir-598	1.55005e-07	down	HLA-DMA	4.77767e-07	Up	-532.685	2.90117e-05	0.0690018
hsa-mir-598	1.55005e-07	down	HLA-E	4.09681e-07	Up	-962.676	5.36266e-05	0.0645511
hsa-mir-598	1.55005e-07	down	ITGB2	2.87385e-07	Up	-508.13	3.86846e-06	0.0835369
hsa-mir-598	1.55005e-07	down	NCF2	8.76347e-07	Up	-60.4225	3.93972e-05	0.0667858
hsa-mir-598	1.55005e-07	down	SAT1	1.68891e-06	Up	-1014.83	3.10607e-08	0.117781
hsa-mir-598	1.55005e-07	down	TNC	3.76703e-06	Up	-1289.28	8.51243e-05	0.0611995
hsa-mir-628	1.04957e-07	down	ADFP	1.06201e-06	Up	-1054.7	4.97027e-06	0.0817351
hsa-mir-628	1.04957e-07	down	CARD8	7.84309e-08	Up	-90.1894	2.31023e-05	0.07065
hsa-mir-628	1.04957e-07	down	DYNLT1	3.40377e-06	Up	-1896.3	5.90466e-11	0.160759
hsa-mir-628	1.04957e-07	down	HLA-A	1.4894e-06	Up	-3848.42	1.95282e-08	0.121025
hsa-mir-628	1.04957e-07	down	HLA-G	1.25837e-06	Up	-151.717	4.1408e-06	0.083048
hsa-mir-628	1.04957e-07	down	HNRPK	5.21445e-07	Up	-713.845	1.14985e-07	0.108581
hsa-mir-628	1.04957e-07	down	HS2ST1	4.28114e-07	Up	-104.991	5.90734e-06	0.0804922
hsa-mir-628	1.04957e-07	down	HSPBAP1	3.40375e-06	Up	-86.6418	2.73388e-05	0.0694317
hsa-mir-628	1.04957e-07	down	LAMP2	8.21723e-07	Up	-516.524	7.91682e-05	0.0617258
hsa-mir-628	1.04957e-07	down	LGALS3BP	1.45844e-06	Up	-404.759	1.85603e-06	0.0888053
hsa-mir-628	1.04957e-07	down	MBD2	9.96262e-07	Up	-15.4385	4.44089e-16	0.236777
hsa-mir-628	1.04957e-07	down	MFSD1	1.83367e-07	Up	-768.457	8.87914e-06	0.0775564
hsa-mir-628	1.04957e-07	down	NECAP2	1.96237e-07	Up	-282.741	3.61916e-07	0.100465
hsa-mir-628	1.04957e-07	down	NUP133	2.21301e-06	Up	-212.439	1.5984e-05	0.0733131
hsa-mir-628	1.04957e-07	down	PRKD1	1.5643e-07	Up	-178.011	1.26274e-05	0.0750156
hsa-mir-628	1.04957e-07	down	PTPRZ1	1.5643e-07	Up	-3919.46	3.20782e-09	0.133561
hsa-mir-628	1.04957e-07	down	PTTG1IP	4.15839e-08	Up	-2509.48	1.12452e-08	0.124871
hsa-mir-628	1.04957e-07	down	RNF138	1.52909e-07	Up	-471.927	1.7634e-10	0.153385
hsa-mir-628	1.04957e-07	down	TIMELESS	2.35447e-06	Up	-128.978	7.16238e-08	0.111917
hsa-mir-628	1.04957e-07	down	TRIM24	8.39556e-07	Up	-162.005	5.44974e-07	0.0975546
hsa-mir-656	2.82245e-07	down	GALNT1	3.66885e-07	Up	-754.472	7.45256e-05	0.0621643
hsa-mir-656	2.82245e-07	down	STAG2	1.75244e-07	Up	-558.915	6.86853e-05	0.0627563
hsa-mir-656	2.82245e-07	down	TRAFD1	9.22663e-08	Up	-57.358	9.89155e-05	0.0601098
hsa-mir-656	2.82245e-07	down	TROVE2	2.70525e-08	Up	-366.052	2.39843e-05	0.070379
hsa-mir-7	9.993e-08	down	ADAM9	1.61971e-06	Up	-187.719	3.13212e-11	0.165007
hsa-mir-7	9.993e-08	down	ADFP	1.06201e-06	Up	-226.827	3.48871e-07	0.100725
hsa-mir-7	9.993e-08	down	APH1A	6.66139e-08	Up	-39.7554	3.54548e-06	0.0841632
hsa-mir-7	9.993e-08	down	ATP10D	8.21723e-07	Up	-30.9838	1.30757e-05	0.0747637
hsa-mir-7	9.993e-08	down	C1orf121	2.12328e-06	Up	-20.4627	3.43472e-05	0.0677795
hsa-mir-7	9.993e-08	down	C5orf3	3.0121e-06	Up	-11.3595	4.11934e-05	0.0664628
hsa-mir-7	9.993e-08	down	CD63	3.84402e-06	Up	-887.775	5.87848e-10	0.145204
hsa-mir-7	9.993e-08	down	CDH11	1.46096e-07	Up	-119.867	4.99236e-06	0.0817032
hsa-mir-7	9.993e-08	down	CNN3	2.4569e-08	Up	-219.88	1.4467e-07	0.10696
hsa-mir-7	9.993e-08	down	COL4A1	4.9078e-08	Up	-284.774	2.71601e-10	0.150458
hsa-mir-7	9.993e-08	down	COL5A2	7.53971e-07	Up	-207.269	2.44236e-07	0.103254
hsa-mir-7	9.993e-08	down	CTSC	9.96272e-07	Up	-201.831	2.48345e-05	0.070127
hsa-mir-7	9.993e-08	down	CXCR4	5.653e-08	Up	-101.804	9.07448e-08	0.110251
hsa-mir-7	9.993e-08	down	CYBB	2.07973e-06	Up	-27.2614	4.13239e-05	0.0664399
hsa-mir-7	9.993e-08	down	DDR1	1.03567e-07	Up	-219.685	2.4019e-06	0.0869578
hsa-mir-7	9.993e-08	down	EFEMP1	8.39556e-07	Up	-354.838	1.30992e-05	0.0747508
hsa-mir-7	9.993e-08	down	ELAVL1	1.72457e-06	Up	-50.7111	6.47941e-07	0.0963224
hsa-mir-7	9.993e-08	down	ENPEP	3.47361e-06	Up	-8.7614	6.80207e-06	0.0794767
hsa-mir-7	9.993e-08	down	FAM129A	3.47362e-06	Up	-99.052	3.43626e-08	0.117073
hsa-mir-7	9.993e-08	down	FCGR2A	6.20953e-08	Up	-75.2105	1.138e-06	0.0923043
hsa-mir-7	9.993e-08	down	FCGRT	3.12402e-08	Up	-63.5798	8.08291e-09	0.127165
hsa-mir-7	9.993e-08	down	FLJ10357	3.75083e-07	Up	-31.7072	6.28814e-06	0.0800425
hsa-mir-7	9.993e-08	down	FNDC3B	4.00253e-06	Up	-120.302	1.76521e-11	0.168832
hsa-mir-7	9.993e-08	down	FSTL1	2.66388e-06	Up	-295.459	2.82646e-08	0.118441
hsa-mir-7	9.993e-08	down	FZD5	3.92251e-06	Up	-7.25228	7.48647e-06	0.0787861
hsa-mir-7	9.993e-08	down	FZD7	5.44703e-07	Up	-66.1195	5.21532e-06	0.0813889
hsa-mir-7	9.993e-08	down	G3BP1	2.35447e-06	Up	-24.8956	7.39825e-05	0.0622173
hsa-mir-7	9.993e-08	down	GAA	1.03567e-07	Up	-17.5932	2.36066e-07	0.103496
hsa-mir-7	9.993e-08	down	GOLPH3	1.36921e-06	Up	-47.354	2.15618e-05	0.0711492
hsa-mir-7	9.993e-08	down	GPR177	9.54641e-07	Up	-126.57	8.64873e-05	0.0610842
hsa-mir-7	9.993e-08	down	HLA-G	1.25837e-06	Up	-36.9404	4.52844e-09	0.13118
hsa-mir-7	9.993e-08	down	IPO4	3.13759e-06	Up	-8.36848	2.34163e-08	0.119757
hsa-mir-7	9.993e-08	down	LSM14A	1.25837e-06	Up	-26.0353	4.83503e-06	0.0819335
hsa-mir-7	9.993e-08	down	MBD2	9.96262e-07	Up	-1.93143	4.61376e-07	0.0987393
hsa-mir-7	9.993e-08	down	NFE2L2	1.33339e-07	Up	-139.637	1.138e-06	0.0923043
hsa-mir-7	9.993e-08	down	NID1	5.39315e-08	Up	-47.3863	3.57153e-08	0.116803
hsa-mir-7	9.993e-08	down	NPC2	1.39835e-06	Up	-455.536	4.84138e-06	0.0819241
hsa-mir-7	9.993e-08	down	PPP1CB	6.48143e-07	Up	-57.0297	2.71372e-05	0.0694853
hsa-mir-7	9.993e-08	down	PROS1	1.15618e-06	Up	-114.4	1.67381e-07	0.105929
hsa-mir-7	9.993e-08	down	RB1	1.24485e-07	Up	-8.59863	5.93699e-07	0.096945
hsa-mir-7	9.993e-08	down	RBCK1	1.9952e-06	Up	-9.18853	1.28669e-05	0.0748799
hsa-mir-7	9.993e-08	down	RELA	4.00253e-06	Up	-11.9356	3.65838e-10	0.148435
hsa-mir-7	9.993e-08	down	SLC16A1	3.47362e-06	Up	-35.3938	3.1463e-06	0.085021
hsa-mir-7	9.993e-08	down	SLC4A2	9.75242e-07	Up	-14.3113	7.63898e-09	0.127557
hsa-mir-7	9.993e-08	down	SOAT1	3.33526e-06	Up	-14.608	5.399e-08	0.113904
hsa-mir-7	9.993e-08	down	SSR1	3.75083e-07	Up	-49.7851	9.12053e-07	0.0938846
hsa-mir-7	9.993e-08	down	TAGLN	2.03703e-06	Up	-199.361	5.27987e-05	0.0646639
hsa-mir-7	9.993e-08	down	TMED5	3.47362e-06	Up	-55.1624	1.89345e-08	0.12124
hsa-mir-7	9.993e-08	down	VGLL4	9.88948e-08	Up	-79.3704	4.59025e-07	0.0987756
hsa-mir-7	9.993e-08	down	ZFAND3	7.06722e-07	Up	-22.2879	3.51392e-06	0.0842274
hsa-mir-7	9.993e-08	down	ZFP36L1	4.08412e-06	Up	-44.8537	9.39728e-08	0.110004
hsa-mir-758	3.33093e-07	down	ATP6V0E1	2.30638e-06	Up	-115.943	3.89672e-06	0.0834846
hsa-mir-758	3.33093e-07	down	SLC39A1	9.14688e-07	Up	-62.8569	3.01174e-05	0.068731
hsa-mir-769-5p	1.37297e-07	down	ABHD4	3.43743e-08	Up	-64.9244	1.77286e-06	0.0891336
hsa-mir-769-5p	1.37297e-07	down	APOC1	3.35635e-08	Up	-1331.51	4.92624e-06	0.0817991
hsa-mir-769-5p	1.37297e-07	down	ARHGDIB	4.36036e-08	Up	-505.61	1.17851e-07	0.108408
hsa-mir-769-5p	1.37297e-07	down	ASCC3L1	2.14762e-07	Up	-306.708	4.92316e-06	0.0818036
hsa-mir-769-5p	1.37297e-07	down	BACH1	3.07241e-07	Up	-13.3193	2.66774e-08	0.118845
hsa-mir-769-5p	1.37297e-07	down	BTG1	3.2771e-08	Up	-713.393	2.22045e-16	0.238924
hsa-mir-769-5p	1.37297e-07	down	C17orf62	1.61971e-06	Up	-92.6399	9.52875e-09	0.126022
hsa-mir-769-5p	1.37297e-07	down	CAD	9.34454e-07	Up	-63.427	1.10378e-07	0.10887
hsa-mir-769-5p	1.37297e-07	down	CALD1	8.57761e-07	Up	-203.023	1.54727e-08	0.122648
hsa-mir-769-5p	1.37297e-07	down	CD4	3.61748e-06	Up	-80.7939	7.57793e-06	0.0786986
hsa-mir-769-5p	1.37297e-07	down	CENTA2	2.62827e-07	Up	-115.408	6.61023e-07	0.09618
hsa-mir-769-5p	1.37297e-07	down	CFI	1.16202e-07	Up	-251.609	9.82584e-05	0.0601582
hsa-mir-769-5p	1.37297e-07	down	CPVL	5.78742e-08	Up	-273.605	2.64169e-07	0.102698
hsa-mir-769-5p	1.37297e-07	down	CTNND1	1.61971e-06	Up	-85.4791	1.75198e-05	0.0726501
hsa-mir-769-5p	1.37297e-07	down	CTNS	3.76703e-06	Up	-31.0981	4.43101e-06	0.082561
hsa-mir-769-5p	1.37297e-07	down	EHD4	3.13759e-06	Up	-132.162	1.66301e-07	0.105975
hsa-mir-769-5p	1.37297e-07	down	FAM46A	1.31266e-06	Up	-406.394	2.69209e-07	0.102565
hsa-mir-769-5p	1.37297e-07	down	FZD7	5.44703e-07	Up	-166.563	4.92389e-05	0.0651699
hsa-mir-769-5p	1.37297e-07	down	GNG5	4.00753e-07	Up	-843.911	1.53877e-13	0.199869
hsa-mir-769-5p	1.37297e-07	down	HBP1	2.77541e-06	Up	-14.8714	1.09157e-07	0.108948
hsa-mir-769-5p	1.37297e-07	down	IFNGR2	4.47347e-07	Up	-206.751	3.57154e-10	0.148598
hsa-mir-769-5p	1.37297e-07	down	IKBKB	3.07241e-07	Up	-11.2251	7.28102e-06	0.0789866
hsa-mir-769-5p	1.37297e-07	down	INPPL1	9.75242e-07	Up	-37.3536	6.05112e-06	0.0803191
hsa-mir-769-5p	1.37297e-07	down	KDELR2	3.92251e-06	Up	-458.504	1.10458e-11	0.171948
hsa-mir-769-5p	1.37297e-07	down	LPP	3.69153e-06	Up	-61.9935	2.19923e-09	0.136163
hsa-mir-769-5p	1.37297e-07	down	LRP10	4.67412e-07	Up	-288.134	1.48897e-10	0.154529
hsa-mir-769-5p	1.37297e-07	down	MSN	3.40377e-06	Up	-578.206	2.21371e-10	0.151845
hsa-mir-769-5p	1.37297e-07	down	NID1	5.39315e-08	Up	-122.037	5.3027e-07	0.0977493
hsa-mir-769-5p	1.37297e-07	down	NPL	1.08453e-07	Up	-110.441	2.23605e-05	0.0708861
hsa-mir-769-5p	1.37297e-07	down	NXT1	1.79261e-07	Up	-179.294	7.30089e-06	0.0789669
hsa-mir-769-5p	1.37297e-07	down	PECI	9.96267e-07	Up	-306.673	5.88355e-06	0.0805213
hsa-mir-769-5p	1.37297e-07	down	PSMB8	7.70386e-07	Up	-249.988	9.25289e-07	0.0937818
hsa-mir-769-5p	1.37297e-07	down	PSME2	1.42809e-06	Up	-441.471	1.24217e-09	0.140087
hsa-mir-769-5p	1.37297e-07	down	RASSF1	1.34064e-06	Up	-20.4032	1.89918e-06	0.0886407
hsa-mir-769-5p	1.37297e-07	down	RELA	4.00253e-06	Up	-32.5787	1.34543e-09	0.13954
hsa-mir-769-5p	1.37297e-07	down	RGL2	1.52909e-07	Up	-54.8582	1.7615e-06	0.0891796
hsa-mir-769-5p	1.37297e-07	down	RUFY1	3.92251e-06	Up	-125.05	3.2258e-08	0.117516
hsa-mir-769-5p	1.37297e-07	down	SLC35D2	1.79806e-06	Up	-48.6394	5.78078e-07	0.0971349
hsa-mir-769-5p	1.37297e-07	down	SLC7A7	3.19967e-08	Up	-143.595	1.63899e-08	0.122247
hsa-mir-769-5p	1.37297e-07	down	SSR1	3.75083e-07	Up	-156.579	3.38516e-08	0.117178
hsa-mir-769-5p	1.37297e-07	down	VAMP8	5.32952e-07	Up	-545.098	8.92902e-07	0.0940361
hsa-mir-769-5p	1.37297e-07	down	ZFP36L1	4.08412e-06	Up	-128.407	5.51314e-08	0.113757
hsa-mir-95	2.8902e-07	down	ABCA1	1.03965e-06	Up	-151.143	9.84784e-08	0.109674
hsa-mir-95	2.8902e-07	down	BACH1	3.07241e-07	Up	-16.3821	3.24443e-11	0.164771
hsa-mir-95	2.8902e-07	down	CHI3L1	2.30638e-06	Up	-5420.12	5.61249e-09	0.129694
hsa-mir-95	2.8902e-07	down	COL4A1	4.9078e-08	Up	-738.242	3.50748e-08	0.116929
hsa-mir-95	2.8902e-07	down	COL4A2	1.83367e-07	Up	-525.827	6.88726e-08	0.112192
hsa-mir-95	2.8902e-07	down	CYP20A1	4.99141e-07	Up	-20.3841	2.22426e-05	0.0709244
hsa-mir-95	2.8902e-07	down	GAL3ST4	5.02502e-08	Up	-69.6355	2.19354e-06	0.0876083
hsa-mir-95	2.8902e-07	down	GBP2	1.5643e-07	Up	-221.456	1.2483e-06	0.0916432
hsa-mir-95	2.8902e-07	down	LRP10	4.67412e-07	Up	-323.499	4.08584e-12	0.178523
hsa-mir-95	2.8902e-07	down	MGAT4A	3.75083e-07	Up	-39.014	5.54837e-05	0.0643042
hsa-mir-95	2.8902e-07	down	MSN	3.40377e-06	Up	-727.505	6.21725e-15	0.220309
hsa-mir-95	2.8902e-07	down	NECAP2	1.96237e-07	Up	-132.476	3.35216e-05	0.0679557
hsa-mir-95	2.8902e-07	down	NPC2	1.39835e-06	Up	-2041.48	6.7879e-13	0.190269
hsa-mir-95	2.8902e-07	down	PDIA4	3.92251e-06	Up	-131.165	1.34159e-11	0.170657
hsa-mir-95	2.8902e-07	down	PLVAP	6.34243e-07	Up	-69.8472	2.54218e-05	0.0699578
hsa-mir-95	2.8902e-07	down	PSCDBP	2.95118e-06	Up	-52.0654	4.9715e-09	0.130534
hsa-mir-95	2.8902e-07	down	PTBP1	9.14688e-07	Up	-175.326	3.20332e-08	0.117565
hsa-mir-95	2.8902e-07	down	RPN2	3.76703e-06	Up	-1219.11	6.66134e-16	0.234437
hsa-mir-95	2.8902e-07	down	SAT1	1.68891e-06	Up	-1002.51	1.34153e-11	0.170657
hsa-mir-95	2.8902e-07	down	SERPINA3	1.36423e-07	Up	-3290.34	3.08708e-06	0.0851574
hsa-mir-95	2.8902e-07	down	TLR1	8.57761e-07	Up	-47.0891	9.20129e-06	0.0772994
hsa-mir-95	2.8902e-07	down	TM9SF1	1.36921e-06	Up	-136.375	3.11386e-10	0.14953
hsa-let-7i	3.72569e-06	up	A2BP1	1.79806e-06	Down	-127.271	6.99962e-07	0.0957721
hsa-let-7i	3.72569e-06	up	ABCG4	1.33337e-07	Down	-3.38094	1.20952e-05	0.0753264
hsa-let-7i	3.72569e-06	up	AFF2	3.40373e-06	Down	-1.47336	5.69714e-08	0.113526
hsa-let-7i	3.72569e-06	up	AGTPBP1	7.06722e-07	Down	-32.2471	3.06644e-06	0.0852055
hsa-let-7i	3.72569e-06	up	ATP2B3	2.60971e-06	Down	-4.06379	4.08002e-07	0.0996132
hsa-let-7i	3.72569e-06	up	C3orf14	1.72457e-06	Down	-169.229	7.72003e-05	0.0619085
hsa-let-7i	3.72569e-06	up	C6orf105	2.77542e-06	Down	-2.44995	6.52874e-05	0.0631243
hsa-let-7i	3.72569e-06	up	CACNA2D3	5.26758e-08	Down	-48.5276	7.04437e-06	0.0792246
hsa-let-7i	3.72569e-06	up	CAMK2N1	1.03965e-06	Down	-711.125	1.67221e-05	0.0729869
hsa-let-7i	3.72569e-06	up	CDH22	2.40352e-06	Down	-13.058	6.5572e-06	0.0797408
hsa-let-7i	3.72569e-06	up	CHGA	1.28523e-06	Down	-78.8147	6.40164e-06	0.0799137
hsa-let-7i	3.72569e-06	up	CPNE6	1.13191e-06	Down	-39.3717	1.75029e-06	0.0892253
hsa-let-7i	3.72569e-06	up	DDN	2.40352e-06	Down	-68.5548	2.0717e-06	0.0880179
hsa-let-7i	3.72569e-06	up	DKFZP564O0823	8.39556e-07	Down	-36.4374	1.02796e-06	0.0930306
hsa-let-7i	3.72569e-06	up	DOCK3	4.37629e-07	Down	-35.4768	4.31551e-06	0.0827509
hsa-let-7i	3.72569e-06	up	DUSP9	2.77535e-06	Down	-1.27928	8.09548e-05	0.0615639
hsa-let-7i	3.72569e-06	up	ELK1	4.68127e-08	Down	-4.05006	6.46099e-07	0.0963427
hsa-let-7i	3.72569e-06	up	ELOVL4	1.71313e-07	Down	-25.7586	3.2607e-05	0.068156
hsa-let-7i	3.72569e-06	up	FEZF2	1.01773e-06	Down	-19.8978	1.55296e-07	0.106459
hsa-let-7i	3.72569e-06	up	FGF13	5.9249e-08	Down	-206.418	1.56706e-08	0.12256
hsa-let-7i	3.72569e-06	up	FLT3	2.16765e-06	Down	-1.50966	3.39889e-05	0.0678554
hsa-let-7i	3.72569e-06	up	FREQ	3.96549e-08	Down	-43.3572	2.03047e-08	0.120752
hsa-let-7i	3.72569e-06	up	GLS	1.24485e-07	Down	-24.3807	9.34946e-06	0.0771842
hsa-let-7i	3.72569e-06	up	GNAL	1.18094e-06	Down	-5.80242	6.26792e-10	0.144766
hsa-let-7i	3.72569e-06	up	HK1	2.39836e-08	Down	-132.553	3.75425e-05	0.0671352
hsa-let-7i	3.72569e-06	up	HOXB1	1.52096e-06	Down	-1.40258	6.02587e-05	0.0637056
hsa-let-7i	3.72569e-06	up	HSPA12A	1.03567e-07	Down	-134.759	1.06763e-05	0.076227
hsa-let-7i	3.72569e-06	up	IDS	5.39318e-08	Down	-18.3434	2.51091e-05	0.0700474
hsa-let-7i	3.72569e-06	up	INA	1.79805e-06	Down	-197.017	2.73315e-06	0.0860312
hsa-let-7i	3.72569e-06	up	INPP5A	2.81046e-07	Down	-67.5294	1.27548e-05	0.0749431
hsa-let-7i	3.72569e-06	up	IQSEC2	1.428e-07	Down	-10.7543	3.26699e-06	0.0847507
hsa-let-7i	3.72569e-06	up	KCNAB1	3.58859e-07	Down	-9.87663	3.75127e-05	0.0671409
hsa-let-7i	3.72569e-06	up	KCNMA1	1.27371e-07	Down	-28.5251	1.78977e-06	0.0890656
hsa-let-7i	3.72569e-06	up	KIAA1045	2.71909e-06	Down	-22.3031	1.43278e-06	0.0906577
hsa-let-7i	3.72569e-06	up	KIAA1324	3.05011e-08	Down	-4.4315	1.45361e-06	0.0905545
hsa-let-7i	3.72569e-06	up	KRT81	1.03567e-07	Down	-5.31179	2.89019e-06	0.0856304
hsa-let-7i	3.72569e-06	up	MADCAM1	8.04248e-07	Down	-4.66302	1.60912e-05	0.0732648
hsa-let-7i	3.72569e-06	up	MAP1A	5.92493e-08	Down	-16.5162	2.77702e-07	0.102344
hsa-let-7i	3.72569e-06	up	NCDN	3.13757e-06	Down	-14.1706	1.31537e-05	0.0747208
hsa-let-7i	3.72569e-06	up	NKRF	4.09681e-07	Down	-37.047	7.87337e-05	0.0617658
hsa-let-7i	3.72569e-06	up	NRGN	4.57273e-07	Down	-432.21	5.05884e-07	0.0980843
hsa-let-7i	3.72569e-06	up	P2RX5	3.07241e-07	Down	-10.7786	1.03626e-05	0.0764421
hsa-let-7i	3.72569e-06	up	PAK1	5.653e-08	Down	-8.50406	1.56161e-05	0.0734813
hsa-let-7i	3.72569e-06	up	PAK6	8.39556e-07	Down	-17.7129	3.54777e-07	0.100606
hsa-let-7i	3.72569e-06	up	PDE2A	1.95417e-06	Down	-106.164	8.81294e-06	0.0776104
hsa-let-7i	3.72569e-06	up	PEX5L	1.95417e-06	Down	-14.5322	3.44107e-06	0.0843779
hsa-let-7i	3.72569e-06	up	PGRMC1	1.61971e-06	Down	-211.304	1.05313e-08	0.125327
hsa-let-7i	3.72569e-06	up	PLA2G3	7.53964e-07	Down	-1.92617	6.32965e-05	0.0633489
hsa-let-7i	3.72569e-06	up	PLD3	1.6747e-07	Down	-36.2416	1.76164e-05	0.0726104
hsa-let-7i	3.72569e-06	up	PPP3CA	3.07423e-06	Down	-185.781	8.87526e-05	0.0608966
hsa-let-7i	3.72569e-06	up	PPP3R1	3.52045e-08	Down	-33.848	1.26612e-05	0.0749963
hsa-let-7i	3.72569e-06	up	PSD3	1.91853e-07	Down	-217.239	7.10243e-07	0.0956682
hsa-let-7i	3.72569e-06	up	PTPRT	1.99518e-06	Down	-20.8028	3.05271e-05	0.0686332
hsa-let-7i	3.72569e-06	up	SEMA4F	2.64094e-08	Down	-4.33122	4.38941e-10	0.147195
hsa-let-7i	3.72569e-06	up	SFTPC	1.00694e-06	Down	-1.51114	1.41704e-05	0.0741831
hsa-let-7i	3.72569e-06	up	SLC2A6	3.75081e-07	Down	-11.6385	3.85291e-05	0.0669473
hsa-let-7i	3.72569e-06	up	SLC6A15	6.06555e-08	Down	-21.4627	1.09173e-06	0.0926008
hsa-let-7i	3.72569e-06	up	SLC8A2	3.13757e-06	Down	-39.0132	1.38569e-06	0.0908967
hsa-let-7i	3.72569e-06	up	SLC9A6	3.26808e-06	Down	-199.564	6.32834e-06	0.0799966
hsa-let-7i	3.72569e-06	up	SYT1	1.03965e-06	Down	-451.908	4.97234e-07	0.098207
hsa-let-7i	3.72569e-06	up	TMEM24	3.69151e-06	Down	-16.7172	1.68686e-05	0.0729239
hsa-let-7i	3.72569e-06	up	TSPYL1	2.09979e-07	Down	-304.304	1.18816e-06	0.0919961
hsa-let-7i	3.72569e-06	up	UROS	2.40305e-07	Down	-74.7472	1.73547e-06	0.0892862
hsa-let-7i	3.72569e-06	up	VSNL1	3.83458e-07	Down	-833.257	3.69034e-07	0.100326
hsa-let-7i	3.72569e-06	up	WNT10B	4.06081e-08	Down	-11.9747	3.55172e-06	0.0841506
hsa-let-7i	3.72569e-06	up	XK	2.45353e-06	Down	-19.8936	3.46135e-08	0.117022
hsa-let-7i	3.72569e-06	up	ZNF365	6.20953e-08	Down	-159.82	3.10552e-07	0.101551
hsa-mir-106a	3.13408e-06	up	ABCG4	1.33337e-07	Down	-3.29503	4.76696e-06	0.0820355
hsa-mir-106a	3.13408e-06	up	ABR	3.19967e-08	Down	-27.2116	2.93852e-06	0.0855113
hsa-mir-106a	3.13408e-06	up	ADAM11	1.9185e-07	Down	-2.66378	5.70725e-05	0.0640995
hsa-mir-106a	3.13408e-06	up	ATP2B1	8.40952e-08	Down	-62.6247	2.39616e-06	0.086975
hsa-mir-106a	3.13408e-06	up	ATP6V1C1	1.36423e-07	Down	-14.9406	4.96176e-06	0.0817474
hsa-mir-106a	3.13408e-06	up	ATP6V1D	4.25821e-08	Down	-204.049	2.93066e-09	0.134185
hsa-mir-106a	3.13408e-06	up	ATP6V1H	3.43745e-08	Down	-195.35	4.88554e-09	0.130655
hsa-mir-106a	3.13408e-06	up	BCL2L2	2.89144e-06	Down	-61.5255	8.17334e-08	0.110987
hsa-mir-106a	3.13408e-06	up	BSCL2	2.77104e-08	Down	-134.093	6.16405e-07	0.0966778
hsa-mir-106a	3.13408e-06	up	CADPS2	4.37627e-07	Down	-55.8519	3.51788e-09	0.132925
hsa-mir-106a	3.13408e-06	up	CAMK2N1	1.03965e-06	Down	-1105.63	1.05471e-13	0.202296
hsa-mir-106a	3.13408e-06	up	CAMTA2	3.2771e-08	Down	-29.9514	5.0165e-07	0.0981441
hsa-mir-106a	3.13408e-06	up	CBX7	7.31369e-08	Down	-82.9634	1.09557e-09	0.140948
hsa-mir-106a	3.13408e-06	up	CDKL2	5.39309e-08	Down	-1.24403	2.71954e-06	0.0860671
hsa-mir-106a	3.13408e-06	up	CDS1	6.66136e-08	Down	-3.87375	6.83453e-12	0.175127
hsa-mir-106a	3.13408e-06	up	CHD5	1.95418e-06	Down	-13.7887	1.27589e-06	0.0914869
hsa-mir-106a	3.13408e-06	up	CLCN4	4.18795e-07	Down	-9.49754	4.25028e-07	0.0993227
hsa-mir-106a	3.13408e-06	up	CNKSR2	3.92251e-06	Down	-41.383	3.93703e-07	0.0998667
hsa-mir-106a	3.13408e-06	up	CPEB1	6.06561e-08	Down	-56.5692	9.20752e-11	0.157771
hsa-mir-106a	3.13408e-06	up	CRY2	9.54641e-07	Down	-14.4289	1.12829e-05	0.0758282
hsa-mir-106a	3.13408e-06	up	CYP26B1	3.19966e-08	Down	-13.8194	6.29896e-05	0.0633842
hsa-mir-106a	3.13408e-06	up	DKFZP564O0823	8.39556e-07	Down	-28.4714	4.95346e-05	0.0651265
hsa-mir-106a	3.13408e-06	up	DLGAP2	3.268e-06	Down	-4.16301	3.32772e-07	0.101061
hsa-mir-106a	3.13408e-06	up	ENC1	7.53971e-07	Down	-356.686	6.92694e-05	0.0626949
hsa-mir-106a	3.13408e-06	up	EPHA5	2.77542e-06	Down	-2.26857	5.36555e-05	0.0645472
hsa-mir-106a	3.13408e-06	up	FAM13A1	1.42808e-06	Down	-37.9147	3.50325e-06	0.0842493
hsa-mir-106a	3.13408e-06	up	FBXO40	1.55323e-06	Down	-1.93823	8.16426e-05	0.0615025
hsa-mir-106a	3.13408e-06	up	FLRT2	4.46486e-08	Down	-27.7043	1.89299e-05	0.0720905
hsa-mir-106a	3.13408e-06	up	GABRA4	9.54637e-07	Down	-11.2021	4.907e-05	0.0651948
hsa-mir-106a	3.13408e-06	up	GCC2	3.58859e-07	Down	-93.1504	7.34301e-12	0.174653
hsa-mir-106a	3.13408e-06	up	GRM7	1.87456e-06	Down	-4.51203	2.12464e-05	0.0712558
hsa-mir-106a	3.13408e-06	up	HPCAL4	1.34064e-06	Down	-195.465	1.94534e-08	0.121052
hsa-mir-106a	3.13408e-06	up	IQSEC1	2.66388e-06	Down	-28.0816	9.47315e-09	0.126063
hsa-mir-106a	3.13408e-06	up	IQSEC2	1.428e-07	Down	-11.3833	1.10306e-07	0.108874
hsa-mir-106a	3.13408e-06	up	ITFG1	1.71314e-07	Down	-132.844	7.1413e-05	0.0624738
hsa-mir-106a	3.13408e-06	up	KCNAB1	3.58859e-07	Down	-9.34577	2.93e-05	0.0689302
hsa-mir-106a	3.13408e-06	up	KCNMA1	1.27371e-07	Down	-31.9108	7.37308e-09	0.127803
hsa-mir-106a	3.13408e-06	up	KIAA1045	2.71909e-06	Down	-21.1665	9.46135e-07	0.0936228
hsa-mir-106a	3.13408e-06	up	KLHL3	7.66259e-08	Down	-29.4432	8.80967e-06	0.077613
hsa-mir-106a	3.13408e-06	up	KLK7	1.08482e-06	Down	-7.8649	4.61347e-06	0.0822709
hsa-mir-106a	3.13408e-06	up	LHX6	2.4569e-08	Down	-31.0242	1.04696e-07	0.109243
hsa-mir-106a	3.13408e-06	up	LPPR4	2.05298e-07	Down	-176.11	3.49264e-09	0.132974
hsa-mir-106a	3.13408e-06	up	MAPK9	6.35671e-08	Down	-27.5181	1.3878e-06	0.0908858
hsa-mir-106a	3.13408e-06	up	MAPRE3	7.14504e-08	Down	-8.5331	2.80632e-07	0.10227
hsa-mir-106a	3.13408e-06	up	MICAL2	2.77104e-08	Down	-49.6316	1.18839e-10	0.156051
hsa-mir-106a	3.13408e-06	up	MYT1L	1.55324e-06	Down	-171.649	3.84981e-06	0.0835716
hsa-mir-106a	3.13408e-06	up	NAV3	1.16202e-07	Down	-154.192	1.14193e-08	0.124764
hsa-mir-106a	3.13408e-06	up	NBL1	1.61971e-06	Down	-62.8941	1.50087e-06	0.0903256
hsa-mir-106a	3.13408e-06	up	NDEL1	2.51683e-08	Down	-56.6573	1.62646e-08	0.122301
hsa-mir-106a	3.13408e-06	up	NPTX1	3.13759e-06	Down	-166.332	1.41331e-05	0.0742021
hsa-mir-106a	3.13408e-06	up	NRGN	4.57273e-07	Down	-422.93	1.30548e-07	0.107685
hsa-mir-106a	3.13408e-06	up	OCA2	2.57811e-08	Down	-5.23757	1.88924e-06	0.0886783
hsa-mir-106a	3.13408e-06	up	OPTN	7.14504e-08	Down	-79.8242	9.22118e-08	0.110138
hsa-mir-106a	3.13408e-06	up	PEX5L	1.95417e-06	Down	-14.1705	1.18899e-06	0.0919911
hsa-mir-106a	3.13408e-06	up	PPP3CA	3.07423e-06	Down	-224.162	3.06093e-07	0.101654
hsa-mir-106a	3.13408e-06	up	PSD	9.75238e-07	Down	-4.07244	2.67745e-05	0.0695827
hsa-mir-106a	3.13408e-06	up	PSD3	1.91853e-07	Down	-165.867	5.82842e-05	0.0639472
hsa-mir-106a	3.13408e-06	up	RAB11FIP2	1.39576e-07	Down	-32.0845	8.00473e-07	0.0948156
hsa-mir-106a	3.13408e-06	up	RAB11FIP5	5.653e-08	Down	-24.3121	4.81664e-10	0.146562
hsa-mir-106a	3.13408e-06	up	REEP5	9.44269e-08	Down	-268.18	1.66533e-14	0.214032
hsa-mir-106a	3.13408e-06	up	RGS4	3.92014e-07	Down	-221.873	2.75403e-08	0.118622
hsa-mir-106a	3.13408e-06	up	RIMBP2	3.76702e-06	Down	-73.9511	4.33846e-07	0.0991767
hsa-mir-106a	3.13408e-06	up	RPS6KA4	2.95118e-06	Down	-8.89399	1.25808e-11	0.171084
hsa-mir-106a	3.13408e-06	up	RYR2	5.32942e-07	Down	-21.8538	8.1436e-07	0.0946929
hsa-mir-106a	3.13408e-06	up	SCN2A	4.00253e-06	Down	-81.0296	3.95739e-06	0.0833736
hsa-mir-106a	3.13408e-06	up	SCN2B	1.63708e-07	Down	-2.03817	1.76035e-06	0.0891843
hsa-mir-106a	3.13408e-06	up	SCN8A	2.24643e-07	Down	-4.51816	1.50292e-05	0.0737581
hsa-mir-106a	3.13408e-06	up	SH3BP5	3.21208e-07	Down	-52.8545	1.20899e-05	0.0753296
hsa-mir-106a	3.13408e-06	up	SLAMF7	2.57012e-07	Down	-3.6961	2.99599e-06	0.0853723
hsa-mir-106a	3.13408e-06	up	SLC17A7	9.75242e-07	Down	-425.96	3.93487e-08	0.116124
hsa-mir-106a	3.13408e-06	up	SLC25A12	1.33339e-07	Down	-45.7368	2.58691e-07	0.102847
hsa-mir-106a	3.13408e-06	up	SLC30A3	4.77765e-07	Down	-46.3868	2.23246e-06	0.0874823
hsa-mir-106a	3.13408e-06	up	SPTBN1	3.844e-06	Down	-9.5958	1.85004e-05	0.0722564
hsa-mir-106a	3.13408e-06	up	STAR	7.66233e-08	Down	-2.32708	7.73485e-05	0.0618946
hsa-mir-106a	3.13408e-06	up	STXBP1	4.15839e-08	Down	-573.544	8.47034e-06	0.0778962
hsa-mir-106a	3.13408e-06	up	SV2B	2.95118e-06	Down	-324.775	1.33114e-07	0.107548
hsa-mir-106a	3.13408e-06	up	TRIM3	4.46476e-08	Down	-1.35247	1.7146e-05	0.072806
hsa-mir-106a	3.13408e-06	up	YWHAH	8.76347e-07	Down	-329.654	1.60567e-08	0.12239
hsa-mir-106b	3.49176e-07	up	ABCB9	3.26807e-06	Down	-3.46366	7.4055e-05	0.0622102
hsa-mir-106b	3.49176e-07	up	ABCG4	1.33337e-07	Down	-4.70878	8.56011e-11	0.158262
hsa-mir-106b	3.49176e-07	up	ABR	3.19967e-08	Down	-37.4254	1.92222e-10	0.152801
hsa-mir-106b	3.49176e-07	up	ADARB1	1.76093e-06	Down	-3.93203	1.04965e-08	0.12535
hsa-mir-106b	3.49176e-07	up	AKAP11	3.14148e-07	Down	-148.387	1.05855e-10	0.156832
hsa-mir-106b	3.49176e-07	up	ANKS1B	3.01205e-06	Down	-2.63903	6.35387e-07	0.0964617
hsa-mir-106b	3.49176e-07	up	ATP1B1	2.89144e-06	Down	-828.99	3.01426e-11	0.165263
hsa-mir-106b	3.49176e-07	up	ATP2B1	8.40952e-08	Down	-80.3721	2.48216e-09	0.135329
hsa-mir-106b	3.49176e-07	up	ATP6V1C1	1.36423e-07	Down	-17.2187	2.6903e-07	0.102569
hsa-mir-106b	3.49176e-07	up	ATP6V1D	4.25821e-08	Down	-249.459	7.69162e-13	0.189457
hsa-mir-106b	3.49176e-07	up	BCL2L2	2.89144e-06	Down	-86.4922	4.88498e-14	0.207203
hsa-mir-106b	3.49176e-07	up	BSCL2	2.77104e-08	Down	-178.696	4.77201e-11	0.162188
hsa-mir-106b	3.49176e-07	up	C21orf55	3.92012e-07	Down	-2.48788	2.69803e-06	0.086124
hsa-mir-106b	3.49176e-07	up	C6orf105	2.77542e-06	Down	-2.56342	1.29149e-05	0.074853
hsa-mir-106b	3.49176e-07	up	CACNA2D3	5.26758e-08	Down	-66.0795	7.54416e-11	0.159112
hsa-mir-106b	3.49176e-07	up	CADPS2	4.37627e-07	Down	-54.5272	2.36636e-08	0.119683
hsa-mir-106b	3.49176e-07	up	CAMK2A	1.31266e-06	Down	-20.0361	1.95399e-13	0.198328
hsa-mir-106b	3.49176e-07	up	CAMK2N1	1.03965e-06	Down	-1333.93	0	0.278168
hsa-mir-106b	3.49176e-07	up	CAMK4	2.57816e-08	Down	-5.56478	2.31116e-07	0.103646
hsa-mir-106b	3.49176e-07	up	CAMTA2	3.2771e-08	Down	-42.6816	9.22151e-13	0.188275
hsa-mir-106b	3.49176e-07	up	CBX7	7.31369e-08	Down	-110.972	4.44089e-16	0.238226
hsa-mir-106b	3.49176e-07	up	CDH8	1.67466e-07	Down	-8.19339	5.52767e-11	0.161202
hsa-mir-106b	3.49176e-07	up	CDKL2	5.39309e-08	Down	-1.70891	1.75301e-10	0.153425
hsa-mir-106b	3.49176e-07	up	CHD5	1.95418e-06	Down	-20.3178	1.01519e-12	0.187648
hsa-mir-106b	3.49176e-07	up	CNKSR2	3.92251e-06	Down	-59.3625	3.74811e-13	0.194124
hsa-mir-106b	3.49176e-07	up	CNNM2	2.45753e-07	Down	-4.12135	1.05763e-05	0.0762949
hsa-mir-106b	3.49176e-07	up	COX7A2L	1.39835e-06	Down	-222.089	7.49137e-06	0.0787814
hsa-mir-106b	3.49176e-07	up	CRY2	9.54641e-07	Down	-19.286	7.19162e-09	0.127976
hsa-mir-106b	3.49176e-07	up	CYP26B1	3.19966e-08	Down	-20.0879	8.8739e-09	0.126517
hsa-mir-106b	3.49176e-07	up	DLGAP2	3.268e-06	Down	-6.01303	1.71418e-13	0.199175
hsa-mir-106b	3.49176e-07	up	DRD1	7.22132e-07	Down	-3.12448	6.52541e-09	0.12865
hsa-mir-106b	3.49176e-07	up	EHD3	8.21644e-08	Down	-105.51	8.2399e-07	0.0946091
hsa-mir-106b	3.49176e-07	up	EPHA5	2.77542e-06	Down	-2.60165	6.15615e-06	0.0801952
hsa-mir-106b	3.49176e-07	up	FAM13A1	1.42808e-06	Down	-37.6675	7.73247e-06	0.0785531
hsa-mir-106b	3.49176e-07	up	FBXO34	6.81894e-08	Down	-49.0554	5.74532e-06	0.0806924
hsa-mir-106b	3.49176e-07	up	FBXO40	1.55323e-06	Down	-2.05185	4.96458e-05	0.0651102
hsa-mir-106b	3.49176e-07	up	FGF13	5.9249e-08	Down	-244.233	1.33826e-12	0.185845
hsa-mir-106b	3.49176e-07	up	FLRT2	4.46486e-08	Down	-37.837	8.24584e-09	0.127027
hsa-mir-106b	3.49176e-07	up	GCC2	3.58859e-07	Down	-114.24	0	0.248155
hsa-mir-106b	3.49176e-07	up	GNB5	3.05009e-08	Down	-20.1945	2.54997e-05	0.0699357
hsa-mir-106b	3.49176e-07	up	GRM7	1.87456e-06	Down	-6.68017	4.16831e-10	0.147547
hsa-mir-106b	3.49176e-07	up	HABP4	1.18095e-06	Down	-30.9764	2.06327e-05	0.0714677
hsa-mir-106b	3.49176e-07	up	HOOK1	2.45355e-06	Down	-4.19648	5.24676e-05	0.0647095
hsa-mir-106b	3.49176e-07	up	HPCA	3.40375e-06	Down	-141.411	7.34079e-13	0.189761
hsa-mir-106b	3.49176e-07	up	HPCAL4	1.34064e-06	Down	-270.325	7.99361e-15	0.218718
hsa-mir-106b	3.49176e-07	up	HS3ST2	2.89144e-06	Down	-195.101	2.17802e-07	0.104066
hsa-mir-106b	3.49176e-07	up	HTR2C	1.45841e-06	Down	-6.34888	6.34381e-13	0.190709
hsa-mir-106b	3.49176e-07	up	HTR4	1.03962e-06	Down	-1.18602	1.49702e-05	0.0737865
hsa-mir-106b	3.49176e-07	up	IQSEC1	2.66388e-06	Down	-32.9599	3.61005e-11	0.164057
hsa-mir-106b	3.49176e-07	up	IQSEC2	1.428e-07	Down	-14.5369	2.08196e-11	0.167733
hsa-mir-106b	3.49176e-07	up	ITFG1	1.71314e-07	Down	-159.421	3.15834e-06	0.0849935
hsa-mir-106b	3.49176e-07	up	KCNMA1	1.27371e-07	Down	-37.8822	1.44953e-11	0.170143
hsa-mir-106b	3.49176e-07	up	KIAA0774	3.96538e-08	Down	-8.5735	1.53004e-11	0.169783
hsa-mir-106b	3.49176e-07	up	KIAA0984	2.0797e-06	Down	-6.00157	3.12414e-08	0.11774
hsa-mir-106b	3.49176e-07	up	KIAA1086	3.767e-06	Down	-3.2187	7.06442e-07	0.0957064
hsa-mir-106b	3.49176e-07	up	KIF3C	4.57184e-08	Down	-79.7346	4.83821e-08	0.114674
hsa-mir-106b	3.49176e-07	up	KIF5A	3.76694e-06	Down	-27.3412	7.13256e-07	0.095638
hsa-mir-106b	3.49176e-07	up	KIF5C	1.9952e-06	Down	-411.792	2.74648e-06	0.0859963
hsa-mir-106b	3.49176e-07	up	KLHL3	7.66259e-08	Down	-41.854	3.81199e-10	0.148155
hsa-mir-106b	3.49176e-07	up	KLK7	1.08482e-06	Down	-11.4014	4.02753e-11	0.163325
hsa-mir-106b	3.49176e-07	up	LANCL1	1.6747e-07	Down	-70.6661	2.00479e-06	0.0882531
hsa-mir-106b	3.49176e-07	up	LHX6	2.4569e-08	Down	-44.3581	2.70894e-14	0.210968
hsa-mir-106b	3.49176e-07	up	LIN7B	2.21301e-06	Down	-24.2048	5.68421e-09	0.129606
hsa-mir-106b	3.49176e-07	up	MAPK9	6.35671e-08	Down	-34.6481	2.2155e-09	0.136112
hsa-mir-106b	3.49176e-07	up	MAPRE3	7.14504e-08	Down	-12.288	1.42775e-13	0.200344
hsa-mir-106b	3.49176e-07	up	MGLL	1.95418e-06	Down	-108.992	1.68855e-05	0.0729166
hsa-mir-106b	3.49176e-07	up	MYCBP2	3.0048e-07	Down	-231.874	6.96427e-10	0.144047
hsa-mir-106b	3.49176e-07	up	MYT1L	1.55324e-06	Down	-263.985	1.16884e-12	0.186729
hsa-mir-106b	3.49176e-07	up	NBEA	2.95117e-06	Down	-100.452	2.98832e-07	0.101824
hsa-mir-106b	3.49176e-07	up	NBL1	1.61971e-06	Down	-69.5174	2.12349e-07	0.104246
hsa-mir-106b	3.49176e-07	up	NDEL1	2.51683e-08	Down	-74.13	2.12719e-13	0.19778
hsa-mir-106b	3.49176e-07	up	NEUROD2	2.21299e-06	Down	-3.31376	6.2102e-05	0.0634871
hsa-mir-106b	3.49176e-07	up	NPTX1	3.13759e-06	Down	-240.509	4.82067e-10	0.146557
hsa-mir-106b	3.49176e-07	up	NRGN	4.57273e-07	Down	-600.46	6.86118e-14	0.205054
hsa-mir-106b	3.49176e-07	up	OPTN	7.14504e-08	Down	-89.6823	4.4321e-09	0.131328
hsa-mir-106b	3.49176e-07	up	OXR1	2.60973e-06	Down	-69	1.70861e-06	0.0893979
hsa-mir-106b	3.49176e-07	up	PADI1	2.68769e-07	Down	-3.48832	1.69938e-06	0.0894366
hsa-mir-106b	3.49176e-07	up	PEX5L	1.95417e-06	Down	-21.6432	9.85878e-14	0.202722
hsa-mir-106b	3.49176e-07	up	PHYHIP	8.04251e-07	Down	-114.505	2.03837e-13	0.198058
hsa-mir-106b	3.49176e-07	up	PLCB1	1.79806e-06	Down	-15.6985	8.62678e-05	0.0611027
hsa-mir-106b	3.49176e-07	up	PPP3CA	3.07423e-06	Down	-319.453	3.25962e-13	0.195025
hsa-mir-106b	3.49176e-07	up	PPP3CB	1.21663e-07	Down	-66.8636	3.64167e-08	0.116666
hsa-mir-106b	3.49176e-07	up	PPP3R1	3.52045e-08	Down	-44.3432	1.36965e-09	0.139417
hsa-mir-106b	3.49176e-07	up	PSD	9.75238e-07	Down	-6.42216	3.94247e-11	0.163467
hsa-mir-106b	3.49176e-07	up	PSD3	1.91853e-07	Down	-249.454	2.0533e-09	0.136635
hsa-mir-106b	3.49176e-07	up	PTPN4	4.77767e-07	Down	-66.9609	1.60628e-07	0.10622
hsa-mir-106b	3.49176e-07	up	PTPRT	1.99518e-06	Down	-26.4047	2.3375e-08	0.119769
hsa-mir-106b	3.49176e-07	up	RAB11FIP2	1.39576e-07	Down	-42.5257	9.79992e-11	0.157351
hsa-mir-106b	3.49176e-07	up	RAB11FIP5	5.653e-08	Down	-26.9064	1.57823e-11	0.169577
hsa-mir-106b	3.49176e-07	up	RAPGEFL1	9.01546e-08	Down	-15.7873	1.05878e-07	0.109163
hsa-mir-106b	3.49176e-07	up	RGS4	3.92014e-07	Down	-315.363	2.22045e-15	0.22639
hsa-mir-106b	3.49176e-07	up	RIMBP2	3.76702e-06	Down	-102.998	2.50444e-12	0.181741
hsa-mir-106b	3.49176e-07	up	RPS6KA4	2.95118e-06	Down	-9.34157	4.23106e-12	0.178293
hsa-mir-106b	3.49176e-07	up	RTN1	2.40352e-06	Down	-877.46	4.19506e-09	0.131708
hsa-mir-106b	3.49176e-07	up	RTN2	1.36423e-07	Down	-18.7513	9.82544e-10	0.141694
hsa-mir-106b	3.49176e-07	up	RYR2	5.32942e-07	Down	-32.2873	3.14637e-13	0.195256
hsa-mir-106b	3.49176e-07	up	SCN2A	4.00253e-06	Down	-124.363	1.40532e-12	0.185526
hsa-mir-106b	3.49176e-07	up	SCN2B	1.63708e-07	Down	-2.54045	4.72179e-09	0.13089
hsa-mir-106b	3.49176e-07	up	SCN8A	2.24643e-07	Down	-7.01185	2.0564e-11	0.167815
hsa-mir-106b	3.49176e-07	up	SH3BP5	3.21208e-07	Down	-68.7558	2.12946e-08	0.12042
hsa-mir-106b	3.49176e-07	up	SH3GL2	2.50459e-06	Down	-312.121	4.92641e-11	0.161975
hsa-mir-106b	3.49176e-07	up	SH3PXD2A	7.06719e-07	Down	-2.56119	1.90578e-06	0.0886159
hsa-mir-106b	3.49176e-07	up	SHANK2	2.77541e-06	Down	-4.17256	3.03575e-07	0.101712
hsa-mir-106b	3.49176e-07	up	SLC17A7	9.75242e-07	Down	-591.49	2.4869e-14	0.211522
hsa-mir-106b	3.49176e-07	up	SLC25A12	1.33339e-07	Down	-57.9853	1.16918e-10	0.156161
hsa-mir-106b	3.49176e-07	up	SLC30A3	4.77765e-07	Down	-68.0903	4.37916e-12	0.178066
hsa-mir-106b	3.49176e-07	up	SLC6A15	6.06555e-08	Down	-24.2419	7.21047e-09	0.127958
hsa-mir-106b	3.49176e-07	up	SORBS2	5.26764e-08	Down	-8.79032	1.90372e-05	0.0720497
hsa-mir-106b	3.49176e-07	up	SPTBN1	3.844e-06	Down	-12.52	3.89254e-08	0.116199
hsa-mir-106b	3.49176e-07	up	STAR	7.66233e-08	Down	-2.99749	5.88197e-07	0.0970113
hsa-mir-106b	3.49176e-07	up	STXBP1	4.15839e-08	Down	-881.126	8.51164e-12	0.173675
hsa-mir-106b	3.49176e-07	up	SV2B	2.95118e-06	Down	-462.863	5.59552e-14	0.206357
hsa-mir-106b	3.49176e-07	up	TBC1D9	6.20953e-08	Down	-26.5824	5.5117e-09	0.12982
hsa-mir-106b	3.49176e-07	up	TM2D3	1.4894e-06	Down	-131.519	1.53651e-05	0.0735984
hsa-mir-106b	3.49176e-07	up	TRIM3	4.46476e-08	Down	-1.7667	3.2991e-08	0.117358
hsa-mir-106b	3.49176e-07	up	USP12	7.70379e-07	Down	-6.90607	7.38717e-07	0.095388
hsa-mir-106b	3.49176e-07	up	YWHAB	1.05983e-07	Down	-301.719	2.19857e-07	0.103999
hsa-mir-106b	3.49176e-07	up	ZER1	6.35671e-08	Down	-3.7103	2.93331e-05	0.0689221
hsa-mir-130a	3.80677e-06	up	ABR	3.19967e-08	Down	-39.6276	1.90187e-06	0.0886306
hsa-mir-130a	3.80677e-06	up	ADARB1	1.76093e-06	Down	-4.86728	4.22192e-07	0.0993703
hsa-mir-130a	3.80677e-06	up	AKAP11	3.14148e-07	Down	-156.742	1.45805e-06	0.0905326
hsa-mir-130a	3.80677e-06	up	ARL8B	2.1677e-06	Down	-312.107	1.3833e-05	0.0743572
hsa-mir-130a	3.80677e-06	up	ATP2B1	8.40952e-08	Down	-91.137	1.5652e-06	0.0900253
hsa-mir-130a	3.80677e-06	up	ATP2B3	2.60971e-06	Down	-5.49542	2.8829e-07	0.102079
hsa-mir-130a	3.80677e-06	up	ATP6V0D1	3.43314e-07	Down	-304.166	1.07847e-06	0.0926881
hsa-mir-130a	3.80677e-06	up	ATP6V1B2	2.55664e-06	Down	-433.345	3.49943e-09	0.132961
hsa-mir-130a	3.80677e-06	up	AUH	2.09977e-07	Down	-61.0794	5.82985e-07	0.0970747
hsa-mir-130a	3.80677e-06	up	BLCAP	2.55664e-06	Down	-285.305	1.16683e-05	0.0755858
hsa-mir-130a	3.80677e-06	up	BZRAP1	1.87456e-06	Down	-32.6997	9.34461e-08	0.110044
hsa-mir-130a	3.80677e-06	up	C1orf164	3.61748e-06	Down	-40.5261	7.05719e-05	0.0625597
hsa-mir-130a	3.80677e-06	up	CAMK2A	1.31266e-06	Down	-22.131	1.0748e-08	0.125185
hsa-mir-130a	3.80677e-06	up	CBX7	7.31369e-08	Down	-133.448	4.27192e-12	0.178229
hsa-mir-130a	3.80677e-06	up	CDKL2	5.39309e-08	Down	-1.89456	5.44676e-07	0.0975585
hsa-mir-130a	3.80677e-06	up	CDS1	6.66136e-08	Down	-5.61533	3.33933e-12	0.179851
hsa-mir-130a	3.80677e-06	up	CHD5	1.95418e-06	Down	-21.5106	1.11243e-07	0.108815
hsa-mir-130a	3.80677e-06	up	CHST1	3.07241e-07	Down	-140.841	3.25925e-10	0.14922
hsa-mir-130a	3.80677e-06	up	CMAS	5.14494e-08	Down	-25.9349	8.91125e-05	0.0608672
hsa-mir-130a	3.80677e-06	up	CPEB1	6.06561e-08	Down	-92.4972	5.77316e-14	0.206156
hsa-mir-130a	3.80677e-06	up	DOCK3	4.37629e-07	Down	-47.6244	3.85339e-06	0.0835649
hsa-mir-130a	3.80677e-06	up	DTNB	3.47362e-06	Down	-9.44117	1.31909e-06	0.0912489
hsa-mir-130a	3.80677e-06	up	EPB41L1	9.88948e-08	Down	-78.1936	8.20033e-12	0.173922
hsa-mir-130a	3.80677e-06	up	EPB49	1.20623e-06	Down	-120.518	2.52107e-10	0.150963
hsa-mir-130a	3.80677e-06	up	ERC2	3.84402e-06	Down	-240.593	3.33806e-09	0.133287
hsa-mir-130a	3.80677e-06	up	EXTL1	2.50458e-06	Down	-3.041	2.92587e-05	0.0689404
hsa-mir-130a	3.80677e-06	up	FAAH	1.76094e-06	Down	-8.4289	5.86392e-07	0.0970332
hsa-mir-130a	3.80677e-06	up	FLJ20160	1.4894e-06	Down	-9.97975	4.5442e-07	0.0988473
hsa-mir-130a	3.80677e-06	up	GABARAPL1	2.57014e-07	Down	-63.1897	2.37921e-10	0.151356
hsa-mir-130a	3.80677e-06	up	GABRA4	9.54637e-07	Down	-15.8124	6.21051e-05	0.0634867
hsa-mir-130a	3.80677e-06	up	GCC2	3.58859e-07	Down	-124.743	1.84549e-10	0.153077
hsa-mir-130a	3.80677e-06	up	GLS	1.24485e-07	Down	-43.4312	1.87693e-09	0.137253
hsa-mir-130a	3.80677e-06	up	GRM1	1.33336e-07	Down	-2.88049	1.08859e-08	0.125097
hsa-mir-130a	3.80677e-06	up	GRM7	1.87456e-06	Down	-6.8434	6.2287e-06	0.0801109
hsa-mir-130a	3.80677e-06	up	HABP4	1.18095e-06	Down	-48.0936	1.77416e-06	0.0891283
hsa-mir-130a	3.80677e-06	up	HPRT1	5.92493e-08	Down	-374.167	1.4963e-07	0.106722
hsa-mir-130a	3.80677e-06	up	HTR2C	1.45841e-06	Down	-6.15156	1.08767e-06	0.0926274
hsa-mir-130a	3.80677e-06	up	IDS	5.39318e-08	Down	-30.7114	9.36265e-08	0.11003
hsa-mir-130a	3.80677e-06	up	ITPR1	3.78129e-08	Down	-60.4492	3.92988e-11	0.163489
hsa-mir-130a	3.80677e-06	up	JPH3	9.14675e-07	Down	-6.24465	4.46167e-05	0.0658843
hsa-mir-130a	3.80677e-06	up	KCNMA1	1.27371e-07	Down	-32.0158	6.75874e-05	0.0628732
hsa-mir-130a	3.80677e-06	up	KIAA1045	2.71909e-06	Down	-32.8859	8.81917e-08	0.110452
hsa-mir-130a	3.80677e-06	up	KIAA1107	3.07421e-06	Down	-137.722	1.59708e-08	0.122428
hsa-mir-130a	3.80677e-06	up	KIAA1467	7.31369e-08	Down	-9.17311	9.35294e-05	0.0605162
hsa-mir-130a	3.80677e-06	up	KIAA1622	2.97778e-08	Down	-1.71081	1.1103e-05	0.0759442
hsa-mir-130a	3.80677e-06	up	KIF5C	1.9952e-06	Down	-536.173	1.19278e-05	0.0754271
hsa-mir-130a	3.80677e-06	up	KLC2	3.52043e-08	Down	-20.1415	1.02565e-06	0.0930467
hsa-mir-130a	3.80677e-06	up	KLHL3	7.66259e-08	Down	-61.2188	3.6491e-11	0.163985
hsa-mir-130a	3.80677e-06	up	MAP2K1	3.78129e-08	Down	-143.22	5.63584e-09	0.129666
hsa-mir-130a	3.80677e-06	up	MAPK9	6.35671e-08	Down	-44.5761	3.69944e-08	0.116556
hsa-mir-130a	3.80677e-06	up	MAPRE3	7.14504e-08	Down	-12.9121	4.9987e-08	0.114445
hsa-mir-130a	3.80677e-06	up	MBNL2	4.28114e-07	Down	-29.8074	8.20153e-11	0.15855
hsa-mir-130a	3.80677e-06	up	MICAL2	2.77104e-08	Down	-77.0096	1.88138e-12	0.183616
hsa-mir-130a	3.80677e-06	up	MMD	8.60698e-08	Down	-274.62	4.70079e-06	0.082136
hsa-mir-130a	3.80677e-06	up	MYT1L	1.55324e-06	Down	-296.157	1.80143e-08	0.121588
hsa-mir-130a	3.80677e-06	up	NAV3	1.16202e-07	Down	-257.026	1.61358e-11	0.16943
hsa-mir-130a	3.80677e-06	up	NDEL1	2.51683e-08	Down	-79.9066	2.64995e-08	0.118892
hsa-mir-130a	3.80677e-06	up	NPTN	5.653e-08	Down	-490.438	3.85073e-10	0.148086
hsa-mir-130a	3.80677e-06	up	NPTX1	3.13759e-06	Down	-290.557	8.55954e-08	0.110662
hsa-mir-130a	3.80677e-06	up	OPRK1	2.68769e-07	Down	-4.00072	3.87528e-06	0.0835242
hsa-mir-130a	3.80677e-06	up	PAK3	2.89144e-06	Down	-149.096	8.94536e-06	0.0775028
hsa-mir-130a	3.80677e-06	up	PAK6	8.39556e-07	Down	-24.4658	1.32925e-07	0.107558
hsa-mir-130a	3.80677e-06	up	PART1	9.75225e-07	Down	-2.93703	3.48759e-05	0.0676688
hsa-mir-130a	3.80677e-06	up	PCLO	3.05009e-08	Down	-77.6858	9.241e-09	0.126235
hsa-mir-130a	3.80677e-06	up	PDE4DIP	5.21445e-07	Down	-41.7111	1.19406e-08	0.124453
hsa-mir-130a	3.80677e-06	up	PEX5L	1.95417e-06	Down	-25.9184	2.73668e-10	0.150406
hsa-mir-130a	3.80677e-06	up	PPFIA2	1.42809e-06	Down	-32.8424	9.39164e-06	0.0771518
hsa-mir-130a	3.80677e-06	up	PREPL	2.24648e-07	Down	-185.788	1.09801e-07	0.108907
hsa-mir-130a	3.80677e-06	up	PRNP	4.99145e-07	Down	-350.084	7.84242e-11	0.158852
hsa-mir-130a	3.80677e-06	up	PSD	9.75238e-07	Down	-7.54445	3.61786e-08	0.116712
hsa-mir-130a	3.80677e-06	up	PTPN4	4.77767e-07	Down	-75.4856	2.58498e-05	0.069837
hsa-mir-130a	3.80677e-06	up	PTPRM	3.66885e-07	Down	-69.5594	4.39736e-06	0.0826158
hsa-mir-130a	3.80677e-06	up	RELN	3.07423e-06	Down	-65.9077	1.47941e-07	0.106802
hsa-mir-130a	3.80677e-06	up	RIMBP2	3.76702e-06	Down	-109.009	1.82388e-07	0.105322
hsa-mir-130a	3.80677e-06	up	RNF11	4.37629e-07	Down	-182.96	3.09091e-05	0.0685432
hsa-mir-130a	3.80677e-06	up	RTN1	2.40352e-06	Down	-880.554	3.05745e-05	0.068622
hsa-mir-130a	3.80677e-06	up	RTN4	9.44264e-08	Down	-628.056	1.50571e-05	0.0737447
hsa-mir-130a	3.80677e-06	up	RYR2	5.32942e-07	Down	-36.2181	8.14601e-09	0.127111
hsa-mir-130a	3.80677e-06	up	SCN8A	2.24643e-07	Down	-6.90836	3.48987e-06	0.0842768
hsa-mir-130a	3.80677e-06	up	SERINC3	2.90733e-08	Down	-168.514	2.04156e-08	0.120715
hsa-mir-130a	3.80677e-06	up	SLC12A5	1.25836e-06	Down	-400.347	1.69853e-09	0.137939
hsa-mir-130a	3.80677e-06	up	SLC25A12	1.33339e-07	Down	-62.2062	1.03502e-06	0.0929818
hsa-mir-130a	3.80677e-06	up	SLC9A6	3.26808e-06	Down	-340.974	4.73779e-09	0.130867
hsa-mir-130a	3.80677e-06	up	SNAP25	1.52909e-07	Down	-1348.59	2.51419e-10	0.150982
hsa-mir-130a	3.80677e-06	up	SNPH	2.71909e-06	Down	-40.8976	5.8139e-10	0.14528
hsa-mir-130a	3.80677e-06	up	SPOCK1	6.48143e-07	Down	-440.974	1.58511e-05	0.0733734
hsa-mir-130a	3.80677e-06	up	SPTBN4	1.52908e-07	Down	-6.92158	3.98965e-05	0.0666946
hsa-mir-130a	3.80677e-06	up	STAR	7.66233e-08	Down	-3.75529	7.49808e-06	0.0787749
hsa-mir-130a	3.80677e-06	up	STXBP1	4.15839e-08	Down	-1027.9	1.63138e-08	0.122279
hsa-mir-130a	3.80677e-06	up	SV2A	2.93862e-07	Down	-252.659	8.40445e-06	0.0779525
hsa-mir-130a	3.80677e-06	up	SYN2	2.07972e-06	Down	-90.0011	8.53009e-09	0.126791
hsa-mir-130a	3.80677e-06	up	SYNJ1	1.18095e-06	Down	-38.9791	1.6808e-08	0.122071
hsa-mir-130a	3.80677e-06	up	SYT1	1.03965e-06	Down	-747.906	2.60677e-10	0.150737
hsa-mir-130a	3.80677e-06	up	TRIM3	4.46476e-08	Down	-2.04189	5.42539e-06	0.0811048
hsa-mir-130a	3.80677e-06	up	TRIM44	3.0048e-07	Down	-100.774	5.65705e-06	0.0808038
hsa-mir-130a	3.80677e-06	up	TSPYL2	9.14688e-07	Down	-108.745	5.24027e-09	0.130169
hsa-mir-130a	3.80677e-06	up	VAMP1	2.45354e-06	Down	-15.8573	1.44445e-06	0.0905997
hsa-mir-130a	3.80677e-06	up	WDR47	2.03704e-06	Down	-142.114	8.69492e-07	0.0942256
hsa-mir-130a	3.80677e-06	up	WDR7	1.39835e-06	Down	-176.639	4.00421e-09	0.13203
hsa-mir-130a	3.80677e-06	up	WNT10B	4.06081e-08	Down	-19.0922	2.30277e-08	0.119873
hsa-mir-130a	3.80677e-06	up	YPEL5	1.13561e-07	Down	-359.277	3.49435e-05	0.0676548
hsa-mir-130b	8.82244e-07	up	A2BP1	1.79806e-06	Down	-132.114	2.2034e-08	0.120182
hsa-mir-130b	8.82244e-07	up	ABR	3.19967e-08	Down	-36.508	1.13988e-10	0.156332
hsa-mir-130b	8.82244e-07	up	ADARB1	1.76093e-06	Down	-3.0097	7.30647e-06	0.0789614
hsa-mir-130b	8.82244e-07	up	AKAP11	3.14148e-07	Down	-102.335	6.1531e-06	0.0801988
hsa-mir-130b	8.82244e-07	up	AMPH	4.06083e-08	Down	-255.816	5.82481e-07	0.0970808
hsa-mir-130b	8.82244e-07	up	ARL8B	2.1677e-06	Down	-302.951	5.551e-10	0.145595
hsa-mir-130b	8.82244e-07	up	ATP2B1	8.40952e-08	Down	-54.4411	3.95399e-05	0.0667597
hsa-mir-130b	8.82244e-07	up	ATP2B3	2.60971e-06	Down	-3.72638	5.45907e-07	0.0975425
hsa-mir-130b	8.82244e-07	up	ATP6V0D1	3.43314e-07	Down	-194.348	7.6394e-06	0.0786404
hsa-mir-130b	8.82244e-07	up	ATP6V1B2	2.55664e-06	Down	-299.29	4.13818e-09	0.131803
hsa-mir-130b	8.82244e-07	up	BLCAP	2.55664e-06	Down	-219.348	1.05453e-06	0.0928484
hsa-mir-130b	8.82244e-07	up	BZRAP1	1.87456e-06	Down	-23.3377	3.7353e-08	0.116488
hsa-mir-130b	8.82244e-07	up	CAMK2A	1.31266e-06	Down	-15.5684	6.43823e-09	0.128743
hsa-mir-130b	8.82244e-07	up	CBX7	7.31369e-08	Down	-97.3176	2.40918e-13	0.196981
hsa-mir-130b	8.82244e-07	up	CDKL2	5.39309e-08	Down	-1.38787	1.11474e-07	0.1088
hsa-mir-130b	8.82244e-07	up	CDS1	6.66136e-08	Down	-4.68999	0	0.26073
hsa-mir-130b	8.82244e-07	up	CHD5	1.95418e-06	Down	-14.7792	1.49033e-07	0.10675
hsa-mir-130b	8.82244e-07	up	CHST1	3.07241e-07	Down	-104.727	1.1882e-11	0.171463
hsa-mir-130b	8.82244e-07	up	CLSTN3	1.45843e-06	Down	-5.27044	8.38387e-05	0.0613099
hsa-mir-130b	8.82244e-07	up	CNKSR2	3.92251e-06	Down	-42.016	2.03156e-07	0.104559
hsa-mir-130b	8.82244e-07	up	CPEB1	6.06561e-08	Down	-58.8778	8.62022e-12	0.173591
hsa-mir-130b	8.82244e-07	up	CPLX2	1.10813e-06	Down	-3.26994	5.65149e-08	0.113583
hsa-mir-130b	8.82244e-07	up	DDX24	1.91853e-07	Down	-118.357	3.48364e-06	0.0842896
hsa-mir-130b	8.82244e-07	up	DOCK3	4.37629e-07	Down	-28.3076	8.33074e-05	0.0613561
hsa-mir-130b	8.82244e-07	up	DTNB	3.47362e-06	Down	-5.768	2.26903e-05	0.0707802
hsa-mir-130b	8.82244e-07	up	ENC1	7.53971e-07	Down	-360.823	4.92814e-05	0.0651636
hsa-mir-130b	8.82244e-07	up	ENTPD3	1.75242e-07	Down	-33.4109	9.72876e-10	0.141761
hsa-mir-130b	8.82244e-07	up	EPB41L1	9.88948e-08	Down	-53.7088	1.36853e-11	0.170525
hsa-mir-130b	8.82244e-07	up	EPB49	1.20623e-06	Down	-85.3331	9.89797e-11	0.157284
hsa-mir-130b	8.82244e-07	up	ERC2	3.84402e-06	Down	-170.122	1.56715e-09	0.138492
hsa-mir-130b	8.82244e-07	up	FAM13A1	1.42808e-06	Down	-43.6119	5.95213e-08	0.113218
hsa-mir-130b	8.82244e-07	up	FLJ20160	1.4894e-06	Down	-6.19956	6.99605e-06	0.0792742
hsa-mir-130b	8.82244e-07	up	GABARAPL1	2.57014e-07	Down	-43.8846	2.25792e-10	0.151711
hsa-mir-130b	8.82244e-07	up	GCC2	3.58859e-07	Down	-100.847	4.37428e-14	0.207917
hsa-mir-130b	8.82244e-07	up	GLS	1.24485e-07	Down	-28.0419	2.64316e-08	0.11891
hsa-mir-130b	8.82244e-07	up	GRM5	6.66136e-08	Down	-2.48591	2.34218e-08	0.119755
hsa-mir-130b	8.82244e-07	up	GRM7	1.87456e-06	Down	-4.72875	6.78738e-06	0.0794923
hsa-mir-130b	8.82244e-07	up	HPRT1	5.92493e-08	Down	-208.606	2.92673e-05	0.0689383
hsa-mir-130b	8.82244e-07	up	HTR2C	1.45841e-06	Down	-4.5014	2.50534e-07	0.103074
hsa-mir-130b	8.82244e-07	up	IDS	5.39318e-08	Down	-24.6422	4.37598e-10	0.147216
hsa-mir-130b	8.82244e-07	up	ITPR1	3.78129e-08	Down	-38.5768	1.59523e-09	0.138371
hsa-mir-130b	8.82244e-07	up	JPH3	9.14675e-07	Down	-4.70024	8.86304e-06	0.0775695
hsa-mir-130b	8.82244e-07	up	KCNMA1	1.27371e-07	Down	-26.395	1.85468e-06	0.0888105
hsa-mir-130b	8.82244e-07	up	KIAA1045	2.71909e-06	Down	-22.4973	1.35483e-07	0.107423
hsa-mir-130b	8.82244e-07	up	KIAA1107	3.07421e-06	Down	-89.1816	1.50372e-07	0.106687
hsa-mir-130b	8.82244e-07	up	KIAA1467	7.31369e-08	Down	-7.84568	1.18764e-06	0.0919992
hsa-mir-130b	8.82244e-07	up	KIAA1622	2.97778e-08	Down	-1.3129	1.03996e-06	0.0929477
hsa-mir-130b	8.82244e-07	up	KLC2	3.52043e-08	Down	-12.9079	6.85864e-06	0.0794171
hsa-mir-130b	8.82244e-07	up	KLHL3	7.66259e-08	Down	-34.572	1.13313e-07	0.108685
hsa-mir-130b	8.82244e-07	up	MAP2K1	3.78129e-08	Down	-93.8213	4.2162e-08	0.115639
hsa-mir-130b	8.82244e-07	up	MAPK9	6.35671e-08	Down	-24.772	1.29986e-05	0.0748064
hsa-mir-130b	8.82244e-07	up	MAPRE3	7.14504e-08	Down	-8.88812	6.41103e-08	0.112696
hsa-mir-130b	8.82244e-07	up	MBNL2	4.28114e-07	Down	-21.8457	5.15965e-12	0.176984
hsa-mir-130b	8.82244e-07	up	MICAL2	2.77104e-08	Down	-51.6069	1.20586e-11	0.171366
hsa-mir-130b	8.82244e-07	up	MMD	8.60698e-08	Down	-165.109	7.94327e-05	0.0617016
hsa-mir-130b	8.82244e-07	up	MYT1L	1.55324e-06	Down	-186.586	3.70512e-07	0.100298
hsa-mir-130b	8.82244e-07	up	NCKIPSD	8.04255e-07	Down	-14.4685	5.34046e-08	0.11398
hsa-mir-130b	8.82244e-07	up	NDEL1	2.51683e-08	Down	-57.6268	6.66295e-09	0.128505
hsa-mir-130b	8.82244e-07	up	NPTN	5.653e-08	Down	-316.332	7.134e-09	0.128032
hsa-mir-130b	8.82244e-07	up	NPTX1	3.13759e-06	Down	-179.828	2.05032e-06	0.0880922
hsa-mir-130b	8.82244e-07	up	NRXN3	2.66388e-06	Down	-37.9383	7.81837e-08	0.1113
hsa-mir-130b	8.82244e-07	up	OPRK1	2.68769e-07	Down	-2.89262	1.41618e-06	0.090741
hsa-mir-130b	8.82244e-07	up	PAK1	5.653e-08	Down	-9.69679	7.8607e-08	0.111262
hsa-mir-130b	8.82244e-07	up	PAK6	8.39556e-07	Down	-18.4925	7.47996e-09	0.127703
hsa-mir-130b	8.82244e-07	up	PART1	9.75225e-07	Down	-2.09371	2.06427e-05	0.0714642
hsa-mir-130b	8.82244e-07	up	PCLO	3.05009e-08	Down	-50.098	1.06838e-07	0.1091
hsa-mir-130b	8.82244e-07	up	PDE4DIP	5.21445e-07	Down	-25.0634	9.78456e-07	0.093383
hsa-mir-130b	8.82244e-07	up	PEX5L	1.95417e-06	Down	-16.1698	1.78329e-08	0.121659
hsa-mir-130b	8.82244e-07	up	PPFIA2	1.42809e-06	Down	-24.886	1.17758e-06	0.09206
hsa-mir-130b	8.82244e-07	up	PREPL	2.24648e-07	Down	-132.74	4.28031e-08	0.115533
hsa-mir-130b	8.82244e-07	up	PRKCE	1.162e-07	Down	-3.12572	3.5021e-05	0.0676387
hsa-mir-130b	8.82244e-07	up	PSD	9.75238e-07	Down	-4.53464	2.1882e-06	0.0876258
hsa-mir-130b	8.82244e-07	up	PTPRM	3.66885e-07	Down	-51.436	9.12694e-07	0.0938796
hsa-mir-130b	8.82244e-07	up	RELN	3.07423e-06	Down	-39.0793	8.31003e-06	0.078034
hsa-mir-130b	8.82244e-07	up	RIMBP2	3.76702e-06	Down	-71.4708	8.86457e-07	0.0940877
hsa-mir-130b	8.82244e-07	up	RTN1	2.40352e-06	Down	-672.75	4.03035e-06	0.0832423
hsa-mir-130b	8.82244e-07	up	RYR2	5.32942e-07	Down	-23.9658	4.20071e-08	0.115665
hsa-mir-130b	8.82244e-07	up	SCN8A	2.24643e-07	Down	-4.60313	8.63322e-06	0.0777589
hsa-mir-130b	8.82244e-07	up	SERINC3	2.90733e-08	Down	-148.293	3.66152e-13	0.194274
hsa-mir-130b	8.82244e-07	up	SERPINI1	1.58614e-06	Down	-432.089	1.65829e-10	0.153801
hsa-mir-130b	8.82244e-07	up	SLC12A5	1.25836e-06	Down	-264.435	1.09341e-08	0.125066
hsa-mir-130b	8.82244e-07	up	SLC25A12	1.33339e-07	Down	-45.1955	2.91464e-07	0.102001
hsa-mir-130b	8.82244e-07	up	SLC9A6	3.26808e-06	Down	-228.813	1.58727e-08	0.122471
hsa-mir-130b	8.82244e-07	up	SNAP25	1.52909e-07	Down	-853.804	9.88686e-09	0.125766
hsa-mir-130b	8.82244e-07	up	SNPH	2.71909e-06	Down	-30.7894	1.25158e-11	0.171118
hsa-mir-130b	8.82244e-07	up	SPTBN1	3.844e-06	Down	-11.2224	3.66313e-07	0.100379
hsa-mir-130b	8.82244e-07	up	SPTBN4	1.52908e-07	Down	-6.88655	1.89024e-09	0.137204
hsa-mir-130b	8.82244e-07	up	STXBP1	4.15839e-08	Down	-603.082	2.23426e-06	0.0874765
hsa-mir-130b	8.82244e-07	up	SV2A	2.93862e-07	Down	-161.601	4.22906e-05	0.0662723
hsa-mir-130b	8.82244e-07	up	SYN2	2.07972e-06	Down	-59.7045	4.02999e-08	0.115956
hsa-mir-130b	8.82244e-07	up	SYNJ1	1.18095e-06	Down	-24.578	3.42214e-07	0.100862
hsa-mir-130b	8.82244e-07	up	SYT1	1.03965e-06	Down	-478.843	6.75619e-09	0.128409
hsa-mir-130b	8.82244e-07	up	TSPYL2	9.14688e-07	Down	-69.5933	8.40265e-08	0.110793
hsa-mir-130b	8.82244e-07	up	VAMP1	2.45354e-06	Down	-9.64729	2.6385e-05	0.0696887
hsa-mir-130b	8.82244e-07	up	VAMP2	1.72457e-06	Down	-40.3778	3.28096e-07	0.101161
hsa-mir-130b	8.82244e-07	up	WDR7	1.39835e-06	Down	-118.594	1.33368e-08	0.123684
hsa-mir-130b	8.82244e-07	up	WNT10B	4.06081e-08	Down	-13.2666	2.17051e-08	0.120287
hsa-mir-130b	8.82244e-07	up	YPEL5	1.13561e-07	Down	-295.006	8.02712e-07	0.0947956
hsa-mir-135b	9.44583e-07	up	CYFIP2	2.12328e-06	Down	-332.279	2.79781e-05	0.0692644
hsa-mir-135b	9.44583e-07	up	DNAJC12	2.19651e-07	Down	-224.651	4.27479e-05	0.0661944
hsa-mir-135b	9.44583e-07	up	MAP1A	5.92493e-08	Down	-35.8833	9.92239e-05	0.0600872
hsa-mir-135b	9.44583e-07	up	PLCB1	1.79806e-06	Down	-47.6992	5.19689e-05	0.0647787
hsa-mir-141	8.62068e-08	up	PNMA1	9.34459e-07	Down	-291.602	4.20726e-05	0.0663098
hsa-mir-142-3p	3.28109e-05	up	ACTR3B	3.54485e-06	Down	-32.1713	6.30735e-07	0.0965141
hsa-mir-142-3p	3.28109e-05	up	AFF2	3.40373e-06	Down	-0.909599	1.69115e-05	0.0729055
hsa-mir-142-3p	3.28109e-05	up	ANK3	2.40352e-06	Down	-43.2252	7.41465e-05	0.0622013
hsa-mir-142-3p	3.28109e-05	up	ANKS1B	3.01205e-06	Down	-1.89541	9.06737e-06	0.0774052
hsa-mir-142-3p	3.28109e-05	up	ATP6V1G2	3.01209e-06	Down	-296.482	3.35681e-08	0.117237
hsa-mir-142-3p	3.28109e-05	up	C11orf49	1.42809e-06	Down	-93.4897	2.13078e-06	0.0878164
hsa-mir-142-3p	3.28109e-05	up	CA7	8.04244e-07	Down	-1.81163	4.26204e-05	0.066216
hsa-mir-142-3p	3.28109e-05	up	CALM1	1.83593e-06	Down	-210.954	3.22971e-08	0.117507
hsa-mir-142-3p	3.28109e-05	up	CAMK2A	1.31266e-06	Down	-9.92609	1.14533e-05	0.07572
hsa-mir-142-3p	3.28109e-05	up	CDH18	7.84305e-08	Down	-47.831	2.42899e-07	0.103293
hsa-mir-142-3p	3.28109e-05	up	CLIP3	1.25837e-06	Down	-250.267	4.51616e-12	0.177863
hsa-mir-142-3p	3.28109e-05	up	DRD1	7.22132e-07	Down	-2.449	1.48175e-08	0.12295
hsa-mir-142-3p	3.28109e-05	up	DYNC1LI1	8.9532e-07	Down	-34.5622	4.92876e-08	0.114544
hsa-mir-142-3p	3.28109e-05	up	ELAVL2	1.39834e-06	Down	-8.64094	9.2367e-07	0.0937943
hsa-mir-142-3p	3.28109e-05	up	GABRG2	3.76691e-06	Down	-42.9117	9.33733e-07	0.093717
hsa-mir-142-3p	3.28109e-05	up	GLRB	5.10178e-07	Down	-31.5684	6.75794e-07	0.0960225
hsa-mir-142-3p	3.28109e-05	up	GLS	1.24485e-07	Down	-16.6708	8.98865e-05	0.0608045
hsa-mir-142-3p	3.28109e-05	up	GREM2	2.57816e-08	Down	-8.21433	1.14327e-05	0.075733
hsa-mir-142-3p	3.28109e-05	up	HTR2A	1.63709e-07	Down	-52.6715	5.13626e-06	0.0814988
hsa-mir-142-3p	3.28109e-05	up	INA	1.79805e-06	Down	-180.071	1.93364e-08	0.121094
hsa-mir-142-3p	3.28109e-05	up	INPP5A	2.81046e-07	Down	-53.5691	6.81584e-06	0.0794622
hsa-mir-142-3p	3.28109e-05	up	KCNA4	7.53964e-07	Down	-1.82196	2.95008e-06	0.0854832
hsa-mir-142-3p	3.28109e-05	up	KHDRBS2	1.68891e-06	Down	-16.3097	3.24819e-07	0.101233
hsa-mir-142-3p	3.28109e-05	up	KIAA1045	2.71909e-06	Down	-15.8267	9.69853e-06	0.0769199
hsa-mir-142-3p	3.28109e-05	up	MAP2K4	4.68124e-08	Down	-25.3928	9.14277e-06	0.0773454
hsa-mir-142-3p	3.28109e-05	up	MLLT11	3.07241e-07	Down	-907.869	8.09464e-10	0.143019
hsa-mir-142-3p	3.28109e-05	up	NECAP1	1.96237e-07	Down	-92.6086	1.24119e-09	0.140093
hsa-mir-142-3p	3.28109e-05	up	NEDD4L	7.22145e-07	Down	-14.4174	9.06419e-07	0.0939288
hsa-mir-142-3p	3.28109e-05	up	NKRF	4.09681e-07	Down	-42.3882	2.17343e-09	0.136244
hsa-mir-142-3p	3.28109e-05	up	NSF	1.79261e-07	Down	-250.89	7.79941e-06	0.078491
hsa-mir-142-3p	3.28109e-05	up	OXR1	2.60973e-06	Down	-67.9716	2.62184e-09	0.134952
hsa-mir-142-3p	3.28109e-05	up	PART1	9.75225e-07	Down	-2.06091	3.76553e-07	0.100183
hsa-mir-142-3p	3.28109e-05	up	PHACTR1	2.89144e-06	Down	-93.9906	1.29315e-05	0.0748438
hsa-mir-142-3p	3.28109e-05	up	PHLPPL	6.34246e-07	Down	-19.491	1.64699e-05	0.0730967
hsa-mir-142-3p	3.28109e-05	up	PLCB1	1.79806e-06	Down	-18.3637	5.3192e-09	0.130066
hsa-mir-142-3p	3.28109e-05	up	PPP3CA	3.07423e-06	Down	-175.555	1.25194e-06	0.0916224
hsa-mir-142-3p	3.28109e-05	up	PRKCE	1.162e-07	Down	-2.64088	2.57782e-05	0.0698571
hsa-mir-142-3p	3.28109e-05	up	RAB3A	4.57273e-07	Down	-60.0705	2.11323e-07	0.10428
hsa-mir-142-3p	3.28109e-05	up	RIMS2	3.58859e-07	Down	-34.134	3.71236e-08	0.116532
hsa-mir-142-3p	3.28109e-05	up	SCN2A	4.00253e-06	Down	-72.8482	4.43077e-07	0.099027
hsa-mir-142-3p	3.28109e-05	up	SCN8A	2.24643e-07	Down	-3.75289	1.30435e-05	0.0747815
hsa-mir-142-3p	3.28109e-05	up	SEC61A2	4.99145e-07	Down	-28.6441	3.1359e-09	0.133718
hsa-mir-142-3p	3.28109e-05	up	SH3GL2	2.50459e-06	Down	-195.892	4.29351e-07	0.0992507
hsa-mir-142-3p	3.28109e-05	up	SLC25A22	3.35635e-08	Down	-16.6499	1.51939e-06	0.0902378
hsa-mir-142-3p	3.28109e-05	up	SPIN1	3.66885e-07	Down	-45.9219	3.29872e-08	0.117359
hsa-mir-142-3p	3.28109e-05	up	SYN2	2.07972e-06	Down	-41.9913	4.17535e-06	0.0829883
hsa-mir-142-3p	3.28109e-05	up	SYT1	1.03965e-06	Down	-308.668	9.33058e-06	0.0771988
hsa-mir-142-3p	3.28109e-05	up	TRIM37	2.93862e-07	Down	-245.436	1.36509e-10	0.155115
hsa-mir-142-3p	3.28109e-05	up	WASF1	8.9532e-07	Down	-178.968	3.95331e-09	0.132118
hsa-mir-142-3p	3.28109e-05	up	ZNF365	6.20953e-08	Down	-97.0532	6.5506e-05	0.0631001
hsa-mir-142-5p	8.18935e-05	up	ACTR10	5.32952e-07	Down	-293.689	1.2108e-06	0.0918612
hsa-mir-142-5p	8.18935e-05	up	ACTR3B	3.54485e-06	Down	-43.2212	1.49598e-05	0.0737915
hsa-mir-142-5p	8.18935e-05	up	AFF2	3.40373e-06	Down	-1.3586	2.94335e-05	0.0688973
hsa-mir-142-5p	8.18935e-05	up	AKAP11	3.14148e-07	Down	-135.9	2.49566e-06	0.0866832
hsa-mir-142-5p	8.18935e-05	up	ANKS1B	3.01205e-06	Down	-2.65051	5.69241e-05	0.0641184
hsa-mir-142-5p	8.18935e-05	up	BASP1	2.97789e-08	Down	-768.261	2.21458e-05	0.0709559
hsa-mir-142-5p	8.18935e-05	up	C1orf21	2.77541e-06	Down	-58.3915	2.96972e-07	0.101868
hsa-mir-142-5p	8.18935e-05	up	CALM1	1.83593e-06	Down	-306.075	1.96721e-07	0.104787
hsa-mir-142-5p	8.18935e-05	up	CAMK4	2.57816e-08	Down	-5.92665	8.98691e-06	0.0774694
hsa-mir-142-5p	8.18935e-05	up	CDH8	1.67466e-07	Down	-6.38984	5.32155e-05	0.0646068
hsa-mir-142-5p	8.18935e-05	up	CHGA	1.28523e-06	Down	-81.6629	8.47072e-05	0.0612352
hsa-mir-142-5p	8.18935e-05	up	CIT	2.09979e-07	Down	-79.1093	8.74341e-06	0.0776675
hsa-mir-142-5p	8.18935e-05	up	DLG3	2.50457e-06	Down	-5.13081	4.4444e-05	0.0659124
hsa-mir-142-5p	8.18935e-05	up	DNAJC12	2.19651e-07	Down	-95.7439	2.90384e-05	0.0689952
hsa-mir-142-5p	8.18935e-05	up	DNAJC6	1.20623e-06	Down	-45.0184	1.41972e-05	0.0741695
hsa-mir-142-5p	8.18935e-05	up	DOCK9	3.07235e-07	Down	-2.61559	1.33656e-05	0.0746053
hsa-mir-142-5p	8.18935e-05	up	DRD1	7.22132e-07	Down	-3.16755	2.34571e-06	0.0871276
hsa-mir-142-5p	8.18935e-05	up	DYNC1I1	2.51323e-07	Down	-233.569	4.80612e-05	0.0653454
hsa-mir-142-5p	8.18935e-05	up	ELAVL2	1.39834e-06	Down	-13.2393	9.94076e-07	0.0932699
hsa-mir-142-5p	8.18935e-05	up	FBXO34	6.81894e-08	Down	-59.3214	8.63592e-06	0.0777566
hsa-mir-142-5p	8.18935e-05	up	FGF13	5.9249e-08	Down	-189.151	1.56766e-05	0.0734534
hsa-mir-142-5p	8.18935e-05	up	GABRA1	1.31266e-06	Down	-235.643	5.2365e-05	0.0647237
hsa-mir-142-5p	8.18935e-05	up	GAD2	3.47362e-06	Down	-6.50531	3.52666e-06	0.0842015
hsa-mir-142-5p	8.18935e-05	up	GLRB	5.10178e-07	Down	-43.9869	7.29566e-06	0.0789721
hsa-mir-142-5p	8.18935e-05	up	GRM7	1.87456e-06	Down	-6.36176	2.0256e-06	0.0881791
hsa-mir-142-5p	8.18935e-05	up	HOMER1	3.66885e-07	Down	-96.9948	5.56001e-07	0.0974121
hsa-mir-142-5p	8.18935e-05	up	KCNA4	7.53964e-07	Down	-2.52079	2.77781e-05	0.0693163
hsa-mir-142-5p	8.18935e-05	up	KCNJ3	1.01773e-06	Down	-4.9833	3.75225e-06	0.083756
hsa-mir-142-5p	8.18935e-05	up	KIF3A	3.84402e-06	Down	-35.3864	1.64594e-08	0.122218
hsa-mir-142-5p	8.18935e-05	up	LIN7B	2.21301e-06	Down	-29.9211	4.99082e-09	0.130507
hsa-mir-142-5p	8.18935e-05	up	MAP2K4	4.68124e-08	Down	-34.809	8.09094e-05	0.061568
hsa-mir-142-5p	8.18935e-05	up	MAPK6	1.10978e-07	Down	-195.082	4.89645e-05	0.0652104
hsa-mir-142-5p	8.18935e-05	up	MCF2	3.13748e-06	Down	-1.9941	6.17163e-05	0.0635323
hsa-mir-142-5p	8.18935e-05	up	MYT1L	1.55324e-06	Down	-200.094	2.29649e-05	0.0706932
hsa-mir-142-5p	8.18935e-05	up	NBEA	2.95117e-06	Down	-135.267	1.78118e-08	0.121667
hsa-mir-142-5p	8.18935e-05	up	NDRG3	3.96549e-08	Down	-53.895	3.83596e-06	0.0835975
hsa-mir-142-5p	8.18935e-05	up	NECAP1	1.96237e-07	Down	-124.259	1.47182e-07	0.106838
hsa-mir-142-5p	8.18935e-05	up	NEDD4L	7.22145e-07	Down	-19.9918	1.02726e-05	0.0765051
hsa-mir-142-5p	8.18935e-05	up	NMNAT2	3.6054e-08	Down	-115.289	2.72428e-05	0.0694572
hsa-mir-142-5p	8.18935e-05	up	OXCT1	8.04255e-07	Down	-86.0381	4.92809e-05	0.0651637
hsa-mir-142-5p	8.18935e-05	up	PCMT1	4.79324e-08	Down	-131.311	1.94742e-05	0.0718856
hsa-mir-142-5p	8.18935e-05	up	PFKP	5.14494e-08	Down	-185.01	1.23754e-05	0.0751611
hsa-mir-142-5p	8.18935e-05	up	PHLPPL	6.34246e-07	Down	-27.7116	7.02671e-05	0.0625911
hsa-mir-142-5p	8.18935e-05	up	PLCB1	1.79806e-06	Down	-26.7938	3.33004e-08	0.117293
hsa-mir-142-5p	8.18935e-05	up	PPFIA3	1.06201e-06	Down	-8.99447	1.03121e-09	0.141363
hsa-mir-142-5p	8.18935e-05	up	PPP3CA	3.07423e-06	Down	-233.369	3.07389e-05	0.0685832
hsa-mir-142-5p	8.18935e-05	up	PSD	9.75238e-07	Down	-5.11594	3.17191e-05	0.0683559
hsa-mir-142-5p	8.18935e-05	up	PTPN4	4.77767e-07	Down	-87.8116	2.14419e-08	0.120372
hsa-mir-142-5p	8.18935e-05	up	PTPRT	1.99518e-06	Down	-25.8579	1.1505e-05	0.0756875
hsa-mir-142-5p	8.18935e-05	up	RB1CC1	1.28524e-06	Down	-42.5665	2.56688e-05	0.0698879
hsa-mir-142-5p	8.18935e-05	up	RIMS2	3.58859e-07	Down	-45.7552	1.88435e-06	0.0886969
hsa-mir-142-5p	8.18935e-05	up	RIMS3	2.68768e-07	Down	-14.1977	2.7388e-05	0.0694187
hsa-mir-142-5p	8.18935e-05	up	RTN1	2.40352e-06	Down	-949.754	3.04951e-07	0.10168
hsa-mir-142-5p	8.18935e-05	up	SCAMP1	3.26808e-06	Down	-37.5557	4.47704e-08	0.115218
hsa-mir-142-5p	8.18935e-05	up	SCN2A	4.00253e-06	Down	-100.861	5.97387e-06	0.0804116
hsa-mir-142-5p	8.18935e-05	up	SHANK2	2.77541e-06	Down	-4.76283	2.2809e-06	0.0873284
hsa-mir-142-5p	8.18935e-05	up	SLC9A6	3.26808e-06	Down	-207.913	7.65032e-05	0.0619743
hsa-mir-142-5p	8.18935e-05	up	SNAP25	1.52909e-07	Down	-818.451	2.25379e-05	0.070829
hsa-mir-142-5p	8.18935e-05	up	SPIN1	3.66885e-07	Down	-63.0829	9.2133e-07	0.0938124
hsa-mir-142-5p	8.18935e-05	up	STAU2	8.21719e-07	Down	-17.4366	2.13743e-07	0.104199
hsa-mir-142-5p	8.18935e-05	up	SULT4A1	1.6889e-06	Down	-57.791	6.60174e-05	0.0630437
hsa-mir-142-5p	8.18935e-05	up	SYN2	2.07972e-06	Down	-56.7793	5.57123e-05	0.0642744
hsa-mir-142-5p	8.18935e-05	up	TMEM16C	1.16201e-07	Down	-51.6013	4.6571e-05	0.0655736
hsa-mir-142-5p	8.18935e-05	up	TOMM20	3.61748e-06	Down	-214.591	2.67951e-06	0.0861734
hsa-mir-142-5p	8.18935e-05	up	TRIM3	4.46476e-08	Down	-1.66724	2.95384e-05	0.0688716
hsa-mir-142-5p	8.18935e-05	up	TTBK2	8.21723e-07	Down	-16.8054	1.38889e-05	0.074328
hsa-mir-142-5p	8.18935e-05	up	ULK1	1.96237e-07	Down	-8.50823	6.76779e-05	0.0628635
hsa-mir-142-5p	8.18935e-05	up	WDR47	2.03704e-06	Down	-148	5.24742e-09	0.13016
hsa-mir-142-5p	8.18935e-05	up	WSB2	8.21644e-08	Down	-140.79	4.93917e-07	0.0982546
hsa-mir-155	1.30776e-07	up	AFF2	3.40373e-06	Down	-1.69644	1.67644e-13	0.199313
hsa-mir-155	1.30776e-07	up	AFF3	6.81882e-08	Down	-1.26843	3.03338e-09	0.133947
hsa-mir-155	1.30776e-07	up	AKAP11	3.14148e-07	Down	-158.714	7.10543e-15	0.219364
hsa-mir-155	1.30776e-07	up	AMPH	4.06083e-08	Down	-349.345	6.01741e-14	0.205877
hsa-mir-155	1.30776e-07	up	AP3B2	3.26808e-06	Down	-42.9672	5.03597e-13	0.19221
hsa-mir-155	1.30776e-07	up	ATP1B1	2.89144e-06	Down	-860.429	9.32587e-15	0.217673
hsa-mir-155	1.30776e-07	up	ATP2B3	2.60971e-06	Down	-4.93523	3.50164e-13	0.194561
hsa-mir-155	1.30776e-07	up	B4GALT6	2.19649e-07	Down	-6.84023	8.41647e-11	0.158376
hsa-mir-155	1.30776e-07	up	BCL11B	1.75243e-07	Down	-8.53253	2.8583e-10	0.150111
hsa-mir-155	1.30776e-07	up	BCL2L2	2.89144e-06	Down	-62.8357	3.14113e-09	0.133706
hsa-mir-155	1.30776e-07	up	BLCAP	2.55664e-06	Down	-302.473	1.33671e-13	0.200772
hsa-mir-155	1.30776e-07	up	C1orf21	2.77541e-06	Down	-62.1973	1.55431e-14	0.214449
hsa-mir-155	1.30776e-07	up	CACNA1A	2.14761e-07	Down	-10.4622	5.32399e-08	0.114002
hsa-mir-155	1.30776e-07	up	CLCN4	4.18795e-07	Down	-12.2518	6.16174e-13	0.190898
hsa-mir-155	1.30776e-07	up	CPEB1	6.06561e-08	Down	-47.192	8.49707e-09	0.126818
hsa-mir-155	1.30776e-07	up	CYFIP2	2.12328e-06	Down	-197.147	0	0.259607
hsa-mir-155	1.30776e-07	up	DDHD2	7.66263e-08	Down	-100.487	1.17217e-12	0.186711
hsa-mir-155	1.30776e-07	up	DRD1	7.22132e-07	Down	-3.46665	4.04565e-13	0.193629
hsa-mir-155	1.30776e-07	up	DYNC1I1	2.51323e-07	Down	-322.844	1.11022e-15	0.231638
hsa-mir-155	1.30776e-07	up	ELAVL2	1.39834e-06	Down	-13.4007	4.91762e-12	0.177301
hsa-mir-155	1.30776e-07	up	ENSA	6.62333e-07	Down	-87.6735	5.88862e-13	0.191193
hsa-mir-155	1.30776e-07	up	ENTPD3	1.75242e-07	Down	-34.3559	1.38358e-11	0.170452
hsa-mir-155	1.30776e-07	up	FBXL2	1.9952e-06	Down	-134.744	4.14779e-12	0.178424
hsa-mir-155	1.30776e-07	up	FBXW7	4.00252e-06	Down	-79.4282	5.59552e-14	0.206348
hsa-mir-155	1.30776e-07	up	FEZF2	1.01773e-06	Down	-23.747	1.33005e-13	0.200805
hsa-mir-155	1.30776e-07	up	GABARAPL1	2.57014e-07	Down	-43.7259	1.2226e-11	0.171274
hsa-mir-155	1.30776e-07	up	GABRA1	1.31266e-06	Down	-307.628	7.28306e-14	0.204667
hsa-mir-155	1.30776e-07	up	GABRA4	9.54637e-07	Down	-12.6049	7.43884e-07	0.0953383
hsa-mir-155	1.30776e-07	up	GABRB2	2.40305e-07	Down	-5.71639	1.23381e-11	0.171213
hsa-mir-155	1.30776e-07	up	GREM2	2.57816e-08	Down	-13.7918	2.06242e-11	0.167796
hsa-mir-155	1.30776e-07	up	GUCY1B3	2.97789e-08	Down	-175.371	2.84461e-12	0.180905
hsa-mir-155	1.30776e-07	up	HCN2	9.14688e-07	Down	-1.83973	2.86885e-07	0.102113
hsa-mir-155	1.30776e-07	up	HECW1	6.91616e-07	Down	-10.3044	1.15896e-11	0.171629
hsa-mir-155	1.30776e-07	up	HOOK1	2.45355e-06	Down	-5.24655	1.33741e-08	0.123664
hsa-mir-155	1.30776e-07	up	HTR4	1.03962e-06	Down	-1.1359	4.31547e-06	0.082751
hsa-mir-155	1.30776e-07	up	KCNA3	4.99141e-07	Down	-4.33377	2.6913e-10	0.15052
hsa-mir-155	1.30776e-07	up	KIAA1045	2.71909e-06	Down	-26.3921	1.96596e-11	0.168115
hsa-mir-155	1.30776e-07	up	KIF3A	3.84402e-06	Down	-35.286	2.66453e-15	0.225479
hsa-mir-155	1.30776e-07	up	MAP3K10	1.39576e-07	Down	-4.79505	5.16072e-10	0.146092
hsa-mir-155	1.30776e-07	up	MMD	8.60698e-08	Down	-227.806	3.20433e-09	0.133569
hsa-mir-155	1.30776e-07	up	MYCBP2	3.0048e-07	Down	-248.008	1.19682e-13	0.201478
hsa-mir-155	1.30776e-07	up	NAV3	1.16202e-07	Down	-180.394	2.31593e-13	0.197235
hsa-mir-155	1.30776e-07	up	OXR1	2.60973e-06	Down	-90.6964	8.4488e-13	0.188845
hsa-mir-155	1.30776e-07	up	P2RX5	3.07241e-07	Down	-13.7591	3.15568e-11	0.164957
hsa-mir-155	1.30776e-07	up	PET112L	2.95117e-06	Down	-14.4611	4.40941e-06	0.0825962
hsa-mir-155	1.30776e-07	up	PHYHIP	8.04251e-07	Down	-99.1791	2.5322e-12	0.181669
hsa-mir-155	1.30776e-07	up	PLCB1	1.79806e-06	Down	-32.2986	0	0.316235
hsa-mir-155	1.30776e-07	up	PNMA2	4.00253e-06	Down	-49.8659	8.03024e-09	0.127211
hsa-mir-155	1.30776e-07	up	PPM2C	1.21663e-07	Down	-70.4722	8.34503e-07	0.0945186
hsa-mir-155	1.30776e-07	up	PSD3	1.91853e-07	Down	-238.469	1.96082e-10	0.152667
hsa-mir-155	1.30776e-07	up	RAB11FIP2	1.39576e-07	Down	-38.8496	6.08238e-11	0.16056
hsa-mir-155	1.30776e-07	up	RAP1GDS1	4.37629e-07	Down	-66.1109	1.11103e-06	0.0924756
hsa-mir-155	1.30776e-07	up	RBM9	9.01546e-08	Down	-29.8923	1.59021e-08	0.122458
hsa-mir-155	1.30776e-07	up	RIMS2	3.58859e-07	Down	-57.3049	0	0.258138
hsa-mir-155	1.30776e-07	up	RIMS3	2.68768e-07	Down	-20.9653	0	0.280857
hsa-mir-155	1.30776e-07	up	RNF208	1.13191e-06	Down	-10.1417	2.22045e-16	0.241284
hsa-mir-155	1.30776e-07	up	RUSC2	8.40947e-08	Down	-29.2327	2.22045e-16	0.241941
hsa-mir-155	1.30776e-07	up	SCN2A	4.00253e-06	Down	-122.607	5.9952e-15	0.220471
hsa-mir-155	1.30776e-07	up	SEC61A2	4.99145e-07	Down	-41.4471	6.43929e-15	0.220044
hsa-mir-155	1.30776e-07	up	SERPINI1	1.58614e-06	Down	-456.366	3.22187e-13	0.1951
hsa-mir-155	1.30776e-07	up	SHANK2	2.77541e-06	Down	-6.62779	0	0.313765
hsa-mir-155	1.30776e-07	up	SLC27A2	3.07422e-06	Down	-3.15137	2.51633e-07	0.103043
hsa-mir-155	1.30776e-07	up	SLC6A15	6.06555e-08	Down	-21.9993	6.34939e-09	0.12884
hsa-mir-155	1.30776e-07	up	SLC9A6	3.26808e-06	Down	-321.651	0	0.275209
hsa-mir-155	1.30776e-07	up	SLITRK5	5.26764e-08	Down	-71.9541	2.3086e-12	0.182275
hsa-mir-155	1.30776e-07	up	SPOCK1	6.48143e-07	Down	-383.649	4.48542e-09	0.131246
hsa-mir-155	1.30776e-07	up	SPTBN1	3.844e-06	Down	-11.5923	1.74881e-08	0.121795
hsa-mir-155	1.30776e-07	up	ST8SIA3	1.76092e-06	Down	-3.0435	2.42125e-05	0.0703105
hsa-mir-155	1.30776e-07	up	STXBP5L	3.58856e-07	Down	-11.8281	2.58342e-11	0.166293
hsa-mir-155	1.30776e-07	up	SYNJ1	1.18095e-06	Down	-29.9865	1.32723e-11	0.170729
hsa-mir-155	1.30776e-07	up	SYT13	5.81476e-07	Down	-17.4255	3.17524e-14	0.209971
hsa-mir-155	1.30776e-07	up	TRHDE	6.34234e-07	Down	-20.99	2.21436e-10	0.151843
hsa-mir-155	1.30776e-07	up	TYRP1	5.2144e-07	Down	-5.49525	1.14863e-07	0.108589
hsa-mir-155	1.30776e-07	up	YPEL5	1.13561e-07	Down	-370.236	1.52918e-11	0.169787
hsa-mir-15a	3.41763e-06	up	ABCG4	1.33337e-07	Down	-4.26391	1.8851e-07	0.105088
hsa-mir-15a	3.41763e-06	up	AFF2	3.40373e-06	Down	-1.23723	2.45277e-05	0.0702169
hsa-mir-15a	3.41763e-06	up	AKAP11	3.14148e-07	Down	-105.65	5.48987e-05	0.0643811
hsa-mir-15a	3.41763e-06	up	ARF3	4.67412e-07	Down	-199.486	3.27346e-07	0.101178
hsa-mir-15a	3.41763e-06	up	ATP2B1	8.40952e-08	Down	-60.6768	7.15411e-05	0.0624608
hsa-mir-15a	3.41763e-06	up	ATP2B3	2.60971e-06	Down	-4.95825	5.31569e-09	0.130071
hsa-mir-15a	3.41763e-06	up	ATP6V1A	2.90733e-08	Down	-116.257	8.51716e-06	0.0778565
hsa-mir-15a	3.41763e-06	up	ATP6V1B2	2.55664e-06	Down	-365.483	3.87736e-10	0.148039
hsa-mir-15a	3.41763e-06	up	BAIAP2	7.14504e-08	Down	-10.7183	2.81326e-05	0.0692245
hsa-mir-15a	3.41763e-06	up	BCL2L2	2.89144e-06	Down	-62.3802	2.2964e-06	0.0872799
hsa-mir-15a	3.41763e-06	up	C20orf39	7.37893e-07	Down	-66.0847	1.91009e-05	0.0720255
hsa-mir-15a	3.41763e-06	up	C20orf46	2.95115e-06	Down	-6.3892	1.96324e-07	0.104801
hsa-mir-15a	3.41763e-06	up	C9orf91	2.30638e-06	Down	-18.2152	1.23757e-06	0.0917049
hsa-mir-15a	3.41763e-06	up	CABP1	4.57176e-08	Down	-27.6526	3.76384e-08	0.116435
hsa-mir-15a	3.41763e-06	up	CACNA2D3	5.26758e-08	Down	-63.6403	2.42467e-08	0.119513
hsa-mir-15a	3.41763e-06	up	CACNB1	6.98009e-08	Down	-5.82432	5.6898e-08	0.113535
hsa-mir-15a	3.41763e-06	up	CALM3	1.10814e-06	Down	-206.789	1.30783e-08	0.12382
hsa-mir-15a	3.41763e-06	up	CAMK2A	1.31266e-06	Down	-18.1075	4.5307e-09	0.131176
hsa-mir-15a	3.41763e-06	up	CAMK2G	2.19651e-07	Down	-71.0806	6.55039e-06	0.0797483
hsa-mir-15a	3.41763e-06	up	CAMKV	1.08483e-06	Down	-50.3479	1.4607e-08	0.12305
hsa-mir-15a	3.41763e-06	up	CAP2	3.26808e-06	Down	-263.466	4.81385e-08	0.114709
hsa-mir-15a	3.41763e-06	up	CENTA1	1.521e-06	Down	-58.7833	2.81806e-09	0.134455
hsa-mir-15a	3.41763e-06	up	CHAC1	9.22663e-08	Down	-7.86857	1.03992e-05	0.0764167
hsa-mir-15a	3.41763e-06	up	CHD5	1.95418e-06	Down	-18.0971	2.08854e-08	0.120556
hsa-mir-15a	3.41763e-06	up	CHGA	1.28523e-06	Down	-96.5233	1.87323e-07	0.105133
hsa-mir-15a	3.41763e-06	up	CHP	5.92493e-08	Down	-31.7852	3.14602e-05	0.0684152
hsa-mir-15a	3.41763e-06	up	CLCN4	4.18795e-07	Down	-11.0911	2.32017e-07	0.103618
hsa-mir-15a	3.41763e-06	up	CPLX2	1.10813e-06	Down	-3.48965	5.54474e-07	0.0974316
hsa-mir-15a	3.41763e-06	up	CRYM	4.46489e-08	Down	-425.771	1.1324e-10	0.156377
hsa-mir-15a	3.41763e-06	up	CYP26B1	3.19966e-08	Down	-22.5961	5.65931e-09	0.129637
hsa-mir-15a	3.41763e-06	up	DRD1	7.22132e-07	Down	-3.09756	2.75768e-07	0.102394
hsa-mir-15a	3.41763e-06	up	DRD5	6.81894e-08	Down	-1.91368	1.15422e-06	0.0922032
hsa-mir-15a	3.41763e-06	up	DUSP26	3.92251e-06	Down	-28.1455	6.49049e-05	0.0631669
hsa-mir-15a	3.41763e-06	up	DYNC1I1	2.51323e-07	Down	-311.807	7.9853e-10	0.143112
hsa-mir-15a	3.41763e-06	up	DYNLT3	8.9532e-07	Down	-260.937	2.14061e-05	0.0712016
hsa-mir-15a	3.41763e-06	up	EFNA3	4.67412e-07	Down	-17.1556	3.00028e-05	0.0687586
hsa-mir-15a	3.41763e-06	up	ELOVL4	1.71313e-07	Down	-33.6304	2.955e-07	0.101904
hsa-mir-15a	3.41763e-06	up	ENTPD6	1.521e-06	Down	-54.8503	7.67462e-05	0.0619513
hsa-mir-15a	3.41763e-06	up	EPB41L1	9.88948e-08	Down	-45.4599	1.1851e-06	0.0920145
hsa-mir-15a	3.41763e-06	up	EPB49	1.20623e-06	Down	-91.1142	2.58144e-09	0.135059
hsa-mir-15a	3.41763e-06	up	ERC2	3.84402e-06	Down	-212.387	4.5018e-11	0.162579
hsa-mir-15a	3.41763e-06	up	FBXO34	6.81894e-08	Down	-51.1649	2.17514e-05	0.0710859
hsa-mir-15a	3.41763e-06	up	FBXW7	4.00252e-06	Down	-61.6914	4.50094e-06	0.0824485
hsa-mir-15a	3.41763e-06	up	FGF13	5.9249e-08	Down	-251.409	7.15303e-11	0.15947
hsa-mir-15a	3.41763e-06	up	FKBP1B	1.71314e-07	Down	-28.8903	3.29529e-06	0.0846888
hsa-mir-15a	3.41763e-06	up	FLRT2	4.46486e-08	Down	-30.1641	4.78563e-05	0.0653763
hsa-mir-15a	3.41763e-06	up	FREQ	3.96549e-08	Down	-45.4418	3.8116e-08	0.116347
hsa-mir-15a	3.41763e-06	up	FSTL4	1.05983e-07	Down	-1.87503	9.66565e-05	0.0602775
hsa-mir-15a	3.41763e-06	up	GABARAPL1	2.57014e-07	Down	-41.7487	2.38784e-07	0.103415
hsa-mir-15a	3.41763e-06	up	GABRA1	1.31266e-06	Down	-320.9	4.19189e-10	0.147508
hsa-mir-15a	3.41763e-06	up	GCC2	3.58859e-07	Down	-105.479	1.21507e-11	0.171315
hsa-mir-15a	3.41763e-06	up	GLS	1.24485e-07	Down	-34.3332	2.90058e-09	0.134256
hsa-mir-15a	3.41763e-06	up	GLS2	1.76094e-06	Down	-17.6249	2.38926e-09	0.135592
hsa-mir-15a	3.41763e-06	up	GREM2	2.57816e-08	Down	-14.6702	9.91402e-09	0.125747
hsa-mir-15a	3.41763e-06	up	GRIN1	2.87383e-07	Down	-6.14378	5.16649e-08	0.114213
hsa-mir-15a	3.41763e-06	up	GRM1	1.33336e-07	Down	-2.48573	5.37307e-10	0.145817
hsa-mir-15a	3.41763e-06	up	GRM7	1.87456e-06	Down	-6.41301	9.24724e-08	0.110118
hsa-mir-15a	3.41763e-06	up	HPCAL4	1.34064e-06	Down	-250.72	2.05163e-10	0.15236
[truncated: 1,955 more rows]
