# Supplementary material for: Integrated analysis of mutations, miRNA and mRNA expression in glioblastoma
Source: BMC Syst Biol. 2010 Nov 29;4:163. doi: 10.1186/1752-0509-4-163 (PMC3002314; doi:10.1186/1752-0509-4-163)
Supplement: Additional file 7 — A total of 34 differentially expressed miRNA negatively regulates 17 genes with damage values greater than 19. [file 1752-0509-4-163-S7.XLS]

## Sheet: Sheet1
Additional files 7. A total of 34 differentially expressed miRNA negatively regulates 17 genes with dameg values greater than 19.
miRNA	P-value for differential expression of miRNA	Up or down regulated miRNA	Damage	Gene	P-value for differential expression of gene	Up or down regulated gene	Damage	Regression coefficient	P-value for testing association of miRNA with target mRNA	coefficient of determination
hsa-mir-29b	2.06983e-07	down		RBBP4	1.79806e-06	Up	37	-179.781	3.79141e-09	0.132407
hsa-mir-29c	3.66008e-07	down		RBBP4	1.79806e-06	Up	37	-222.644	1.4711e-09	0.138927
hsa-mir-25	6.85842e-07	up	44	KIAA1279	1.01205e-07	Down	30	-79.0083	1.8852e-05	0.0721204
hsa-mir-30a-5p	3.27291e-06	up	1	KIAA1279	1.01205e-07	Down	30	-91.8297	1.25259e-05	0.0750739
hsa-mir-193a	9.05162e-06	up		KIAA1279	1.01205e-07	Down	30	-107.697	2.43492e-07	0.103276
hsa-mir-629	2.02076e-07	up	1	TRIM8	3.76703e-06	Down	29	-131.029	2.62308e-05	0.0697311
hsa-mir-106b	3.49176e-07	up	43	CNNM2	2.45753e-07	Down	27	-4.12135	1.05763e-05	0.0762949
hsa-mir-93	1.6269e-07	up	41	CNNM2	2.45753e-07	Down	27	-4.09705	3.57102e-05	0.0674976
hsa-mir-23a	1.66669e-07	up		CNNM2	2.45753e-07	Down	27	-5.57377	4.73014e-10	0.146686
hsa-mir-27a	1.47671e-07	up		CACYBP	6.34246e-07	Down	26	-57.7149	5.36462e-11	0.161403
hsa-mir-15a	3.41763e-06	up	49	CAMKV	1.08483e-06	Down	25	-50.3479	1.4607e-08	0.12305
hsa-mir-16	1.77563e-05	up	46	CAMKV	1.08483e-06	Down	25	-71.9518	7.94143e-12	0.174134
hsa-mir-15b	1.29604e-06	up	45	CAMKV	1.08483e-06	Down	25	-51.2391	4.54525e-13	0.192875
hsa-mir-492	5.57174e-07	up	3	CAMKV	1.08483e-06	Down	25	-113.088	5.60487e-05	0.0642308
hsa-mir-422a	1.13225e-06	up	1	CAMKV	1.08483e-06	Down	25	-129.816	1.14378e-05	0.0757298
hsa-mir-329	9.05649e-08	down	22	TGIF2	1.42799e-07	Up	24	-28.4395	4.22369e-05	0.0662815
hsa-mir-218	8.62068e-08	down	12	TGIF2	1.42799e-07	Up	24	-8.69725	9.63056e-05	0.0603039
hsa-mir-485-5p	1.12961e-07	down	1	TGIF2	1.42799e-07	Up	24	-46.1677	5.44352e-06	0.0810807
hsa-mir-485-5p	1.12961e-07	down	1	TP53	1.39576e-07	Up	23	-67.1111	2.31721e-05	0.0706282
hsa-mir-25	6.85842e-07	up	44	SLC6A15	6.06555e-08	Down	22	-29.4838	1.83853e-13	0.198718
hsa-mir-106b	3.49176e-07	up	43	SLC6A15	6.06555e-08	Down	22	-24.2419	7.21047e-09	0.127958
hsa-mir-106b	3.49176e-07	up	43	SLC17A7	9.75242e-07	Down	22	-591.49	2.4869e-14	0.211522
hsa-mir-93	1.6269e-07	up	41	SLC6A15	6.06555e-08	Down	22	-27.1748	7.06891e-10	0.143945
hsa-mir-93	1.6269e-07	up	41	SLC17A7	9.75242e-07	Down	22	-621.774	3.55271e-14	0.209246
hsa-mir-17-5p	3.0668e-06	up	40	SLC17A7	9.75242e-07	Down	22	-437.213	1.33573e-07	0.107524
hsa-mir-106a	3.13408e-06	up	33	SLC17A7	9.75242e-07	Down	22	-425.96	3.93487e-08	0.116124
hsa-mir-20b	6.06669e-05	up	1	SLC6A15	6.06555e-08	Down	22	-19.9766	1.97501e-05	0.0717839
hsa-mir-30a-5p	3.27291e-06	up	1	SLC6A15	6.06555e-08	Down	22	-19.7757	2.94718e-05	0.0688879
hsa-mir-20a	7.99006e-06	up	1	SLC17A7	9.75242e-07	Down	22	-365.223	3.10984e-07	0.101541
hsa-mir-362	2.36015e-06	up	1	SLC17A7	9.75242e-07	Down	22	-768.307	3.66025e-05	0.0673188
hsa-mir-629	2.02076e-07	up	1	SLC17A7	9.75242e-07	Down	22	-718.546	2.71954e-07	0.102493
hsa-let-7i	3.72569e-06	up		SLC6A15	6.06555e-08	Down	22	-21.4627	1.09173e-06	0.0926008
hsa-mir-155	1.30776e-07	up		SLC6A15	6.06555e-08	Down	22	-21.9993	6.34939e-09	0.12884
hsa-mir-196b	1.66669e-07	up		SLC6A15	6.06555e-08	Down	22	-19.0347	6.65833e-05	0.0629817
hsa-mir-21	9.98125e-08	up		SLC6A15	6.06555e-08	Down	22	-18.409	0	0.25535
hsa-mir-16	1.77563e-05	up	46	NRIP3	2.70525e-08	Down	21	-203.339	3.1537e-12	0.180227
hsa-mir-128b	1.18621e-07	down	4	COL3A1	1.55325e-06	Up	21	-770.987	8.78e-07	0.0941561
hsa-mir-195	6.42012e-05	up	2	NRIP3	2.70525e-08	Down	21	-80.7054	5.09698e-06	0.081554
hsa-mir-128a	1.12961e-07	down	2	COL3A1	1.55325e-06	Up	21	-850.851	4.98567e-06	0.0817129
hsa-mir-485-5p	1.12961e-07	down	1	BAT1	3.58859e-07	Up	21	-962.944	1.7792e-05	0.0725387
hsa-mir-488	3.64627e-06	down	1	COL3A1	1.55325e-06	Up	21	-5432.69	4.67083e-06	0.082182
hsa-mir-30a-5p	3.27291e-06	up	1	ACTR1A	1.76095e-06	Down	21	-66.5404	9.42189e-10	0.141981
hsa-mir-34b	2.12613e-05	up		ACTR1A	1.76095e-06	Down	21	-54.7306	5.80111e-08	0.113399
hsa-mir-203	4.31305e-07	down	5	NRF1	3.13756e-06	Up	20	-13.0645	5.98253e-05	0.0637579
hsa-mir-30a-5p	3.27291e-06	up	1	SYNGR3	1.18095e-06	Down	20	-168.863	2.45887e-06	0.0867898
hsa-mir-485-5p	1.12961e-07	down	1	NRF1	3.13756e-06	Up	20	-11.6874	3.16889e-05	0.0683628
hsa-let-7i	3.72569e-06	up		FEZF2	1.01773e-06	Down	20	-19.8978	1.55296e-07	0.106459
hsa-mir-155	1.30776e-07	up		FEZF2	1.01773e-06	Down	20	-23.747	1.33005e-13	0.200805
hsa-mir-24	1.77563e-05	up		SYNGR3	1.18095e-06	Down	20	-205.324	1.62272e-05	0.073204
hsa-mir-27a	1.47671e-07	up		SYNGR3	1.18095e-06	Down	20	-265.965	0	0.346177
