# Supplementary material for: Integrated analysis of mutations, miRNA and mRNA expression in glioblastoma
Source: BMC Syst Biol. 2010 Nov 29;4:163. doi: 10.1186/1752-0509-4-163 (PMC3002314; doi:10.1186/1752-0509-4-163)
Supplement: Additional file 8 — Target genes of top 19 miRNAs selected according to damage values of miRNA. [file 1752-0509-4-163-S8.XLS]

## Sheet: Sheet1
Additional files 8. Target genes of top 19 miRNAs selected according to damage values of miRNA
miRNA	P-value for differential expression of miRNA	miRNA up or down regulated	Damage Value	Gene	P-value for differential expression of gene	mRNA up or down regulated	Damage value	P-value for regression	Regrssion coefficient	coefficient of determination
mir-487b	1.8519e-06	down	83	ELF2	7.66263e-08	Up	3	5.14091e-08	-15.0096	0.114248
mir-487b	1.8519e-06	down	83	SFRS11	3.54485e-06	Up		4.331e-06	-126.084	0.0827251
mir-487b	1.8519e-06	down	83	SP3	1.36423e-07	Up		4.6748e-06	-102.49	0.0821759
mir-487b	1.8519e-06	down	83	THOC2	3.92251e-06	Up		5.83162e-05	-52.2983	0.0639432
mir-487a	1.06781e-05	down	82	DEK	5.21445e-07	Up	7	3.73543e-05	-318.766	0.0671716
mir-487a	1.06781e-05	down	82	HMGB2	6.91616e-07	Up	1	4.49644e-09	-713.729	0.131229
mir-487a	1.06781e-05	down	82	NCAPD3	3.54485e-06	Up		9.26559e-05	-25.6578	0.0605843
mir-487a	1.06781e-05	down	82	SFRS11	3.54485e-06	Up		1.39272e-05	-187.084	0.0743081
mir-487a	1.06781e-05	down	82	SP3	1.36423e-07	Up		8.84674e-06	-155.909	0.0775828
mir-502	2.69691e-05	up	80	HSPA12A	1.03567e-07	Down	2	2.31333e-05	-695.317	0.0706404
mir-532	4.42355e-06	up	79	ATP6V1D	4.25821e-08	Down	2	1.42856e-05	-315.652	0.0741246
mir-532	4.42355e-06	up	79	IDS	5.39318e-08	Down	2	4.23643e-05	-34.6775	0.0662597
mir-532	4.42355e-06	up	79	RASAL1	5.92493e-08	Down	1	7.37564e-05	-25.3988	0.0622395
mir-532	4.42355e-06	up	79	SNCB	1.3692e-06	Down	1	5.4006e-05	-145.265	0.0645
mir-660	3.34571e-05	up	75	NBEA	2.95117e-06	Down	1	6.01002e-05	-153.516	0.0637247
mir-660	3.34571e-05	up	75	YWHAH	8.76347e-07	Down	1	5.94102e-05	-473.097	0.0638084
mir-590	3.90795e-05	up	51	EDIL3	8.80874e-08	Down		9.04036e-06	-5.39798	0.0774267
mir-590	3.90795e-05	up	51	EFCBP2	2.39836e-08	Down	1	3.04683e-05	-92.8748	0.0686472
mir-590	3.90795e-05	up	51	HTR2A	1.63709e-07	Down	4	1.65867e-05	-115.901	0.0730457
mir-590	3.90795e-05	up	51	KHDRBS2	1.68891e-06	Down	1	2.45796e-05	-31.5683	0.0702016
mir-590	3.90795e-05	up	51	STYK1	4.06076e-08	Down	2	7.49717e-06	-7.45025	0.0787758
mir-15a	3.41763e-06	up	49	ABCG4	1.33337e-07	Down	1	1.8851e-07	-4.26391	0.105088
mir-15a	3.41763e-06	up	49	AFF2	3.40373e-06	Down		2.45277e-05	-1.23723	0.0702169
mir-15a	3.41763e-06	up	49	AKAP11	3.14148e-07	Down		5.48987e-05	-105.65	0.0643811
mir-15a	3.41763e-06	up	49	ARF3	4.67412e-07	Down	3	3.27346e-07	-199.486	0.101178
mir-15a	3.41763e-06	up	49	ATP2B1	8.40952e-08	Down		7.15411e-05	-60.6768	0.0624608
mir-15a	3.41763e-06	up	49	ATP2B3	2.60971e-06	Down		5.31569e-09	-4.95825	0.130071
mir-15a	3.41763e-06	up	49	ATP6V1A	2.90733e-08	Down	10	8.51716e-06	-116.257	0.0778565
mir-15a	3.41763e-06	up	49	ATP6V1B2	2.55664e-06	Down	1	3.87736e-10	-365.483	0.148039
mir-15a	3.41763e-06	up	49	BAIAP2	7.14504e-08	Down		2.81326e-05	-10.7183	0.0692245
mir-15a	3.41763e-06	up	49	BCL2L2	2.89144e-06	Down	2	2.2964e-06	-62.3802	0.0872799
mir-15a	3.41763e-06	up	49	C20orf39	7.37893e-07	Down	1	1.91009e-05	-66.0847	0.0720255
mir-15a	3.41763e-06	up	49	C20orf46	2.95115e-06	Down		1.96324e-07	-6.3892	0.104801
mir-15a	3.41763e-06	up	49	C9orf91	2.30638e-06	Down	1	1.23757e-06	-18.2152	0.0917049
mir-15a	3.41763e-06	up	49	CABP1	4.57176e-08	Down	2	3.76384e-08	-27.6526	0.116435
mir-15a	3.41763e-06	up	49	CACNA2D3	5.26758e-08	Down	5	2.42467e-08	-63.6403	0.119513
mir-15a	3.41763e-06	up	49	CACNB1	6.98009e-08	Down	4	5.6898e-08	-5.82432	0.113535
mir-15a	3.41763e-06	up	49	CALM3	1.10814e-06	Down	2	1.30783e-08	-206.789	0.12382
mir-15a	3.41763e-06	up	49	CAMK2A	1.31266e-06	Down	2	4.5307e-09	-18.1075	0.131176
mir-15a	3.41763e-06	up	49	CAMK2G	2.19651e-07	Down		6.55039e-06	-71.0806	0.0797483
mir-15a	3.41763e-06	up	49	CAMKV	1.08483e-06	Down	25	1.4607e-08	-50.3479	0.12305
mir-15a	3.41763e-06	up	49	CAP2	3.26808e-06	Down	1	4.81385e-08	-263.466	0.114709
mir-15a	3.41763e-06	up	49	CENTA1	1.521e-06	Down	2	2.81806e-09	-58.7833	0.134455
mir-15a	3.41763e-06	up	49	CHAC1	9.22663e-08	Down		1.03992e-05	-7.86857	0.0764167
mir-15a	3.41763e-06	up	49	CHD5	1.95418e-06	Down	2	2.08854e-08	-18.0971	0.120556
mir-15a	3.41763e-06	up	49	CHGA	1.28523e-06	Down	3	1.87323e-07	-96.5233	0.105133
mir-15a	3.41763e-06	up	49	CHP	5.92493e-08	Down		3.14602e-05	-31.7852	0.0684152
mir-15a	3.41763e-06	up	49	CLCN4	4.18795e-07	Down	3	2.32017e-07	-11.0911	0.103618
mir-15a	3.41763e-06	up	49	CPLX2	1.10813e-06	Down	1	5.54474e-07	-3.48965	0.0974316
mir-15a	3.41763e-06	up	49	CRYM	4.46489e-08	Down		1.1324e-10	-425.771	0.156377
mir-15a	3.41763e-06	up	49	CYP26B1	3.19966e-08	Down	1	5.65931e-09	-22.5961	0.129637
mir-15a	3.41763e-06	up	49	DRD1	7.22132e-07	Down		2.75768e-07	-3.09756	0.102394
mir-15a	3.41763e-06	up	49	DRD5	6.81894e-08	Down		1.15422e-06	-1.91368	0.0922032
mir-15a	3.41763e-06	up	49	DUSP26	3.92251e-06	Down		6.49049e-05	-28.1455	0.0631669
mir-15a	3.41763e-06	up	49	DYNC1I1	2.51323e-07	Down	1	7.9853e-10	-311.807	0.143112
mir-15a	3.41763e-06	up	49	DYNLT3	8.9532e-07	Down	1	2.14061e-05	-260.937	0.0712016
mir-15a	3.41763e-06	up	49	EFNA3	4.67412e-07	Down		3.00028e-05	-17.1556	0.0687586
mir-15a	3.41763e-06	up	49	ELOVL4	1.71313e-07	Down	1	2.955e-07	-33.6304	0.101904
mir-15a	3.41763e-06	up	49	ENTPD6	1.521e-06	Down	1	7.67462e-05	-54.8503	0.0619513
mir-15a	3.41763e-06	up	49	EPB41L1	9.88948e-08	Down	2	1.1851e-06	-45.4599	0.0920145
mir-15a	3.41763e-06	up	49	EPB49	1.20623e-06	Down	3	2.58144e-09	-91.1142	0.135059
mir-15a	3.41763e-06	up	49	ERC2	3.84402e-06	Down	7	4.5018e-11	-212.387	0.162579
mir-15a	3.41763e-06	up	49	FBXO34	6.81894e-08	Down	3	2.17514e-05	-51.1649	0.0710859
mir-15a	3.41763e-06	up	49	FBXW7	4.00252e-06	Down	4	4.50094e-06	-61.6914	0.0824485
mir-15a	3.41763e-06	up	49	FGF13	5.9249e-08	Down	1	7.15303e-11	-251.409	0.15947
mir-15a	3.41763e-06	up	49	FKBP1B	1.71314e-07	Down	1	3.29529e-06	-28.8903	0.0846888
mir-15a	3.41763e-06	up	49	FLRT2	4.46486e-08	Down	1	4.78563e-05	-30.1641	0.0653763
mir-15a	3.41763e-06	up	49	FREQ	3.96549e-08	Down	1	3.8116e-08	-45.4418	0.116347
mir-15a	3.41763e-06	up	49	FSTL4	1.05983e-07	Down	1	9.66565e-05	-1.87503	0.0602775
mir-15a	3.41763e-06	up	49	GABARAPL1	2.57014e-07	Down	2	2.38784e-07	-41.7487	0.103415
mir-15a	3.41763e-06	up	49	GABRA1	1.31266e-06	Down	2	4.19189e-10	-320.9	0.147508
mir-15a	3.41763e-06	up	49	GCC2	3.58859e-07	Down		1.21507e-11	-105.479	0.171315
mir-15a	3.41763e-06	up	49	GLS	1.24485e-07	Down	1	2.90058e-09	-34.3332	0.134256
mir-15a	3.41763e-06	up	49	GLS2	1.76094e-06	Down	3	2.38926e-09	-17.6249	0.135592
mir-15a	3.41763e-06	up	49	GREM2	2.57816e-08	Down	1	9.91402e-09	-14.6702	0.125747
mir-15a	3.41763e-06	up	49	GRIN1	2.87383e-07	Down	9	5.16649e-08	-6.14378	0.114213
mir-15a	3.41763e-06	up	49	GRM1	1.33336e-07	Down		5.37307e-10	-2.48573	0.145817
mir-15a	3.41763e-06	up	49	GRM7	1.87456e-06	Down	1	9.24724e-08	-6.41301	0.110118
mir-15a	3.41763e-06	up	49	HPCAL4	1.34064e-06	Down	1	2.05163e-10	-250.72	0.15236
mir-15a	3.41763e-06	up	49	HS3ST2	2.89144e-06	Down	6	3.77361e-05	-174.088	0.0670979
mir-15a	3.41763e-06	up	49	HTR2A	1.63709e-07	Down	4	2.09083e-09	-94.4804	0.136511
mir-15a	3.41763e-06	up	49	HTR2C	1.45841e-06	Down	1	7.86535e-09	-5.7654	0.127355
mir-15a	3.41763e-06	up	49	IDS	5.39318e-08	Down	2	1.34364e-07	-24.2615	0.107482
mir-15a	3.41763e-06	up	49	ITPR1	3.78129e-08	Down	6	1.04834e-08	-42.3088	0.125359
mir-15a	3.41763e-06	up	49	KCNAB1	3.58859e-07	Down	1	6.10026e-07	-12.6593	0.0967518
mir-15a	3.41763e-06	up	49	KCNJ3	1.01773e-06	Down	3	1.13565e-09	-5.82636	0.140702
mir-15a	3.41763e-06	up	49	KIAA1045	2.71909e-06	Down	7	1.63564e-08	-27.655	0.122261
mir-15a	3.41763e-06	up	49	KIF3C	4.57184e-08	Down	1	1.30784e-05	-71.5428	0.0747622
mir-15a	3.41763e-06	up	49	KIF5A	3.76694e-06	Down	2	5.11779e-05	-25.0266	0.0648899
mir-15a	3.41763e-06	up	49	KLC2	3.52043e-08	Down	1	8.15128e-07	-16.2402	0.0946862
mir-15a	3.41763e-06	up	49	KLHL3	7.66259e-08	Down	1	2.32248e-05	-32.1091	0.0706118
mir-15a	3.41763e-06	up	49	LANCL1	1.6747e-07	Down		1.83915e-05	-71.0759	0.0722991
mir-15a	3.41763e-06	up	49	LDB3	1.062e-06	Down	3	6.73061e-05	-4.09184	0.0629034
mir-15a	3.41763e-06	up	49	LDOC1	1.6747e-07	Down	1	2.12113e-07	-165.263	0.104253
mir-15a	3.41763e-06	up	49	LHX6	2.4569e-08	Down	1	1.83546e-10	-41.9935	0.153114
mir-15a	3.41763e-06	up	49	LPPR4	2.05298e-07	Down		7.57896e-06	-154.9	0.0786976
mir-15a	3.41763e-06	up	49	MAP1A	5.92493e-08	Down	1	4.38336e-07	-17.3535	0.0991035
mir-15a	3.41763e-06	up	49	MAP2K1	3.78129e-08	Down	1	1.67523e-10	-124.646	0.153732
mir-15a	3.41763e-06	up	49	MAP2K4	4.68124e-08	Down		6.85991e-09	-45.3285	0.128303
mir-15a	3.41763e-06	up	49	MAPK3	4.79324e-08	Down		7.00519e-08	-17.6575	0.112073
mir-15a	3.41763e-06	up	49	MAPK9	6.35671e-08	Down	2	6.72255e-07	-32.3454	0.0960599
mir-15a	3.41763e-06	up	49	MAPRE3	7.14504e-08	Down	1	7.00318e-09	-10.9215	0.12816
mir-15a	3.41763e-06	up	49	MDH1	5.14494e-08	Down		2.48147e-08	-845.83	0.119351
mir-15a	3.41763e-06	up	49	MMD	8.60698e-08	Down	6	7.06102e-14	-346.663	0.204866
mir-15a	3.41763e-06	up	49	MRAS	3.33526e-06	Down		2.81546e-07	-49.7606	0.102247
mir-15a	3.41763e-06	up	49	MYT1L	1.55324e-06	Down	2	8.09398e-09	-242.076	0.127156
mir-15a	3.41763e-06	up	49	NEFL	3.01209e-06	Down	2	1.53679e-08	-432.623	0.122696
mir-15a	3.41763e-06	up	49	NMNAT2	3.6054e-08	Down	1	1.72531e-08	-137.769	0.121889
mir-15a	3.41763e-06	up	49	NOS1AP	3.33525e-06	Down	1	2.78782e-05	-17.6614	0.0692903
mir-15a	3.41763e-06	up	49	OTUB1	5.32949e-07	Down		7.00751e-05	-22.9417	0.062611
mir-15a	3.41763e-06	up	49	PART1	9.75225e-07	Down	3	7.02671e-06	-2.54039	0.0792427
mir-15a	3.41763e-06	up	49	PCMT1	4.79324e-08	Down	9	1.3945e-07	-144.662	0.107219
mir-15a	3.41763e-06	up	49	PEX5L	1.95417e-06	Down	3	1.7082e-07	-17.3738	0.105786
mir-15a	3.41763e-06	up	49	PLCB1	1.79806e-06	Down		3.88899e-06	-20.3928	0.0834989
mir-15a	3.41763e-06	up	49	PLEKHA1	6.66139e-08	Down		1.7761e-09	-57.5034	0.137633
mir-15a	3.41763e-06	up	49	PPM2C	1.21663e-07	Down		4.3154e-07	-88.7168	0.0992146
mir-15a	3.41763e-06	up	49	PPP3CB	1.21663e-07	Down		1.26798e-08	-76.6125	0.124035
mir-15a	3.41763e-06	up	49	PTPN4	4.77767e-07	Down		1.0809e-06	-69.5027	0.092672
mir-15a	3.41763e-06	up	49	PTPRM	3.66885e-07	Down		6.33999e-07	-60.0818	0.0964773
mir-15a	3.41763e-06	up	49	PTPRR	5.39315e-08	Down	1	3.61479e-08	-23.834	0.116718
mir-15a	3.41763e-06	up	49	PTPRT	1.99518e-06	Down		1.42294e-05	-23.0879	0.0741531
mir-15a	3.41763e-06	up	49	RAB11FIP2	1.39576e-07	Down		1.21023e-06	-36.1078	0.0918646
mir-15a	3.41763e-06	up	49	RAB11FIP5	5.653e-08	Down		3.98263e-05	-18.7529	0.0667073
mir-15a	3.41763e-06	up	49	RAB3B	3.43743e-08	Down	1	5.43284e-05	-4.31358	0.0644568
mir-15a	3.41763e-06	up	49	RAPGEFL1	9.01546e-08	Down	1	7.80626e-07	-16.3655	0.0949946
mir-15a	3.41763e-06	up	49	RTN1	2.40352e-06	Down	1	5.40333e-07	-839.441	0.0976155
mir-15a	3.41763e-06	up	49	SCN2A	4.00253e-06	Down	3	8.28084e-09	-114.34	0.126997
mir-15a	3.41763e-06	up	49	SCN8A	2.24643e-07	Down	1	2.23113e-07	-6.13092	0.103895
mir-15a	3.41763e-06	up	49	SERPINI1	1.58614e-06	Down	8	5.74563e-11	-509.306	0.160942
mir-15a	3.41763e-06	up	49	SH3GL2	2.50459e-06	Down	2	5.18952e-09	-311.011	0.130237
mir-15a	3.41763e-06	up	49	SHANK2	2.77541e-06	Down		5.92567e-08	-4.89265	0.11325
mir-15a	3.41763e-06	up	49	SLC12A5	1.25836e-06	Down	1	3.4986e-09	-314.169	0.132963
mir-15a	3.41763e-06	up	49	SLC25A22	3.35635e-08	Down	1	9.05152e-08	-25.5095	0.110269
mir-15a	3.41763e-06	up	49	SLC30A3	4.77765e-07	Down	1	1.02558e-08	-63.5253	0.125511
mir-15a	3.41763e-06	up	49	SLC8A2	3.13757e-06	Down	1	4.16812e-08	-47.001	0.11572
mir-15a	3.41763e-06	up	49	SLC9A6	3.26808e-06	Down	1	4.29549e-08	-256.047	0.115509
mir-15a	3.41763e-06	up	49	SNAP25	1.52909e-07	Down	1	5.11838e-10	-1060.53	0.146148
mir-15a	3.41763e-06	up	49	SNCA	2.51322e-07	Down	1	2.96465e-10	-254.307	0.149863
mir-15a	3.41763e-06	up	49	SNCG	1.3692e-06	Down	3	1.84346e-09	-15.4117	0.137377
mir-15a	3.41763e-06	up	49	SNPH	2.71909e-06	Down	5	2.00347e-06	-25.4788	0.0882578
mir-15a	3.41763e-06	up	49	SPIN1	3.66885e-07	Down		1.06803e-05	-51.294	0.0762243
mir-15a	3.41763e-06	up	49	SPTBN2	1.521e-06	Down	2	1.50467e-05	-5.26713	0.0737497
mir-15a	3.41763e-06	up	49	STX1A	2.39836e-08	Down	2	1.03335e-08	-95.9436	0.125459
mir-15a	3.41763e-06	up	49	STXBP1	4.15839e-08	Down	1	6.07927e-09	-844.328	0.129141
mir-15a	3.41763e-06	up	49	SV2B	2.95118e-06	Down	4	4.82043e-09	-409.42	0.130747
mir-15a	3.41763e-06	up	49	SYN2	2.07972e-06	Down	1	2.53413e-09	-74.2808	0.135187
mir-15a	3.41763e-06	up	49	SYNJ1	1.18095e-06	Down		4.11626e-07	-28.1354	0.0995504
mir-15a	3.41763e-06	up	49	TBC1D9	6.20953e-08	Down		5.32201e-06	-23.3683	0.0812432
mir-15a	3.41763e-06	up	49	THRB	3.1996e-08	Down		8.12576e-05	-2.62993	0.0615368
mir-15a	3.41763e-06	up	49	TMEM16C	1.16201e-07	Down	1	3.51581e-09	-66.2741	0.132929
mir-15a	3.41763e-06	up	49	TRHDE	6.34234e-07	Down	1	9.77642e-06	-18.3498	0.0768622
mir-15a	3.41763e-06	up	49	TRIM3	4.46476e-08	Down		3.83529e-05	-1.48317	0.0669805
mir-15a	3.41763e-06	up	49	TSPYL2	9.14688e-07	Down	2	1.29225e-06	-72.8324	0.0913958
mir-15a	3.41763e-06	up	49	VTI1B	7.14504e-08	Down	1	6.64862e-07	-114.161	0.0961387
mir-15a	3.41763e-06	up	49	WDR47	2.03704e-06	Down		1.60167e-07	-120.616	0.106241
mir-15a	3.41763e-06	up	49	WNT10B	4.06081e-08	Down	2	1.61196e-08	-15.4179	0.122363
mir-15a	3.41763e-06	up	49	YWHAH	8.76347e-07	Down	1	4.89406e-09	-389.402	0.130642
mir-16	1.77563e-05	up	46	ABCG4	1.33337e-07	Down	1	1.63759e-09	-5.87392	0.13819
mir-16	1.77563e-05	up	46	ABR	3.19967e-08	Down	1	1.75059e-08	-44.604	0.121788
mir-16	1.77563e-05	up	46	AGPAT7	2.77104e-08	Down	1	3.39572e-09	-20.8152	0.133168
mir-16	1.77563e-05	up	46	AKAP11	3.14148e-07	Down		4.96254e-11	-201.283	0.161925
mir-16	1.77563e-05	up	46	APBA1	2.55662e-06	Down		3.512e-08	-2.4614	0.11692
mir-16	1.77563e-05	up	46	ARF3	4.67412e-07	Down	3	1.90755e-08	-262.276	0.121189
mir-16	1.77563e-05	up	46	ARL8B	2.1677e-06	Down		5.15951e-07	-343.951	0.0979441
mir-16	1.77563e-05	up	46	ATP13A2	6.76819e-07	Down	1	8.58939e-07	-38.0143	0.0943127
mir-16	1.77563e-05	up	46	ATP2B1	8.40952e-08	Down		5.50582e-07	-91.0625	0.0974818
mir-16	1.77563e-05	up	46	ATP2B3	2.60971e-06	Down		1.86584e-12	-7.07814	0.183672
mir-16	1.77563e-05	up	46	ATP6V1B2	2.55664e-06	Down	1	2.70615e-09	-418.868	0.134734
mir-16	1.77563e-05	up	46	AUH	2.09977e-07	Down	1	2.20922e-10	-73.3545	0.151859
mir-16	1.77563e-05	up	46	BAIAP2	7.14504e-08	Down		2.0128e-08	-17.0103	0.120814
mir-16	1.77563e-05	up	46	BCL2L2	2.89144e-06	Down	2	1.05505e-09	-95.3181	0.141206
mir-16	1.77563e-05	up	46	BLCAP	2.55664e-06	Down		9.52264e-09	-353.741	0.126027
mir-16	1.77563e-05	up	46	C1orf21	2.77541e-06	Down		3.09896e-05	-51.8978	0.0685244
mir-16	1.77563e-05	up	46	C20orf39	7.37893e-07	Down	1	1.26684e-09	-110.664	0.139952
mir-16	1.77563e-05	up	46	C20orf46	2.95115e-06	Down		2.06484e-07	-7.66239	0.104444
mir-16	1.77563e-05	up	46	C9orf91	2.30638e-06	Down	1	1.21776e-09	-27.0586	0.140223
mir-16	1.77563e-05	up	46	CABP1	4.57176e-08	Down	2	6.5689e-11	-38.9468	0.160043
mir-16	1.77563e-05	up	46	CACNA2D3	5.26758e-08	Down	5	3.06249e-10	-85.5483	0.149643
mir-16	1.77563e-05	up	46	CACNB1	6.98009e-08	Down	4	3.8014e-12	-8.78543	0.178998
mir-16	1.77563e-05	up	46	CALM1	1.83593e-06	Down	14	3.50812e-07	-325.13	0.100686
mir-16	1.77563e-05	up	46	CAMK2G	2.19651e-07	Down		3.95239e-14	-138.092	0.208563
mir-16	1.77563e-05	up	46	CAMK2N1	1.03965e-06	Down	1	7.32747e-15	-1580.74	0.219191
mir-16	1.77563e-05	up	46	CAMKV	1.08483e-06	Down	25	7.94143e-12	-71.9518	0.174134
mir-16	1.77563e-05	up	46	CAP2	3.26808e-06	Down	1	2.21312e-12	-399.281	0.182553
mir-16	1.77563e-05	up	46	CARTPT	1.34063e-06	Down	1	8.95347e-06	-10.7869	0.0774963
mir-16	1.77563e-05	up	46	CHAC1	9.22663e-08	Down		1.86497e-05	-9.18807	0.0721983
mir-16	1.77563e-05	up	46	CHD5	1.95418e-06	Down	2	7.32485e-11	-24.9918	0.159311
mir-16	1.77563e-05	up	46	CHGA	1.28523e-06	Down	3	5.75999e-11	-143.461	0.160926
mir-16	1.77563e-05	up	46	CHP	5.92493e-08	Down		4.51387e-05	-37.4473	0.0658
mir-16	1.77563e-05	up	46	CIT	2.09979e-07	Down	1	5.78309e-05	-77.823	0.0640038
mir-16	1.77563e-05	up	46	CLCN4	4.18795e-07	Down	3	1.31006e-14	-19.2193	0.215596
mir-16	1.77563e-05	up	46	CNTNAP1	2.60973e-06	Down	2	7.10764e-06	-75.744	0.0791602
mir-16	1.77563e-05	up	46	CRHBP	3.87231e-08	Down	1	7.29123e-10	-14.336	0.143734
mir-16	1.77563e-05	up	46	CRYM	4.46489e-08	Down		8.34888e-14	-583.893	0.203784
mir-16	1.77563e-05	up	46	CYP26B1	3.19966e-08	Down	1	1.27472e-10	-29.7374	0.155578
mir-16	1.77563e-05	up	46	DNAJC6	1.20623e-06	Down	6	8.88178e-15	-83.6459	0.218042
mir-16	1.77563e-05	up	46	DNM1	4.15839e-08	Down	2	1.43774e-11	-107.656	0.170197
mir-16	1.77563e-05	up	46	DOCK9	3.07235e-07	Down	2	8.01166e-07	-3.19527	0.0948094
mir-16	1.77563e-05	up	46	DRD1	7.22132e-07	Down		2.31302e-11	-4.7527	0.167031
mir-16	1.77563e-05	up	46	DUSP26	3.92251e-06	Down		1.56058e-06	-40.3698	0.0900464
mir-16	1.77563e-05	up	46	DYNC1I1	2.51323e-07	Down	1	2.10942e-14	-456.516	0.212569
mir-16	1.77563e-05	up	46	EFNA3	4.67412e-07	Down		9.62807e-08	-26.0477	0.109833
mir-16	1.77563e-05	up	46	EIF4A2	2.45754e-07	Down		8.1464e-08	-1088.06	0.111011
mir-16	1.77563e-05	up	46	ELAVL2	1.39834e-06	Down	5	3.92804e-06	-13.5689	0.0834271
mir-16	1.77563e-05	up	46	ELOVL4	1.71313e-07	Down	1	2.15777e-10	-49.345	0.152018
mir-16	1.77563e-05	up	46	ENTPD3	1.75242e-07	Down	1	1.66533e-14	-56.8346	0.214087
mir-16	1.77563e-05	up	46	EPB41L1	9.88948e-08	Down	2	5.98655e-12	-75.5299	0.176003
mir-16	1.77563e-05	up	46	EPB49	1.20623e-06	Down	3	1.42086e-12	-128.263	0.185454
mir-16	1.77563e-05	up	46	ERC2	3.84402e-06	Down	7	4.58522e-12	-266.794	0.177763
mir-16	1.77563e-05	up	46	FBXO34	6.81894e-08	Down	3	1.20414e-08	-81.3094	0.124395
mir-16	1.77563e-05	up	46	FBXW7	4.00252e-06	Down	4	1.00513e-09	-97.1022	0.141538
mir-16	1.77563e-05	up	46	FGF13	5.9249e-08	Down	1	7.77156e-15	-353.753	0.218777
mir-16	1.77563e-05	up	46	FKBP1B	1.71314e-07	Down	1	1.61296e-05	-32.2771	0.0732476
mir-16	1.77563e-05	up	46	FREQ	3.96549e-08	Down	1	8.67697e-11	-63.6504	0.158171
mir-16	1.77563e-05	up	46	FSTL4	1.05983e-07	Down	1	7.3785e-06	-2.57693	0.0788908
mir-16	1.77563e-05	up	46	GABARAPL1	2.57014e-07	Down	2	3.37437e-11	-63.2566	0.164509
mir-16	1.77563e-05	up	46	GABRA1	1.31266e-06	Down	2	7.01661e-14	-454.363	0.204911
mir-16	1.77563e-05	up	46	GCC2	3.58859e-07	Down		1.11022e-15	-147.242	0.231317
mir-16	1.77563e-05	up	46	GLS	1.24485e-07	Down	1	1.56456e-10	-44.2018	0.154194
mir-16	1.77563e-05	up	46	GLS2	1.76094e-06	Down	3	6.96776e-13	-25.0703	0.190101
mir-16	1.77563e-05	up	46	GNAL	1.18094e-06	Down	7	1.27667e-08	-6.88794	0.123988
mir-16	1.77563e-05	up	46	GOT2	9.44269e-08	Down	1	5.31239e-05	-103.793	0.0646194
mir-16	1.77563e-05	up	46	GREM2	2.57816e-08	Down	1	7.68708e-10	-18.8183	0.143373
mir-16	1.77563e-05	up	46	GRIN1	2.87383e-07	Down	9	1.25333e-09	-8.17225	0.140026
mir-16	1.77563e-05	up	46	GRM1	1.33336e-07	Down		5.19584e-14	-3.55639	0.206824
mir-16	1.77563e-05	up	46	GRM7	1.87456e-06	Down	1	4.88276e-12	-9.77699	0.177348
mir-16	1.77563e-05	up	46	HABP4	1.18095e-06	Down		6.24927e-07	-48.0715	0.09658
mir-16	1.77563e-05	up	46	HPCAL4	1.34064e-06	Down	1	8.54872e-14	-348.211	0.203638
mir-16	1.77563e-05	up	46	HTR2A	1.63709e-07	Down	4	5.00267e-13	-134.695	0.192252
mir-16	1.77563e-05	up	46	HTR2C	1.45841e-06	Down	1	2.57374e-11	-7.915	0.166318
mir-16	1.77563e-05	up	46	ITPR1	3.78129e-08	Down	6	8.09225e-10	-54.2891	0.143021
mir-16	1.77563e-05	up	46	KCNA3	4.99141e-07	Down		3.7128e-05	-4.27486	0.0672156
mir-16	1.77563e-05	up	46	KCNAB1	3.58859e-07	Down	1	1.84726e-10	-19.1287	0.15307
mir-16	1.77563e-05	up	46	KCNJ3	1.01773e-06	Down	3	4.61475e-12	-7.86639	0.177721
mir-16	1.77563e-05	up	46	KCNMA1	1.27371e-07	Down		4.21235e-05	-31.5688	0.066301
mir-16	1.77563e-05	up	46	KHDRBS2	1.68891e-06	Down	1	1.17937e-11	-35.347	0.171513
mir-16	1.77563e-05	up	46	KIAA0774	3.96538e-08	Down	1	2.27913e-11	-11.3555	0.167129
mir-16	1.77563e-05	up	46	KIAA1045	2.71909e-06	Down	7	8.86757e-12	-39.5656	0.173404
mir-16	1.77563e-05	up	46	KIF3C	4.57184e-08	Down	1	3.68273e-08	-107.327	0.116588
mir-16	1.77563e-05	up	46	KIF5A	3.76694e-06	Down	2	1.15178e-07	-38.8889	0.10857
mir-16	1.77563e-05	up	46	KIFAP3	4.00253e-06	Down	11	3.95713e-05	-136.507	0.0667539
mir-16	1.77563e-05	up	46	KLC2	3.52043e-08	Down	1	1.4474e-09	-23.6414	0.139038
mir-16	1.77563e-05	up	46	KLHL3	7.66259e-08	Down	1	6.13887e-08	-48.7966	0.113001
mir-16	1.77563e-05	up	46	LANCL1	1.6747e-07	Down		1.42812e-08	-111.463	0.123207
mir-16	1.77563e-05	up	46	LDB3	1.062e-06	Down	3	1.80887e-07	-6.36239	0.105381
mir-16	1.77563e-05	up	46	LDOC1	1.6747e-07	Down	1	2.78896e-09	-225.524	0.134526
mir-16	1.77563e-05	up	46	LHX6	2.4569e-08	Down	1	6.13709e-12	-54.0619	0.175839
mir-16	1.77563e-05	up	46	LPHN1	3.92251e-06	Down		9.67054e-05	-29.8197	0.0602738
mir-16	1.77563e-05	up	46	MAP1A	5.92493e-08	Down	1	8.23366e-11	-26.3664	0.158524
mir-16	1.77563e-05	up	46	MAP2K1	3.78129e-08	Down	1	1.50155e-11	-157.422	0.169908
mir-16	1.77563e-05	up	46	MAP2K4	4.68124e-08	Down		3.01816e-09	-55.646	0.133982
mir-16	1.77563e-05	up	46	MAPK3	4.79324e-08	Down		2.62124e-12	-26.9903	0.181442
mir-16	1.77563e-05	up	46	MAPK9	6.35671e-08	Down	2	8.93909e-08	-41.6485	0.110357
mir-16	1.77563e-05	up	46	MAPRE3	7.14504e-08	Down	1	7.89195e-11	-14.605	0.158809
mir-16	1.77563e-05	up	46	MAST1	1.23203e-06	Down		1.80033e-07	-5.97658	0.105414
mir-16	1.77563e-05	up	46	MBNL2	4.28114e-07	Down		1.41449e-07	-23.5256	0.107119
mir-16	1.77563e-05	up	46	MDH1	5.14494e-08	Down		6.04889e-10	-1120.02	0.145009
mir-16	1.77563e-05	up	46	MMD	8.60698e-08	Down	6	7.36922e-12	-384.494	0.174629
mir-16	1.77563e-05	up	46	MRAS	3.33526e-06	Down		1.78613e-12	-80.1821	0.183957
mir-16	1.77563e-05	up	46	MYT1L	1.55324e-06	Down	2	2.14007e-12	-348.656	0.182773
mir-16	1.77563e-05	up	46	NCKIPSD	8.04255e-07	Down		2.97661e-06	-17.3377	0.0854189
mir-16	1.77563e-05	up	46	NMNAT2	3.6054e-08	Down	1	1.17215e-10	-187.323	0.156144
mir-16	1.77563e-05	up	46	NR1D1	2.87385e-07	Down		6.45667e-08	-40.2856	0.112646
mir-16	1.77563e-05	up	46	NRIP3	2.70525e-08	Down	21	3.1537e-12	-203.339	0.180227
mir-16	1.77563e-05	up	46	OTUB1	5.32949e-07	Down		4.25637e-07	-34.7105	0.0993125
mir-16	1.77563e-05	up	46	PAK1	5.653e-08	Down	1	1.86085e-07	-13.0506	0.10518
mir-16	1.77563e-05	up	46	PART1	9.75225e-07	Down	3	1.68333e-09	-4.02737	0.138001
mir-16	1.77563e-05	up	46	PCMT1	4.79324e-08	Down	9	8.33098e-08	-176.706	0.110853
mir-16	1.77563e-05	up	46	PEX5L	1.95417e-06	Down	3	2.55818e-12	-27.3465	0.181602
mir-16	1.77563e-05	up	46	PHLPPL	6.34246e-07	Down	2	5.5807e-05	-30.4285	0.0642621
mir-16	1.77563e-05	up	46	PIB5PA	1.16202e-07	Down		2.5105e-07	-4.29375	0.103059
mir-16	1.77563e-05	up	46	PLCB1	1.79806e-06	Down		7.73163e-10	-32.0974	0.143333
mir-16	1.77563e-05	up	46	PLEKHA1	6.66139e-08	Down		4.21885e-14	-84.9539	0.208153
mir-16	1.77563e-05	up	46	PPFIA3	1.06201e-06	Down		4.95609e-07	-8.12509	0.0982303
mir-16	1.77563e-05	up	46	PPM2C	1.21663e-07	Down		2.33755e-08	-117.098	0.119769
mir-16	1.77563e-05	up	46	PPP3CB	1.21663e-07	Down		3.3932e-11	-105.982	0.164471
mir-16	1.77563e-05	up	46	PRMT8	2.62822e-07	Down	3	1.49215e-08	-13.0531	0.122901
mir-16	1.77563e-05	up	46	PTCH2	2.12328e-06	Down		7.0921e-08	-3.63153	0.111986
mir-16	1.77563e-05	up	46	PTPN4	4.77767e-07	Down		6.16396e-11	-109.871	0.16047
mir-16	1.77563e-05	up	46	PTPRM	3.66885e-07	Down		3.75804e-06	-67.2464	0.083745
mir-16	1.77563e-05	up	46	PTPRR	5.39315e-08	Down	1	2.77978e-11	-34.1258	0.165804
mir-16	1.77563e-05	up	46	PTPRT	1.99518e-06	Down		1.11277e-08	-36.0028	0.124944
mir-16	1.77563e-05	up	46	RAB11FIP2	1.39576e-07	Down		2.82263e-11	-58.2572	0.165702
mir-16	1.77563e-05	up	46	RAB11FIP5	5.653e-08	Down		7.69133e-08	-29.1148	0.111415
mir-16	1.77563e-05	up	46	RAB3B	3.43743e-08	Down	1	7.13871e-06	-5.74155	0.0791288
mir-16	1.77563e-05	up	46	RAPGEFL1	9.01546e-08	Down	1	6.49201e-11	-25.5249	0.160122
mir-16	1.77563e-05	up	46	RELN	3.07423e-06	Down	1	6.39237e-06	-54.7459	0.0799241
mir-16	1.77563e-05	up	46	RGS4	3.92014e-07	Down	1	6.07869e-12	-371.096	0.175902
mir-16	1.77563e-05	up	46	RIMS3	2.68768e-07	Down		1.94053e-07	-18.9117	0.104883
mir-16	1.77563e-05	up	46	RNF11	4.37629e-07	Down		1.83214e-10	-262.582	0.153126
mir-16	1.77563e-05	up	46	RNF43	6.20628e-07	Down		2.90189e-06	-2.89789	0.0856014
mir-16	1.77563e-05	up	46	RTN1	2.40352e-06	Down	1	4.95162e-11	-1298.88	0.16194
mir-16	1.77563e-05	up	46	RTN3	1.521e-06	Down		1.10159e-07	-820.978	0.108884
mir-16	1.77563e-05	up	46	SCN2A	4.00253e-06	Down	3	3.54594e-11	-156.176	0.164177
mir-16	1.77563e-05	up	46	SCN8A	2.24643e-07	Down	1	4.82528e-10	-8.74741	0.14655
mir-16	1.77563e-05	up	46	SERPINI1	1.58614e-06	Down	8	6.66134e-16	-738.699	0.234601
mir-16	1.77563e-05	up	46	SETD3	1.49465e-07	Down	1	1.65887e-08	-49.8445	0.122163
mir-16	1.77563e-05	up	46	SH3GL2	2.50459e-06	Down	2	1.24012e-12	-446.915	0.186343
mir-16	1.77563e-05	up	46	SHANK2	2.77541e-06	Down		5.27311e-12	-7.34472	0.176841
mir-16	1.77563e-05	up	46	SLC12A5	1.25836e-06	Down	1	2.72493e-12	-440.577	0.181187
mir-16	1.77563e-05	up	46	SLC25A22	3.35635e-08	Down	1	1.97409e-11	-37.8357	0.168087
mir-16	1.77563e-05	up	46	SLC30A3	4.77765e-07	Down	1	4.14175e-10	-82.7548	0.14759
mir-16	1.77563e-05	up	46	SLC9A6	3.26808e-06	Down	1	4.61853e-14	-412.341	0.207572
mir-16	1.77563e-05	up	46	SNAP25	1.52909e-07	Down	1	2.62679e-13	-1477	0.196423
mir-16	1.77563e-05	up	46	SNCA	2.51322e-07	Down	1	1.11089e-12	-341.32	0.187062
mir-16	1.77563e-05	up	46	SNCG	1.3692e-06	Down	3	4.66449e-12	-21.0541	0.17765
mir-16	1.77563e-05	up	46	SNPH	2.71909e-06	Down	5	2.13916e-11	-42.1732	0.167552
mir-16	1.77563e-05	up	46	SPIN1	3.66885e-07	Down		2.45194e-06	-65.7602	0.08681
mir-16	1.77563e-05	up	46	SPTBN2	1.521e-06	Down	2	5.87705e-07	-7.25734	0.0970173
mir-16	1.77563e-05	up	46	SPTBN4	1.52908e-07	Down		6.80313e-07	-7.97268	0.095975
mir-16	1.77563e-05	up	46	STX1A	2.39836e-08	Down	2	3.8809e-11	-131.607	0.163573
mir-16	1.77563e-05	up	46	STXBP1	4.15839e-08	Down	1	1.33555e-11	-1166.11	0.170687
mir-16	1.77563e-05	up	46	SV2B	2.95118e-06	Down	4	2.27174e-11	-556.117	0.167151
mir-16	1.77563e-05	up	46	SYN2	2.07972e-06	Down	1	4.81948e-12	-102.232	0.177434
mir-16	1.77563e-05	up	46	SYNJ1	1.18095e-06	Down		3.96085e-11	-43.3077	0.163436
mir-16	1.77563e-05	up	46	TAGLN3	6.62333e-07	Down	3	1.55167e-10	-499.934	0.15425
mir-16	1.77563e-05	up	46	TBC1D9	6.20953e-08	Down		3.0441e-06	-28.7581	0.085258
mir-16	1.77563e-05	up	46	TMEM16C	1.16201e-07	Down	1	7.85816e-12	-91.1429	0.174204
mir-16	1.77563e-05	up	46	TRHDE	6.34234e-07	Down	1	5.83012e-09	-28.6057	0.129431
mir-16	1.77563e-05	up	46	TRIM3	4.46476e-08	Down		5.56482e-09	-2.4799	0.129753
mir-16	1.77563e-05	up	46	TSPYL2	9.14688e-07	Down	2	5.57826e-10	-110.419	0.145562
mir-16	1.77563e-05	up	46	VAMP1	2.45354e-06	Down	3	1.60669e-06	-15.1622	0.0898381
mir-16	1.77563e-05	up	46	VTI1B	7.14504e-08	Down	1	1.03359e-05	-122.306	0.0764607
mir-16	1.77563e-05	up	46	WDR47	2.03704e-06	Down		3.64153e-14	-203.274	0.209087
mir-16	1.77563e-05	up	46	WDTC1	3.76703e-06	Down		7.90861e-08	-9.6603	0.111219
mir-16	1.77563e-05	up	46	WNT10B	4.06081e-08	Down	2	3.60376e-11	-21.4473	0.164069
mir-16	1.77563e-05	up	46	YWHAH	8.76347e-07	Down	1	5.13571e-10	-494.74	0.146125
mir-16	1.77563e-05	up	46	ZER1	6.35671e-08	Down	4	7.3035e-08	-6.30783	0.11178
mir-16	1.77563e-05	up	46	RTN4	9.44264e-08	Down		2.65555e-08	-765.68	0.118877
mir-15b	1.29604e-06	up	45	ABCG4	1.33337e-07	Down	1	2.1938e-12	-4.56894	0.18261
mir-15b	1.29604e-06	up	45	AKAP11	3.14148e-07	Down		3.35509e-13	-149.401	0.194841
mir-15b	1.29604e-06	up	45	ARF3	4.67412e-07	Down	3	7.94664e-11	-203.127	0.158763
mir-15b	1.29604e-06	up	45	ARL8B	2.1677e-06	Down		7.01611e-06	-209.354	0.0792536
mir-15b	1.29604e-06	up	45	ATP13A2	6.76819e-07	Down	1	1.71144e-09	-31.102	0.137887
mir-15b	1.29604e-06	up	45	ATP2B1	8.40952e-08	Down		1.34074e-06	-59.577	0.0911325
mir-15b	1.29604e-06	up	45	ATP2B3	2.60971e-06	Down		2.35811e-13	-4.96166	0.197119
mir-15b	1.29604e-06	up	45	ATP6V0A1	3.61748e-06	Down		2.50333e-12	-42.6332	0.181744
mir-15b	1.29604e-06	up	45	ATP6V1A	2.90733e-08	Down	10	3.58087e-05	-87.9785	0.0674777
mir-15b	1.29604e-06	up	45	ATP6V1B2	2.55664e-06	Down	1	4.78899e-10	-295.646	0.146602
mir-15b	1.29604e-06	up	45	AUH	2.09977e-07	Down	1	7.68053e-08	-42.517	0.111425
mir-15b	1.29604e-06	up	45	BAIAP2	7.14504e-08	Down		2.38999e-10	-12.8818	0.151325
mir-15b	1.29604e-06	up	45	BCL2L2	2.89144e-06	Down	2	1.97398e-12	-73.4846	0.183302
mir-15b	1.29604e-06	up	45	BLCAP	2.55664e-06	Down		2.64322e-12	-287.158	0.181387
mir-15b	1.29604e-06	up	45	C1orf21	2.77541e-06	Down		9.27961e-07	-41.0774	0.0937612
mir-15b	1.29604e-06	up	45	C20orf39	7.37893e-07	Down	1	3.07669e-09	-73.23	0.133849
mir-15b	1.29604e-06	up	45	C20orf46	2.95115e-06	Down		3.42935e-09	-5.85298	0.133101
mir-15b	1.29604e-06	up	45	C9orf91	2.30638e-06	Down	1	5.98408e-11	-19.5986	0.160669
mir-15b	1.29604e-06	up	45	CABP1	4.57176e-08	Down	2	1.57319e-12	-28.3175	0.184788
mir-15b	1.29604e-06	up	45	CACNA2D3	5.26758e-08	Down	5	2.36599e-09	-55.1154	0.13566
mir-15b	1.29604e-06	up	45	CACNB1	6.98009e-08	Down	4	2.70894e-14	-6.45353	0.210955
mir-15b	1.29604e-06	up	45	CALB2	7.14504e-08	Down	2	1.32063e-05	-35.8126	0.074692
mir-15b	1.29604e-06	up	45	CALM1	1.83593e-06	Down	14	9.90827e-07	-211.769	0.0932933
mir-15b	1.29604e-06	up	45	CAMK2G	2.19651e-07	Down		2.22045e-16	-100.66	0.242041
mir-15b	1.29604e-06	up	45	CAMKV	1.08483e-06	Down	25	4.54525e-13	-51.2391	0.192875
mir-15b	1.29604e-06	up	45	CAP2	3.26808e-06	Down	1	2.98343e-10	-244.757	0.14982
mir-15b	1.29604e-06	up	45	CDC42EP2	1.45843e-06	Down	1	2.56238e-07	-3.82497	0.102915
mir-15b	1.29604e-06	up	45	CENTA1	1.521e-06	Down	2	2.22045e-16	-63.7004	0.23895
mir-15b	1.29604e-06	up	45	CHD5	1.95418e-06	Down	2	6.87672e-13	-18.4767	0.190184
mir-15b	1.29604e-06	up	45	CHGA	1.28523e-06	Down	3	6.96998e-13	-105.505	0.190097
mir-15b	1.29604e-06	up	45	CLCN4	4.18795e-07	Down	3	1.16573e-13	-12.5771	0.20165
mir-15b	1.29604e-06	up	45	CNKSR2	3.92251e-06	Down	2	5.24913e-13	-53.3199	0.19194
mir-15b	1.29604e-06	up	45	CNTNAP1	2.60973e-06	Down	2	2.59881e-09	-66.934	0.135013
mir-15b	1.29604e-06	up	45	CPLX2	1.10813e-06	Down	1	4.31855e-12	-3.83582	0.178158
mir-15b	1.29604e-06	up	45	CRYM	4.46489e-08	Down		2.66453e-15	-415.675	0.225571
mir-15b	1.29604e-06	up	45	CYB561	3.54485e-06	Down		8.75509e-05	-10.6802	0.0609956
mir-15b	1.29604e-06	up	45	CYP26B1	3.19966e-08	Down	1	3.86035e-10	-19.6302	0.148069
mir-15b	1.29604e-06	up	45	DAGLA	1.76095e-06	Down	1	6.87672e-05	-2.69806	0.0627476
mir-15b	1.29604e-06	up	45	DCTN1	5.81476e-07	Down	4	3.2409e-07	-53.5176	0.101248
mir-15b	1.29604e-06	up	45	DKFZP564O0823	8.39556e-07	Down		7.01675e-06	-29.1898	0.0792529
mir-15b	1.29604e-06	up	45	DLG3	2.50457e-06	Down	1	1.08891e-05	-4.04215	0.0760846
mir-15b	1.29604e-06	up	45	DLG4	3.21205e-07	Down		5.9681e-09	-3.14314	0.129269
mir-15b	1.29604e-06	up	45	DNAJC6	1.20623e-06	Down	6	0	-61.2147	0.255055
mir-15b	1.29604e-06	up	45	DRD1	7.22132e-07	Down		3.95377e-10	-3.02622	0.147906
mir-15b	1.29604e-06	up	45	DRD5	6.81894e-08	Down		2.14828e-09	-1.8915	0.136324
mir-15b	1.29604e-06	up	45	DUSP26	3.92251e-06	Down		4.48162e-08	-30.8983	0.115211
mir-15b	1.29604e-06	up	45	DYNC1I1	2.51323e-07	Down	1	2.88658e-15	-317.919	0.225161
mir-15b	1.29604e-06	up	45	EFNA3	4.67412e-07	Down		8.2642e-07	-16.3563	0.094588
mir-15b	1.29604e-06	up	45	EIF4A2	2.45754e-07	Down		6.69222e-05	-554.389	0.0629449
mir-15b	1.29604e-06	up	45	ELAVL2	1.39834e-06	Down	5	2.6989e-05	-8.38156	0.0695249
mir-15b	1.29604e-06	up	45	ELOVL4	1.71313e-07	Down	1	1.07925e-09	-32.1623	0.141051
mir-15b	1.29604e-06	up	45	EMX1	3.83449e-07	Down		1.60474e-06	-1.09747	0.0898468
mir-15b	1.29604e-06	up	45	ENTPD6	1.521e-06	Down	1	2.61767e-08	-61.7887	0.118978
mir-15b	1.29604e-06	up	45	EPB41L1	9.88948e-08	Down	2	0	-60.8154	0.249219
mir-15b	1.29604e-06	up	45	EPB49	1.20623e-06	Down	3	2.13163e-14	-92.8951	0.212467
mir-15b	1.29604e-06	up	45	ERC2	3.84402e-06	Down	7	5.55112e-15	-201.252	0.220924
mir-15b	1.29604e-06	up	45	FBXO34	6.81894e-08	Down	3	9.60059e-07	-47.7037	0.0935185
mir-15b	1.29604e-06	up	45	FBXW7	4.00252e-06	Down	4	2.24589e-11	-71.4184	0.167227
mir-15b	1.29604e-06	up	45	FCHO1	9.54628e-07	Down	1	3.41902e-08	-2.41596	0.117108
mir-15b	1.29604e-06	up	45	FKBP1B	1.71314e-07	Down	1	5.69032e-05	-20.4344	0.0641211
mir-15b	1.29604e-06	up	45	FLT3	2.16765e-06	Down		1.06005e-07	-1.66187	0.109155
mir-15b	1.29604e-06	up	45	FREQ	3.96549e-08	Down	1	1.53257e-09	-40.3232	0.138646
mir-15b	1.29604e-06	up	45	FSTL4	1.05983e-07	Down	1	1.69016e-08	-2.16866	0.122033
mir-15b	1.29604e-06	up	45	GABARAPL1	2.57014e-07	Down	2	2.28706e-14	-48.5958	0.212054
mir-15b	1.29604e-06	up	45	GABRA1	1.31266e-06	Down	2	1.55431e-15	-324.99	0.228965
mir-15b	1.29604e-06	up	45	GCC2	3.58859e-07	Down		2.35145e-12	-88.412	0.182155
mir-15b	1.29604e-06	up	45	GLS	1.24485e-07	Down	1	1.94491e-11	-31.2368	0.168186
mir-15b	1.29604e-06	up	45	GLS2	1.76094e-06	Down	3	1.93179e-14	-17.9605	0.213096
mir-15b	1.29604e-06	up	45	GREM2	2.57816e-08	Down	1	1.19951e-11	-13.9225	0.171401
mir-15b	1.29604e-06	up	45	GRIN1	2.87383e-07	Down	9	1.22347e-13	-6.63083	0.201341
mir-15b	1.29604e-06	up	45	GRM1	1.33336e-07	Down		0	-2.67356	0.25529
mir-15b	1.29604e-06	up	45	GRM5	6.66136e-08	Down	1	2.1354e-12	-2.87663	0.182787
mir-15b	1.29604e-06	up	45	GRM7	1.87456e-06	Down	1	1.50724e-12	-6.75806	0.185068
mir-15b	1.29604e-06	up	45	HABP4	1.18095e-06	Down		3.34209e-07	-33.2686	0.10103
mir-15b	1.29604e-06	up	45	HPCAL4	1.34064e-06	Down	1	2.88658e-15	-247.638	0.224948
mir-15b	1.29604e-06	up	45	HS3ST2	2.89144e-06	Down	6	8.24137e-07	-168.035	0.0946078
mir-15b	1.29604e-06	up	45	HTR2A	1.63709e-07	Down	4	2.79554e-13	-92.0296	0.196016
mir-15b	1.29604e-06	up	45	HTR2C	1.45841e-06	Down	1	3.13527e-13	-5.80324	0.195277
mir-15b	1.29604e-06	up	45	HTR4	1.03962e-06	Down		1.07892e-05	-1.08836	0.076151
mir-15b	1.29604e-06	up	45	ITPR1	3.78129e-08	Down	6	1.19743e-09	-36.3886	0.140339
mir-15b	1.29604e-06	up	45	KCNA3	4.99141e-07	Down		3.45393e-06	-3.24038	0.0843511
mir-15b	1.29604e-06	up	45	KCNAB1	3.58859e-07	Down	1	7.16849e-12	-13.8322	0.174812
mir-15b	1.29604e-06	up	45	KCNMA1	1.27371e-07	Down		2.97802e-08	-28.5063	0.118075
mir-15b	1.29604e-06	up	45	KHDRBS2	1.68891e-06	Down	1	6.31939e-12	-24.204	0.175645
mir-15b	1.29604e-06	up	45	KIAA1045	2.71909e-06	Down	7	5.19362e-13	-28.1718	0.192009
mir-15b	1.29604e-06	up	45	KIF3C	4.57184e-08	Down	1	2.84248e-09	-77.9723	0.134395
mir-15b	1.29604e-06	up	45	KIF5A	3.76694e-06	Down	2	9.54681e-09	-28.3489	0.126009
mir-15b	1.29604e-06	up	45	KLC2	3.52043e-08	Down	1	5.88553e-10	-16.3474	0.145196
mir-15b	1.29604e-06	up	45	KLHL26	3.07423e-06	Down		1.40548e-05	-27.4494	0.0742422
mir-15b	1.29604e-06	up	45	KLHL3	7.66259e-08	Down	1	2.64468e-10	-38.1224	0.150639
mir-15b	1.29604e-06	up	45	LANCL1	1.6747e-07	Down		5.91436e-06	-60.9584	0.0804837
mir-15b	1.29604e-06	up	45	LDB3	1.062e-06	Down	3	2.09694e-10	-5.17403	0.152212
mir-15b	1.29604e-06	up	45	LDOC1	1.6747e-07	Down	1	8.48053e-11	-165.549	0.158325
mir-15b	1.29604e-06	up	45	LHX6	2.4569e-08	Down	1	4.15779e-12	-36.8472	0.178408
mir-15b	1.29604e-06	up	45	LPPR4	2.05298e-07	Down		1.41758e-10	-176.63	0.154861
mir-15b	1.29604e-06	up	45	MAP1A	5.92493e-08	Down	1	2.88658e-15	-21.2486	0.224867
mir-15b	1.29604e-06	up	45	MAP2K1	3.78129e-08	Down	1	1.17357e-09	-96.8553	0.140477
mir-15b	1.29604e-06	up	45	MAP2K4	4.68124e-08	Down		7.63942e-08	-34.3432	0.111463
mir-15b	1.29604e-06	up	45	MAP4K2	8.80893e-08	Down		1.21177e-06	-2.20734	0.0918555
mir-15b	1.29604e-06	up	45	MAPK3	4.79324e-08	Down		4.95159e-14	-19.5134	0.207138
mir-15b	1.29604e-06	up	45	MAPK9	6.35671e-08	Down	2	7.61885e-05	-21.1239	0.0620042
mir-15b	1.29604e-06	up	45	MAPRE3	7.14504e-08	Down	1	1.43063e-12	-10.6781	0.185409
mir-15b	1.29604e-06	up	45	MBNL2	4.28114e-07	Down		6.86717e-12	-20.3521	0.175096
mir-15b	1.29604e-06	up	45	MDH1	5.14494e-08	Down		1.20219e-08	-701.963	0.124406
mir-15b	1.29604e-06	up	45	MMD	8.60698e-08	Down	6	2.69544e-10	-241.534	0.15051
mir-15b	1.29604e-06	up	45	MRAS	3.33526e-06	Down		4.44089e-16	-61.518	0.236503
mir-15b	1.29604e-06	up	45	MYT1L	1.55324e-06	Down	2	6.17284e-14	-250.285	0.205712
mir-15b	1.29604e-06	up	45	NCKIPSD	8.04255e-07	Down		2.28342e-08	-13.9011	0.119932
mir-15b	1.29604e-06	up	45	NMNAT2	3.6054e-08	Down	1	1.41571e-10	-126.234	0.154869
mir-15b	1.29604e-06	up	45	NPTN	5.653e-08	Down	2	8.84978e-09	-294.553	0.126536
mir-15b	1.29604e-06	up	45	OTUB1	5.32949e-07	Down		9.76886e-07	-22.7763	0.0933945
mir-15b	1.29604e-06	up	45	PART1	9.75225e-07	Down	3	1.81231e-10	-2.87126	0.1532
mir-15b	1.29604e-06	up	45	PDE4DIP	5.21445e-07	Down		3.35051e-05	-20.0264	0.0679592
mir-15b	1.29604e-06	up	45	PDYN	1.01773e-06	Down	3	2.78824e-05	-52.1858	0.0692892
mir-15b	1.29604e-06	up	45	PIB5PA	1.16202e-07	Down		4.63074e-12	-3.81503	0.177698
mir-15b	1.29604e-06	up	45	PLCB1	1.79806e-06	Down		7.31411e-10	-21.7474	0.143712
mir-15b	1.29604e-06	up	45	PLEKHA1	6.66139e-08	Down		2.90212e-13	-55.7488	0.195776
mir-15b	1.29604e-06	up	45	PPFIA3	1.06201e-06	Down		1.01454e-08	-6.21643	0.125586
mir-15b	1.29604e-06	up	45	PPM2C	1.21663e-07	Down		2.2428e-10	-89.1896	0.151756
mir-15b	1.29604e-06	up	45	PPP3CB	1.21663e-07	Down		1.25129e-08	-62.2995	0.124128
mir-15b	1.29604e-06	up	45	PRKCE	1.162e-07	Down	10	1.83171e-07	-3.65276	0.105292
mir-15b	1.29604e-06	up	45	PTCH2	2.12328e-06	Down		1.38919e-05	-2.00191	0.0743265
mir-15b	1.29604e-06	up	45	PTPN4	4.77767e-07	Down		2.4724e-07	-59.6105	0.103168
mir-15b	1.29604e-06	up	45	PTPRM	3.66885e-07	Down		1.73788e-05	-42.3981	0.0727085
mir-15b	1.29604e-06	up	45	PTPRR	5.39315e-08	Down	1	6.97242e-12	-23.7226	0.174995
mir-15b	1.29604e-06	up	45	PTPRT	1.99518e-06	Down		6.04027e-10	-26.2455	0.145019
mir-15b	1.29604e-06	up	45	PVRL1	3.3014e-06	Down		3.05956e-07	-0.835067	0.101657
mir-15b	1.29604e-06	up	45	RAB11FIP2	1.39576e-07	Down		2.61251e-10	-37.5956	0.150722
mir-15b	1.29604e-06	up	45	RAB11FIP5	5.653e-08	Down		1.65053e-08	-20.6319	0.122198
mir-15b	1.29604e-06	up	45	RAB3B	3.43743e-08	Down	1	2.35565e-05	-3.66732	0.0705092
mir-15b	1.29604e-06	up	45	RAPGEFL1	9.01546e-08	Down	1	1.41073e-10	-16.9871	0.154893
mir-15b	1.29604e-06	up	45	RARG	1.87561e-07	Down		5.34496e-08	-1.03836	0.113974
mir-15b	1.29604e-06	up	45	REEP5	9.44269e-08	Down	3	4.92092e-05	-137.537	0.0651743
mir-15b	1.29604e-06	up	45	RELN	3.07423e-06	Down	1	2.53549e-07	-42.0506	0.102989
mir-15b	1.29604e-06	up	45	RGS4	3.92014e-07	Down	1	3.1326e-12	-254.202	0.180271
mir-15b	1.29604e-06	up	45	RHOBTB2	7.87141e-07	Down		6.72227e-05	-8.51479	0.0629124
mir-15b	1.29604e-06	up	45	RIMS3	2.68768e-07	Down		5.27126e-08	-13.3454	0.114072
mir-15b	1.29604e-06	up	45	RNF43	6.20628e-07	Down		3.41654e-10	-2.58614	0.1489
mir-15b	1.29604e-06	up	45	RTN1	2.40352e-06	Down	1	1.9984e-14	-1007.72	0.212897
mir-15b	1.29604e-06	up	45	RTN3	1.521e-06	Down		1.88011e-10	-658.4	0.152951
mir-15b	1.29604e-06	up	45	SCN2A	4.00253e-06	Down	3	4.27436e-13	-114.659	0.193272
mir-15b	1.29604e-06	up	45	SCN8A	2.24643e-07	Down	1	6.70209e-10	-5.87351	0.144309
mir-15b	1.29604e-06	up	45	SERPINI1	1.58614e-06	Down	8	0	-521.286	0.255164
mir-15b	1.29604e-06	up	45	SETD3	1.49465e-07	Down	1	1.2986e-07	-31.6713	0.107723
mir-15b	1.29604e-06	up	45	SH3GL2	2.50459e-06	Down	2	4.44089e-16	-341.257	0.237301
mir-15b	1.29604e-06	up	45	SLC12A5	1.25836e-06	Down	1	5.55112e-14	-318.177	0.206392
mir-15b	1.29604e-06	up	45	SLC25A22	3.35635e-08	Down	1	4.87044e-10	-23.9	0.146487
mir-15b	1.29604e-06	up	45	SLC30A3	4.77765e-07	Down	1	1.53071e-11	-60.0582	0.169781
mir-15b	1.29604e-06	up	45	SLC8A2	3.13757e-06	Down	1	2.23981e-11	-45.9308	0.167245
mir-15b	1.29604e-06	up	45	SLC9A6	3.26808e-06	Down	1	8.4599e-14	-276.397	0.203702
mir-15b	1.29604e-06	up	45	SNAP25	1.52909e-07	Down	1	2.44249e-15	-1072	0.22599
mir-15b	1.29604e-06	up	45	SNCG	1.3692e-06	Down	3	4.44089e-16	-16.4798	0.237722
mir-15b	1.29604e-06	up	45	SNPH	2.71909e-06	Down	5	6.66134e-16	-33.8154	0.235275
mir-15b	1.29604e-06	up	45	SPDEF	3.69151e-06	Down		1.43286e-09	-2.36892	0.139107
mir-15b	1.29604e-06	up	45	SPTBN1	3.844e-06	Down		5.11731e-09	-11.9775	0.130334
mir-15b	1.29604e-06	up	45	SPTBN2	1.521e-06	Down	2	2.28494e-08	-5.45981	0.119928
mir-15b	1.29604e-06	up	45	SPTBN4	1.52908e-07	Down		3.92997e-12	-7.36287	0.178779
mir-15b	1.29604e-06	up	45	STAT4	9.88948e-08	Down	1	5.50071e-12	-25.3189	0.176562
mir-15b	1.29604e-06	up	45	STX1A	2.39836e-08	Down	2	1.25144e-12	-95.0333	0.186284
mir-15b	1.29604e-06	up	45	STXBP1	4.15839e-08	Down	1	8.41771e-13	-830.011	0.18887
mir-15b	1.29604e-06	up	45	SV2B	2.95118e-06	Down	4	2.73337e-13	-407.648	0.196164
mir-15b	1.29604e-06	up	45	SYN2	2.07972e-06	Down	1	2.15161e-13	-73.0204	0.197708
mir-15b	1.29604e-06	up	45	SYNJ1	1.18095e-06	Down		1.49816e-11	-29.8801	0.169924
mir-15b	1.29604e-06	up	45	SYP	3.07423e-06	Down	4	5.35683e-12	-44.9928	0.176737
mir-15b	1.29604e-06	up	45	TBC1D9	6.20953e-08	Down		6.44016e-07	-20.688	0.0963656
mir-15b	1.29604e-06	up	45	TERF2IP	2.66388e-06	Down	4	1.66025e-08	-310.966	0.122157
mir-15b	1.29604e-06	up	45	TMEM16C	1.16201e-07	Down	1	1.91402e-12	-63.2967	0.183504
mir-15b	1.29604e-06	up	45	TRHDE	6.34234e-07	Down	1	1.49889e-11	-22.1779	0.16992
mir-15b	1.29604e-06	up	45	TRIM3	4.46476e-08	Down		1.86602e-11	-1.91201	0.168462
mir-15b	1.29604e-06	up	45	TSPYL1	2.09979e-07	Down		7.96385e-12	-363.355	0.174116
mir-15b	1.29604e-06	up	45	TSPYL2	9.14688e-07	Down	2	1.32339e-13	-87.7607	0.200831
mir-15b	1.29604e-06	up	45	VAMP1	2.45354e-06	Down	3	5.40502e-08	-11.5518	0.113896
mir-15b	1.29604e-06	up	45	VSNL1	3.83458e-07	Down	1	8.65974e-15	-1066.54	0.218191
mir-15b	1.29604e-06	up	45	VTI1B	7.14504e-08	Down	1	1.20483e-05	-82.1572	0.0753545
mir-15b	1.29604e-06	up	45	WDR47	2.03704e-06	Down		3.98793e-10	-115.662	0.147848
mir-15b	1.29604e-06	up	45	WDTC1	3.76703e-06	Down		4.40591e-08	-6.65637	0.115331
mir-15b	1.29604e-06	up	45	WNT10B	4.06081e-08	Down	2	2.70894e-14	-16.4566	0.210977
mir-15b	1.29604e-06	up	45	YWHAH	8.76347e-07	Down	1	8.80451e-12	-364.727	0.173451
mir-15b	1.29604e-06	up	45	ZER1	6.35671e-08	Down	4	1.29581e-09	-4.77323	0.139797
mir-25	6.85842e-07	up	44	AATK	1.65396e-06	Down		2.55029e-10	-8.44146	0.150885
mir-25	6.85842e-07	up	44	ABCG4	1.33337e-07	Down	1	4.33653e-12	-4.87553	0.17813
mir-25	6.85842e-07	up	44	ACCN1	1.6197e-06	Down	1	2.22045e-15	-20.6994	0.22674
mir-25	6.85842e-07	up	44	ANK3	2.40352e-06	Down	1	8.17124e-14	-95.2701	0.203928
mir-25	6.85842e-07	up	44	ATP1B1	2.89144e-06	Down	3	1.15463e-14	-925.693	0.216344
mir-25	6.85842e-07	up	44	ATP6V1B2	2.55664e-06	Down	1	0	-424.435	0.258833
mir-25	6.85842e-07	up	44	BASP1	2.97789e-08	Down	1	5.17718e-10	-873.287	0.14607
mir-25	6.85842e-07	up	44	BSN	2.95117e-06	Down	1	4.08562e-14	-104.27	0.208355
mir-25	6.85842e-07	up	44	C20orf39	7.37893e-07	Down	1	8.72047e-11	-85.9999	0.158137
mir-25	6.85842e-07	up	44	C21orf55	3.92012e-07	Down		2.40038e-05	-2.19484	0.0703731
mir-25	6.85842e-07	up	44	CACNA1I	3.58859e-07	Down		2.45536e-06	-1.27391	0.0868
mir-25	6.85842e-07	up	44	CACNA2D3	5.26758e-08	Down	5	2.82241e-12	-68.7756	0.180956
mir-25	6.85842e-07	up	44	CACNB1	6.98009e-08	Down	4	7.32747e-15	-7.10722	0.219176
mir-25	6.85842e-07	up	44	CALM3	1.10814e-06	Down	2	6.21725e-15	-242.215	0.220239
mir-25	6.85842e-07	up	44	CAMK2A	1.31266e-06	Down	2	1.11022e-15	-21.0875	0.230644
mir-25	6.85842e-07	up	44	CAMKK2	3.78127e-08	Down	1	7.39631e-12	-15.6576	0.174605
mir-25	6.85842e-07	up	44	CHGA	1.28523e-06	Down	3	2.68674e-14	-120.105	0.211035
mir-25	6.85842e-07	up	44	CHP	5.92493e-08	Down		8.61956e-08	-35.4955	0.110613
mir-25	6.85842e-07	up	44	CHST1	3.07241e-07	Down	2	2.22045e-16	-125.335	0.239802
mir-25	6.85842e-07	up	44	CNKSR2	3.92251e-06	Down	2	3.77476e-15	-62.1566	0.223441
mir-25	6.85842e-07	up	44	CNNM1	2.21298e-06	Down	1	1.1724e-13	-8.144	0.20161
mir-25	6.85842e-07	up	44	CPEB1	6.06561e-08	Down		0	-72.5314	0.257237
mir-25	6.85842e-07	up	44	CRHBP	3.87231e-08	Down	1	2.53109e-12	-11.783	0.181672
mir-25	6.85842e-07	up	44	DLGAP2	3.268e-06	Down	1	1.11022e-15	-6.32427	0.231314
mir-25	6.85842e-07	up	44	DOCK9	3.07235e-07	Down	2	2.32474e-09	-2.79554	0.135781
mir-25	6.85842e-07	up	44	DRD5	6.81894e-08	Down		2.50018e-11	-2.25861	0.166512
mir-25	6.85842e-07	up	44	DYNLT3	8.9532e-07	Down	1	1.84699e-08	-299.259	0.121414
mir-25	6.85842e-07	up	44	ECHS1	4.47345e-07	Down	1	4.3656e-08	-173.302	0.115395
mir-25	6.85842e-07	up	44	ELAVL2	1.39834e-06	Down	5	5.05347e-05	-8.75486	0.0649816
mir-25	6.85842e-07	up	44	ELOVL4	1.71313e-07	Down	1	2.3801e-12	-39.4807	0.182075
mir-25	6.85842e-07	up	44	ERC2	3.84402e-06	Down	7	0	-235.995	0.260236
mir-25	6.85842e-07	up	44	FBXW7	4.00252e-06	Down	4	1.01312e-10	-74.7966	0.157127
mir-25	6.85842e-07	up	44	FLRT2	4.46486e-08	Down	1	2.55011e-10	-40.2463	0.150886
mir-25	6.85842e-07	up	44	GABRA1	1.31266e-06	Down	2	0	-372.548	0.257748
mir-25	6.85842e-07	up	44	GABRB2	2.40305e-07	Down		4.11069e-09	-5.41343	0.131849
mir-25	6.85842e-07	up	44	GCC2	3.58859e-07	Down		0	-128.409	0.329162
mir-25	6.85842e-07	up	44	GRIN2A	7.84305e-08	Down	2	3.51141e-12	-21.6016	0.17952
mir-25	6.85842e-07	up	44	GRM1	1.33336e-07	Down		1.38556e-13	-2.56017	0.200536
mir-25	6.85842e-07	up	44	GRM7	1.87456e-06	Down	1	5.90639e-13	-7.42111	0.191173
mir-25	6.85842e-07	up	44	HCN2	9.14688e-07	Down		1.25732e-07	-2.04131	0.107951
mir-25	6.85842e-07	up	44	HECW1	6.91616e-07	Down	1	7.15872e-13	-11.6977	0.189924
mir-25	6.85842e-07	up	44	HTR2C	1.45841e-06	Down	1	1.18128e-13	-6.37019	0.201565
mir-25	6.85842e-07	up	44	INPP5F	1.65396e-06	Down	1	2.81997e-14	-301.107	0.210712
mir-25	6.85842e-07	up	44	ITPR1	3.78129e-08	Down	6	4.44089e-16	-51.0687	0.236787
mir-25	6.85842e-07	up	44	KCNJ3	1.01773e-06	Down	3	4.41869e-14	-6.21922	0.207841
mir-25	6.85842e-07	up	44	KCNMA1	1.27371e-07	Down		9.92589e-10	-33.7311	0.141624
mir-25	6.85842e-07	up	44	KIAA0984	2.0797e-06	Down		6.77532e-07	-5.28909	0.0960042
mir-25	6.85842e-07	up	44	KIAA1045	2.71909e-06	Down	7	3.9968e-15	-32.8079	0.223076
mir-25	6.85842e-07	up	44	KIAA1279	1.01205e-07	Down	30	1.8852e-05	-79.0083	0.0721204
mir-25	6.85842e-07	up	44	LPPR4	2.05298e-07	Down		3.9968e-15	-228.96	0.222911
mir-25	6.85842e-07	up	44	MAP2K4	4.68124e-08	Down		1.09246e-13	-49.9607	0.202073
mir-25	6.85842e-07	up	44	MGLL	1.95418e-06	Down		2.58304e-06	-115.814	0.0864364
mir-25	6.85842e-07	up	44	MMD	8.60698e-08	Down	6	4.44089e-16	-326.358	0.235395
mir-25	6.85842e-07	up	44	MYCBP2	3.0048e-07	Down	4	1.2601e-12	-257.316	0.186238
mir-25	6.85842e-07	up	44	MYT1L	1.55324e-06	Down	2	6.66134e-16	-288.961	0.234892
mir-25	6.85842e-07	up	44	NDRG3	3.96549e-08	Down	1	3.1269e-07	-47.0491	0.101502
mir-25	6.85842e-07	up	44	NECAP1	1.96237e-07	Down	1	2.41354e-10	-117.135	0.151259
mir-25	6.85842e-07	up	44	NEFL	3.01209e-06	Down	2	1.82743e-13	-483.596	0.198761
mir-25	6.85842e-07	up	44	NEFM	1.95418e-06	Down	1	4.31122e-12	-380.501	0.178169
mir-25	6.85842e-07	up	44	NMNAT2	3.6054e-08	Down	1	1.28204e-11	-143.297	0.170959
mir-25	6.85842e-07	up	44	NPAL3	6.20631e-07	Down		8.57758e-13	-5.12312	0.188747
mir-25	6.85842e-07	up	44	NPTN	5.653e-08	Down	2	0	-453.699	0.257172
mir-25	6.85842e-07	up	44	NPTX1	3.13759e-06	Down	1	3.11216e-11	-249.097	0.165049
mir-25	6.85842e-07	up	44	NRXN3	2.66388e-06	Down	1	4.40759e-13	-50.5664	0.193072
mir-25	6.85842e-07	up	44	NSF	1.79261e-07	Down	1	4.44089e-16	-529.517	0.235967
mir-25	6.85842e-07	up	44	OCA2	2.57811e-08	Down	4	2.08326e-10	-6.89132	0.152256
mir-25	6.85842e-07	up	44	PART1	9.75225e-07	Down	3	4.70735e-12	-3.34005	0.17759
mir-25	6.85842e-07	up	44	PIGZ	2.1677e-06	Down		4.64442e-09	-21.9248	0.131005
mir-25	6.85842e-07	up	44	PIP5K1C	2.45356e-06	Down		4.98943e-07	-36.9322	0.0981825
mir-25	6.85842e-07	up	44	PLCL2	3.00478e-07	Down		1.23421e-05	-19.1691	0.0751805
mir-25	6.85842e-07	up	44	PLEKHA1	6.66139e-08	Down		0	-71.219	0.273704
mir-25	6.85842e-07	up	44	PLEKHB2	1.71314e-07	Down	4	7.54974e-11	-101.323	0.159108
mir-25	6.85842e-07	up	44	PPFIA4	5.94257e-07	Down		4.88887e-10	-11.1816	0.146461
mir-25	6.85842e-07	up	44	PRKCE	1.162e-07	Down	10	2.43121e-08	-4.20434	0.119494
mir-25	6.85842e-07	up	44	PSD3	1.91853e-07	Down	3	2.54063e-12	-280.709	0.181647
mir-25	6.85842e-07	up	44	PTPRM	3.66885e-07	Down		5.95401e-08	-57.162	0.113216
mir-25	6.85842e-07	up	44	PTPRT	1.99518e-06	Down		1.49847e-08	-26.1017	0.122872
mir-25	6.85842e-07	up	44	RIMS2	3.58859e-07	Down	3	3.35865e-12	-51.6128	0.179813
mir-25	6.85842e-07	up	44	RNF11	4.37629e-07	Down		5.59805e-11	-196.913	0.161117
mir-25	6.85842e-07	up	44	RPS6KA4	2.95118e-06	Down		6.66134e-16	-10.4529	0.234372
mir-25	6.85842e-07	up	44	SH3PXD2A	7.06719e-07	Down	1	6.21665e-08	-2.82157	0.112913
mir-25	6.85842e-07	up	44	SLC12A5	1.25836e-06	Down	1	2.22045e-16	-371.418	0.240925
mir-25	6.85842e-07	up	44	SLC6A15	6.06555e-08	Down	22	1.83853e-13	-29.4838	0.198718
mir-25	6.85842e-07	up	44	SLITRK5	5.26764e-08	Down		1.49952e-09	-67.7581	0.138795
mir-25	6.85842e-07	up	44	SNAP25	1.52909e-07	Down	1	0	-1245.43	0.261301
mir-25	6.85842e-07	up	44	SPTBN4	1.52908e-07	Down		3.22791e-11	-7.63792	0.164805
mir-25	6.85842e-07	up	44	SSBP3	1.49464e-07	Down		3.469e-10	-20.5354	0.148796
mir-25	6.85842e-07	up	44	ST6GALNAC5	4.18798e-07	Down		6.3557e-08	-56.1132	0.112757
mir-25	6.85842e-07	up	44	STXBP5L	3.58856e-07	Down	1	7.87881e-12	-13.0637	0.174187
mir-25	6.85842e-07	up	44	SV2B	2.95118e-06	Down	4	2.66453e-15	-472.462	0.225727
mir-25	6.85842e-07	up	44	SYN2	2.07972e-06	Down	1	2.66453e-15	-84.2407	0.225413
mir-25	6.85842e-07	up	44	SYNJ1	1.18095e-06	Down		1.97398e-13	-34.8717	0.198261
mir-25	6.85842e-07	up	44	SYT1	1.03965e-06	Down	1	0	-692.313	0.262102
mir-25	6.85842e-07	up	44	TMEM16C	1.16201e-07	Down	1	8.88178e-15	-74.5426	0.218019
mir-25	6.85842e-07	up	44	TRHDE	6.34234e-07	Down	1	1.26144e-12	-25.0856	0.186232
mir-25	6.85842e-07	up	44	UGP2	4.37629e-07	Down		6.08291e-12	-483.881	0.175897
mir-25	6.85842e-07	up	44	VAMP2	1.72457e-06	Down		2.22045e-16	-63.4269	0.243743
mir-25	6.85842e-07	up	44	VSNL1	3.83458e-07	Down	1	0	-1239.26	0.252349
mir-25	6.85842e-07	up	44	WNT10B	4.06081e-08	Down	2	1.39888e-14	-17.9554	0.215151
mir-25	6.85842e-07	up	44	YWHAB	1.05983e-07	Down		1.25268e-09	-341.688	0.140029
mir-25	6.85842e-07	up	44	YWHAH	8.76347e-07	Down	1	2.22045e-16	-465.001	0.241519
mir-25	6.85842e-07	up	44	ZNF365	6.20953e-08	Down	1	0	-243.343	0.267722
mir-106b	3.49176e-07	up	43	ABCB9	3.26807e-06	Down		7.4055e-05	-3.46366	0.0622102
mir-106b	3.49176e-07	up	43	ABCG4	1.33337e-07	Down	1	8.56011e-11	-4.70878	0.158262
mir-106b	3.49176e-07	up	43	ABR	3.19967e-08	Down	1	1.92222e-10	-37.4254	0.152801
mir-106b	3.49176e-07	up	43	ADARB1	1.76093e-06	Down		1.04965e-08	-3.93203	0.12535
mir-106b	3.49176e-07	up	43	AKAP11	3.14148e-07	Down		1.05855e-10	-148.387	0.156832
mir-106b	3.49176e-07	up	43	ANKS1B	3.01205e-06	Down	4	6.35387e-07	-2.63903	0.0964617
mir-106b	3.49176e-07	up	43	ATP1B1	2.89144e-06	Down	3	3.01426e-11	-828.99	0.165263
mir-106b	3.49176e-07	up	43	ATP2B1	8.40952e-08	Down		2.48216e-09	-80.3721	0.135329
mir-106b	3.49176e-07	up	43	ATP6V1C1	1.36423e-07	Down		2.6903e-07	-17.2187	0.102569
mir-106b	3.49176e-07	up	43	ATP6V1D	4.25821e-08	Down	2	7.69162e-13	-249.459	0.189457
mir-106b	3.49176e-07	up	43	BCL2L2	2.89144e-06	Down	2	4.88498e-14	-86.4922	0.207203
mir-106b	3.49176e-07	up	43	BSCL2	2.77104e-08	Down	1	4.77201e-11	-178.696	0.162188
mir-106b	3.49176e-07	up	43	C21orf55	3.92012e-07	Down		2.69803e-06	-2.48788	0.086124
mir-106b	3.49176e-07	up	43	C6orf105	2.77542e-06	Down	1	1.29149e-05	-2.56342	0.074853
mir-106b	3.49176e-07	up	43	CACNA2D3	5.26758e-08	Down	5	7.54416e-11	-66.0795	0.159112
mir-106b	3.49176e-07	up	43	CADPS2	4.37627e-07	Down		2.36636e-08	-54.5272	0.119683
mir-106b	3.49176e-07	up	43	CAMK2A	1.31266e-06	Down	2	1.95399e-13	-20.0361	0.198328
mir-106b	3.49176e-07	up	43	CAMK2N1	1.03965e-06	Down	1	0	-1333.93	0.278168
mir-106b	3.49176e-07	up	43	CAMK4	2.57816e-08	Down	1	2.31116e-07	-5.56478	0.103646
mir-106b	3.49176e-07	up	43	CAMTA2	3.2771e-08	Down	15	9.22151e-13	-42.6816	0.188275
mir-106b	3.49176e-07	up	43	CBX7	7.31369e-08	Down	5	4.44089e-16	-110.972	0.238226
mir-106b	3.49176e-07	up	43	CDH8	1.67466e-07	Down	1	5.52767e-11	-8.19339	0.161202
mir-106b	3.49176e-07	up	43	CDKL2	5.39309e-08	Down		1.75301e-10	-1.70891	0.153425
mir-106b	3.49176e-07	up	43	CHD5	1.95418e-06	Down	2	1.01519e-12	-20.3178	0.187648
mir-106b	3.49176e-07	up	43	CNKSR2	3.92251e-06	Down	2	3.74811e-13	-59.3625	0.194124
mir-106b	3.49176e-07	up	43	CNNM2	2.45753e-07	Down	27	1.05763e-05	-4.12135	0.0762949
mir-106b	3.49176e-07	up	43	COX7A2L	1.39835e-06	Down		7.49137e-06	-222.089	0.0787814
mir-106b	3.49176e-07	up	43	CRY2	9.54641e-07	Down	1	7.19162e-09	-19.286	0.127976
mir-106b	3.49176e-07	up	43	CYP26B1	3.19966e-08	Down	1	8.8739e-09	-20.0879	0.126517
mir-106b	3.49176e-07	up	43	DLGAP2	3.268e-06	Down	1	1.71418e-13	-6.01303	0.199175
mir-106b	3.49176e-07	up	43	DRD1	7.22132e-07	Down		6.52541e-09	-3.12448	0.12865
mir-106b	3.49176e-07	up	43	EHD3	8.21644e-08	Down	9	8.2399e-07	-105.51	0.0946091
mir-106b	3.49176e-07	up	43	EPHA5	2.77542e-06	Down	1	6.15615e-06	-2.60165	0.0801952
mir-106b	3.49176e-07	up	43	FAM13A1	1.42808e-06	Down		7.73247e-06	-37.6675	0.0785531
mir-106b	3.49176e-07	up	43	FBXO34	6.81894e-08	Down	3	5.74532e-06	-49.0554	0.0806924
mir-106b	3.49176e-07	up	43	FBXO40	1.55323e-06	Down		4.96458e-05	-2.05185	0.0651102
mir-106b	3.49176e-07	up	43	FGF13	5.9249e-08	Down	1	1.33826e-12	-244.233	0.185845
mir-106b	3.49176e-07	up	43	FLRT2	4.46486e-08	Down	1	8.24584e-09	-37.837	0.127027
mir-106b	3.49176e-07	up	43	GCC2	3.58859e-07	Down		0	-114.24	0.248155
mir-106b	3.49176e-07	up	43	GNB5	3.05009e-08	Down	1	2.54997e-05	-20.1945	0.0699357
mir-106b	3.49176e-07	up	43	GRM7	1.87456e-06	Down	1	4.16831e-10	-6.68017	0.147547
mir-106b	3.49176e-07	up	43	HABP4	1.18095e-06	Down		2.06327e-05	-30.9764	0.0714677
mir-106b	3.49176e-07	up	43	HOOK1	2.45355e-06	Down	1	5.24676e-05	-4.19648	0.0647095
mir-106b	3.49176e-07	up	43	HPCA	3.40375e-06	Down	5	7.34079e-13	-141.411	0.189761
mir-106b	3.49176e-07	up	43	HPCAL4	1.34064e-06	Down	1	7.99361e-15	-270.325	0.218718
mir-106b	3.49176e-07	up	43	HS3ST2	2.89144e-06	Down	6	2.17802e-07	-195.101	0.104066
mir-106b	3.49176e-07	up	43	HTR2C	1.45841e-06	Down	1	6.34381e-13	-6.34888	0.190709
mir-106b	3.49176e-07	up	43	HTR4	1.03962e-06	Down		1.49702e-05	-1.18602	0.0737865
mir-106b	3.49176e-07	up	43	IQSEC1	2.66388e-06	Down		3.61005e-11	-32.9599	0.164057
mir-106b	3.49176e-07	up	43	IQSEC2	1.428e-07	Down	1	2.08196e-11	-14.5369	0.167733
mir-106b	3.49176e-07	up	43	ITFG1	1.71314e-07	Down		3.15834e-06	-159.421	0.0849935
mir-106b	3.49176e-07	up	43	KCNMA1	1.27371e-07	Down		1.44953e-11	-37.8822	0.170143
mir-106b	3.49176e-07	up	43	KIAA0774	3.96538e-08	Down	1	1.53004e-11	-8.5735	0.169783
mir-106b	3.49176e-07	up	43	KIAA0984	2.0797e-06	Down		3.12414e-08	-6.00157	0.11774
mir-106b	3.49176e-07	up	43	KIAA1086	3.767e-06	Down	1	7.06442e-07	-3.2187	0.0957064
mir-106b	3.49176e-07	up	43	KIF3C	4.57184e-08	Down	1	4.83821e-08	-79.7346	0.114674
mir-106b	3.49176e-07	up	43	KIF5A	3.76694e-06	Down	2	7.13256e-07	-27.3412	0.095638
mir-106b	3.49176e-07	up	43	KIF5C	1.9952e-06	Down	5	2.74648e-06	-411.792	0.0859963
mir-106b	3.49176e-07	up	43	KLHL3	7.66259e-08	Down	1	3.81199e-10	-41.854	0.148155
mir-106b	3.49176e-07	up	43	KLK7	1.08482e-06	Down	3	4.02753e-11	-11.4014	0.163325
mir-106b	3.49176e-07	up	43	LANCL1	1.6747e-07	Down		2.00479e-06	-70.6661	0.0882531
mir-106b	3.49176e-07	up	43	LHX6	2.4569e-08	Down	1	2.70894e-14	-44.3581	0.210968
mir-106b	3.49176e-07	up	43	LIN7B	2.21301e-06	Down	1	5.68421e-09	-24.2048	0.129606
mir-106b	3.49176e-07	up	43	MAPK9	6.35671e-08	Down	2	2.2155e-09	-34.6481	0.136112
mir-106b	3.49176e-07	up	43	MAPRE3	7.14504e-08	Down	1	1.42775e-13	-12.288	0.200344
mir-106b	3.49176e-07	up	43	MGLL	1.95418e-06	Down		1.68855e-05	-108.992	0.0729166
mir-106b	3.49176e-07	up	43	MYCBP2	3.0048e-07	Down	4	6.96427e-10	-231.874	0.144047
mir-106b	3.49176e-07	up	43	MYT1L	1.55324e-06	Down	2	1.16884e-12	-263.985	0.186729
mir-106b	3.49176e-07	up	43	NBEA	2.95117e-06	Down	1	2.98832e-07	-100.452	0.101824
mir-106b	3.49176e-07	up	43	NBL1	1.61971e-06	Down		2.12349e-07	-69.5174	0.104246
mir-106b	3.49176e-07	up	43	NDEL1	2.51683e-08	Down	1	2.12719e-13	-74.13	0.19778
mir-106b	3.49176e-07	up	43	NEUROD2	2.21299e-06	Down	1	6.2102e-05	-3.31376	0.0634871
mir-106b	3.49176e-07	up	43	NPTX1	3.13759e-06	Down	1	4.82067e-10	-240.509	0.146557
mir-106b	3.49176e-07	up	43	NRGN	4.57273e-07	Down	13	6.86118e-14	-600.46	0.205054
mir-106b	3.49176e-07	up	43	OPTN	7.14504e-08	Down	1	4.4321e-09	-89.6823	0.131328
mir-106b	3.49176e-07	up	43	OXR1	2.60973e-06	Down		1.70861e-06	-69	0.0893979
mir-106b	3.49176e-07	up	43	PADI1	2.68769e-07	Down		1.69938e-06	-3.48832	0.0894366
mir-106b	3.49176e-07	up	43	PEX5L	1.95417e-06	Down	3	9.85878e-14	-21.6432	0.202722
mir-106b	3.49176e-07	up	43	PHYHIP	8.04251e-07	Down	2	2.03837e-13	-114.505	0.198058
mir-106b	3.49176e-07	up	43	PLCB1	1.79806e-06	Down		8.62678e-05	-15.6985	0.0611027
mir-106b	3.49176e-07	up	43	PPP3CA	3.07423e-06	Down	2	3.25962e-13	-319.453	0.195025
mir-106b	3.49176e-07	up	43	PPP3CB	1.21663e-07	Down		3.64167e-08	-66.8636	0.116666
mir-106b	3.49176e-07	up	43	PPP3R1	3.52045e-08	Down	6	1.36965e-09	-44.3432	0.139417
mir-106b	3.49176e-07	up	43	PSD	9.75238e-07	Down		3.94247e-11	-6.42216	0.163467
mir-106b	3.49176e-07	up	43	PSD3	1.91853e-07	Down	3	2.0533e-09	-249.454	0.136635
mir-106b	3.49176e-07	up	43	PTPN4	4.77767e-07	Down		1.60628e-07	-66.9609	0.10622
mir-106b	3.49176e-07	up	43	PTPRT	1.99518e-06	Down		2.3375e-08	-26.4047	0.119769
mir-106b	3.49176e-07	up	43	RAB11FIP2	1.39576e-07	Down		9.79992e-11	-42.5257	0.157351
mir-106b	3.49176e-07	up	43	RAB11FIP5	5.653e-08	Down		1.57823e-11	-26.9064	0.169577
mir-106b	3.49176e-07	up	43	RAPGEFL1	9.01546e-08	Down	1	1.05878e-07	-15.7873	0.109163
mir-106b	3.49176e-07	up	43	RGS4	3.92014e-07	Down	1	2.22045e-15	-315.363	0.22639
mir-106b	3.49176e-07	up	43	RIMBP2	3.76702e-06	Down	8	2.50444e-12	-102.998	0.181741
mir-106b	3.49176e-07	up	43	RPS6KA4	2.95118e-06	Down		4.23106e-12	-9.34157	0.178293
mir-106b	3.49176e-07	up	43	RTN1	2.40352e-06	Down	1	4.19506e-09	-877.46	0.131708
mir-106b	3.49176e-07	up	43	RTN2	1.36423e-07	Down	1	9.82544e-10	-18.7513	0.141694
mir-106b	3.49176e-07	up	43	RYR2	5.32942e-07	Down	4	3.14637e-13	-32.2873	0.195256
mir-106b	3.49176e-07	up	43	SCN2A	4.00253e-06	Down	3	1.40532e-12	-124.363	0.185526
mir-106b	3.49176e-07	up	43	SCN2B	1.63708e-07	Down	1	4.72179e-09	-2.54045	0.13089
mir-106b	3.49176e-07	up	43	SCN8A	2.24643e-07	Down	1	2.0564e-11	-7.01185	0.167815
mir-106b	3.49176e-07	up	43	SH3BP5	3.21208e-07	Down		2.12946e-08	-68.7558	0.12042
mir-106b	3.49176e-07	up	43	SH3GL2	2.50459e-06	Down	2	4.92641e-11	-312.121	0.161975
mir-106b	3.49176e-07	up	43	SH3PXD2A	7.06719e-07	Down	1	1.90578e-06	-2.56119	0.0886159
mir-106b	3.49176e-07	up	43	SHANK2	2.77541e-06	Down		3.03575e-07	-4.17256	0.101712
mir-106b	3.49176e-07	up	43	SLC17A7	9.75242e-07	Down	22	2.4869e-14	-591.49	0.211522
mir-106b	3.49176e-07	up	43	SLC25A12	1.33339e-07	Down	2	1.16918e-10	-57.9853	0.156161
mir-106b	3.49176e-07	up	43	SLC30A3	4.77765e-07	Down	1	4.37916e-12	-68.0903	0.178066
mir-106b	3.49176e-07	up	43	SLC6A15	6.06555e-08	Down	22	7.21047e-09	-24.2419	0.127958
mir-106b	3.49176e-07	up	43	SORBS2	5.26764e-08	Down		1.90372e-05	-8.79032	0.0720497
mir-106b	3.49176e-07	up	43	SPTBN1	3.844e-06	Down		3.89254e-08	-12.52	0.116199
mir-106b	3.49176e-07	up	43	STAR	7.66233e-08	Down		5.88197e-07	-2.99749	0.0970113
mir-106b	3.49176e-07	up	43	STXBP1	4.15839e-08	Down	1	8.51164e-12	-881.126	0.173675
mir-106b	3.49176e-07	up	43	SV2B	2.95118e-06	Down	4	5.59552e-14	-462.863	0.206357
mir-106b	3.49176e-07	up	43	TBC1D9	6.20953e-08	Down		5.5117e-09	-26.5824	0.12982
mir-106b	3.49176e-07	up	43	TM2D3	1.4894e-06	Down		1.53651e-05	-131.519	0.0735984
mir-106b	3.49176e-07	up	43	TRIM3	4.46476e-08	Down		3.2991e-08	-1.7667	0.117358
mir-106b	3.49176e-07	up	43	USP12	7.70379e-07	Down		7.38717e-07	-6.90607	0.095388
mir-106b	3.49176e-07	up	43	YWHAB	1.05983e-07	Down		2.19857e-07	-301.719	0.103999
mir-106b	3.49176e-07	up	43	ZER1	6.35671e-08	Down	4	2.93331e-05	-3.7103	0.0689221
mir-93	1.6269e-07	up	41	A2BP1	1.79806e-06	Down	1	1.78746e-13	-186.26	0.198899
mir-93	1.6269e-07	up	41	ABCB9	3.26807e-06	Down		1.72157e-07	-4.77243	0.10573
mir-93	1.6269e-07	up	41	ABCG4	1.33337e-07	Down	1	6.58615e-11	-5.00437	0.160025
mir-93	1.6269e-07	up	41	ABR	3.19967e-08	Down	1	1.87355e-10	-39.5774	0.152975
mir-93	1.6269e-07	up	41	ADAM11	1.9185e-07	Down	2	5.67877e-08	-3.8553	0.113549
mir-93	1.6269e-07	up	41	ADARB1	1.76093e-06	Down		4.85907e-09	-4.24341	0.130692
mir-93	1.6269e-07	up	41	AKAP11	3.14148e-07	Down		4.7861e-07	-124.275	0.0984785
mir-93	1.6269e-07	up	41	ATP2B1	8.40952e-08	Down		6.49103e-10	-87.7849	0.144528
mir-93	1.6269e-07	up	41	ATP6V1A	2.90733e-08	Down	10	1.07687e-06	-120.652	0.0926987
mir-93	1.6269e-07	up	41	BCL2L2	2.89144e-06	Down	2	1.93179e-14	-92.7095	0.213117
mir-93	1.6269e-07	up	41	BLCAP	2.55664e-06	Down		1.31961e-07	-258.788	0.107609
mir-93	1.6269e-07	up	41	BSCL2	2.77104e-08	Down	1	1.05671e-12	-203.007	0.187388
mir-93	1.6269e-07	up	41	BSN	2.95117e-06	Down	1	1.90297e-11	-101.495	0.168332
mir-93	1.6269e-07	up	41	CACNA2D3	5.26758e-08	Down	5	9.02074e-11	-69.5751	0.157909
mir-93	1.6269e-07	up	41	CAMK2G	2.19651e-07	Down		5.74833e-11	-96.0387	0.160939
mir-93	1.6269e-07	up	41	CAMK2N1	1.03965e-06	Down	1	0	-1372.63	0.26368
mir-93	1.6269e-07	up	41	CAMTA2	3.2771e-08	Down	15	2.64477e-12	-44.2771	0.181383
mir-93	1.6269e-07	up	41	CBX7	7.31369e-08	Down	5	0	-119.096	0.245631
mir-93	1.6269e-07	up	41	CDH18	7.84305e-08	Down	1	3.16207e-08	-67.2919	0.117655
mir-93	1.6269e-07	up	41	CDKL2	5.39309e-08	Down		1.39829e-10	-1.81513	0.154953
mir-93	1.6269e-07	up	41	CHD5	1.95418e-06	Down	2	1.72018e-12	-21.276	0.184204
mir-93	1.6269e-07	up	41	CHP	5.92493e-08	Down		9.95255e-06	-32.0159	0.0767334
mir-93	1.6269e-07	up	41	CLCN4	4.18795e-07	Down	3	4.56483e-10	-12.5613	0.146928
mir-93	1.6269e-07	up	41	CNNM2	2.45753e-07	Down	27	3.57102e-05	-4.09705	0.0674976
mir-93	1.6269e-07	up	41	CPEB1	6.06561e-08	Down		1.39888e-14	-71.8329	0.215141
mir-93	1.6269e-07	up	41	CRY2	9.54641e-07	Down	1	8.58795e-09	-20.2852	0.126745
mir-93	1.6269e-07	up	41	CYP26B1	3.19966e-08	Down	1	3.73697e-09	-21.7278	0.132507
mir-93	1.6269e-07	up	41	DLGAP2	3.268e-06	Down	1	7.70939e-13	-6.19798	0.189442
mir-93	1.6269e-07	up	41	DRD1	7.22132e-07	Down		1.4016e-06	-2.77452	0.090815
mir-93	1.6269e-07	up	41	DYNLT3	8.9532e-07	Down	1	1.1624e-12	-401.943	0.186766
mir-93	1.6269e-07	up	41	EHD3	8.21644e-08	Down	9	8.31402e-06	-101.273	0.0780305
mir-93	1.6269e-07	up	41	EPHA5	2.77542e-06	Down	1	1.80749e-05	-2.61308	0.0724247
mir-93	1.6269e-07	up	41	FAM13A1	1.42808e-06	Down		7.41665e-07	-43.8635	0.0953596
mir-93	1.6269e-07	up	41	FBXO40	1.55323e-06	Down		2.77953e-05	-2.23748	0.0693119
mir-93	1.6269e-07	up	41	FLRT2	4.46486e-08	Down	1	7.74204e-09	-40.0589	0.127464
mir-93	1.6269e-07	up	41	FLT3	2.16765e-06	Down		9.54478e-10	-2.21695	0.141892
mir-93	1.6269e-07	up	41	GABRB2	2.40305e-07	Down		3.5442e-06	-4.68387	0.0841658
mir-93	1.6269e-07	up	41	GCC2	3.58859e-07	Down		3.71703e-13	-106.805	0.194175
mir-93	1.6269e-07	up	41	GNB5	3.05009e-08	Down	1	8.35291e-05	-19.9885	0.0613368
mir-93	1.6269e-07	up	41	GOT1	2.2853e-08	Down	1	4.26326e-14	-270.574	0.208086
mir-93	1.6269e-07	up	41	GRM7	1.87456e-06	Down	1	8.91763e-09	-6.53693	0.126483
mir-93	1.6269e-07	up	41	HOOK1	2.45355e-06	Down	1	1.88343e-09	-6.45891	0.137229
mir-93	1.6269e-07	up	41	HTR4	1.03962e-06	Down		5.54722e-07	-1.44039	0.0974284
mir-93	1.6269e-07	up	41	IQSEC1	2.66388e-06	Down		4.87255e-11	-34.6215	0.162048
mir-93	1.6269e-07	up	41	IQSEC2	1.428e-07	Down	1	4.89608e-13	-16.4547	0.19239
mir-93	1.6269e-07	up	41	ITFG1	1.71314e-07	Down		2.46097e-05	-153.121	0.0701928
mir-93	1.6269e-07	up	41	KCNAB1	3.58859e-07	Down	1	5.33361e-09	-13.9591	0.130047
mir-93	1.6269e-07	up	41	KCNMA1	1.27371e-07	Down		7.16049e-12	-40.5843	0.174819
mir-93	1.6269e-07	up	41	KIAA1045	2.71909e-06	Down	7	3.90865e-12	-31.8094	0.178814
mir-93	1.6269e-07	up	41	KIAA1086	3.767e-06	Down	1	2.73408e-09	-4.03525	0.134663
mir-93	1.6269e-07	up	41	KIF3C	4.57184e-08	Down	1	1.64836e-07	-81.0363	0.106038
mir-93	1.6269e-07	up	41	KIF5A	3.76694e-06	Down	2	1.927e-05	-25.0662	0.0719618
mir-93	1.6269e-07	up	41	KIF5C	1.9952e-06	Down	5	5.98696e-06	-420.814	0.0803959
mir-93	1.6269e-07	up	41	KLHL3	7.66259e-08	Down	1	4.09848e-11	-46.4284	0.163208
mir-93	1.6269e-07	up	41	KLK7	1.08482e-06	Down	3	4.04767e-11	-12.0489	0.163291
mir-93	1.6269e-07	up	41	LDOC1	1.6747e-07	Down	1	8.1893e-09	-173.534	0.127075
mir-93	1.6269e-07	up	41	LHX6	2.4569e-08	Down	1	8.63087e-13	-44.3398	0.188707
mir-93	1.6269e-07	up	41	LIN7B	2.21301e-06	Down	1	5.56913e-07	-22.1771	0.0974004
mir-93	1.6269e-07	up	41	MAPK9	6.35671e-08	Down	2	3.83444e-09	-36.1072	0.132329
mir-93	1.6269e-07	up	41	MBNL2	4.28114e-07	Down		4.74629e-11	-22.9209	0.162224
mir-93	1.6269e-07	up	41	MYT1L	1.55324e-06	Down	2	8.75966e-12	-268.93	0.173485
mir-93	1.6269e-07	up	41	NBEA	2.95117e-06	Down	1	9.93578e-06	-92.1713	0.0767455
mir-93	1.6269e-07	up	41	NBL1	1.61971e-06	Down		6.55153e-09	-81.6129	0.128622
mir-93	1.6269e-07	up	41	NDEL1	2.51683e-08	Down	1	2.07456e-12	-75.3591	0.182977
mir-93	1.6269e-07	up	41	NEUROD2	2.21299e-06	Down	1	6.51766e-06	-3.9262	0.0797843
mir-93	1.6269e-07	up	41	NEUROD6	4.77765e-07	Down	12	5.28426e-10	-33.4052	0.145931
mir-93	1.6269e-07	up	41	NPTX1	3.13759e-06	Down	1	3.26822e-10	-256.478	0.149201
mir-93	1.6269e-07	up	41	NRGN	4.57273e-07	Down	13	2.70672e-13	-620.819	0.196227
mir-93	1.6269e-07	up	41	OPTN	7.14504e-08	Down	1	3.98576e-09	-95.0499	0.132062
mir-93	1.6269e-07	up	41	PART1	9.75225e-07	Down	3	5.85352e-07	-2.67383	0.0970458
mir-93	1.6269e-07	up	41	PDE1A	2.45753e-07	Down	1	1.24199e-08	-38.9346	0.124179
mir-93	1.6269e-07	up	41	PEX5L	1.95417e-06	Down	3	2.26263e-13	-22.5715	0.197382
mir-93	1.6269e-07	up	41	PNMA2	4.00253e-06	Down	1	6.81902e-06	-46.0571	0.0794588
mir-93	1.6269e-07	up	41	PPM2C	1.21663e-07	Down		8.65086e-13	-116.364	0.188692
mir-93	1.6269e-07	up	41	PPP3CA	3.07423e-06	Down	2	8.29981e-12	-318.768	0.173842
mir-93	1.6269e-07	up	41	PPP3CB	1.21663e-07	Down		2.69824e-05	-54.5542	0.0695267
mir-93	1.6269e-07	up	41	PPP3R1	3.52045e-08	Down	6	1.44257e-08	-44.0451	0.123137
mir-93	1.6269e-07	up	41	PSD	9.75238e-07	Down		8.90488e-12	-6.99029	0.173376
mir-93	1.6269e-07	up	41	PSD3	1.91853e-07	Down	3	5.56035e-09	-256.929	0.129759
mir-93	1.6269e-07	up	41	PTPN4	4.77767e-07	Down		2.72272e-05	-57.23	0.0694613
mir-93	1.6269e-07	up	41	PTPRT	1.99518e-06	Down		2.09964e-08	-27.9945	0.120519
mir-93	1.6269e-07	up	41	RAB11FIP2	1.39576e-07	Down		1.29691e-09	-42.3635	0.139792
mir-93	1.6269e-07	up	41	RAB11FIP5	5.653e-08	Down		2.02349e-12	-29.5528	0.18314
mir-93	1.6269e-07	up	41	RAPGEFL1	9.01546e-08	Down	1	1.50071e-06	-15.1779	0.0903264
mir-93	1.6269e-07	up	41	RGS4	3.92014e-07	Down	1	2.64233e-14	-321.89	0.211145
mir-93	1.6269e-07	up	41	RIMBP2	3.76702e-06	Down	8	1.13931e-12	-110.392	0.186896
mir-93	1.6269e-07	up	41	RTN1	2.40352e-06	Down	1	2.51441e-08	-882.473	0.119259
mir-93	1.6269e-07	up	41	RTN2	1.36423e-07	Down	1	1.70445e-08	-18.3876	0.121974
mir-93	1.6269e-07	up	41	SCN2A	4.00253e-06	Down	3	1.26157e-11	-126.214	0.171066
mir-93	1.6269e-07	up	41	SCN2B	1.63708e-07	Down	1	1.49293e-10	-2.91723	0.154511
mir-93	1.6269e-07	up	41	SH3BP5	3.21208e-07	Down		9.07227e-10	-78.9779	0.142239
mir-93	1.6269e-07	up	41	SH3PXD2A	7.06719e-07	Down	1	1.63933e-07	-2.96163	0.106077
mir-93	1.6269e-07	up	41	SHANK2	2.77541e-06	Down		4.83327e-06	-3.95811	0.0819362
mir-93	1.6269e-07	up	41	SLC17A7	9.75242e-07	Down	22	3.55271e-14	-621.774	0.209246
mir-93	1.6269e-07	up	41	SLC25A12	1.33339e-07	Down	2	3.04153e-09	-56.7548	0.133929
mir-93	1.6269e-07	up	41	SLC30A3	4.77765e-07	Down	1	1.16507e-11	-70.6449	0.171594
mir-93	1.6269e-07	up	41	SLC6A13	1.76093e-06	Down		2.1393e-05	-2.66645	0.071206
mir-93	1.6269e-07	up	41	SLC6A15	6.06555e-08	Down	22	7.06891e-10	-27.1748	0.143945
mir-93	1.6269e-07	up	41	SORBS2	5.26764e-08	Down		1.38583e-05	-9.43727	0.0743439
mir-93	1.6269e-07	up	41	SPOCK1	6.48143e-07	Down	1	5.30216e-09	-446.369	0.130088
mir-93	1.6269e-07	up	41	SPTBN1	3.844e-06	Down		1.36203e-06	-11.7113	0.0910198
mir-93	1.6269e-07	up	41	STXBP1	4.15839e-08	Down	1	3.4664e-11	-905.86	0.164329
mir-93	1.6269e-07	up	41	STXBP6	4.46486e-08	Down		4.76039e-11	-22.4351	0.162204
mir-93	1.6269e-07	up	41	SV2B	2.95118e-06	Down	4	5.35128e-14	-489.531	0.206636
mir-93	1.6269e-07	up	41	TBC1D9	6.20953e-08	Down		7.28136e-10	-29.5632	0.143743
mir-93	1.6269e-07	up	41	TRIM3	4.46476e-08	Down		1.15344e-08	-1.92471	0.124694
mir-93	1.6269e-07	up	41	UGP2	4.37629e-07	Down		3.45253e-11	-506.528	0.164355
mir-93	1.6269e-07	up	41	WDR47	2.03704e-06	Down		6.80029e-05	-88.2194	0.0628287
mir-17-5p	3.0668e-06	up	40	ATP6V1D	4.25821e-08	Down	2	7.64457e-09	-212.207	0.127552
mir-17-5p	3.0668e-06	up	40	BCL2L2	2.89144e-06	Down	2	1.05382e-07	-65.0962	0.109197
mir-17-5p	3.0668e-06	up	40	BSCL2	2.77104e-08	Down	1	5.80506e-07	-143.35	0.097105
mir-17-5p	3.0668e-06	up	40	CAMK2N1	1.03965e-06	Down	1	1.49103e-12	-1128.23	0.185139
mir-17-5p	3.0668e-06	up	40	CAMTA2	3.2771e-08	Down	15	2.27984e-06	-30.1372	0.0873318
mir-17-5p	3.0668e-06	up	40	CHD5	1.95418e-06	Down	2	3.97922e-06	-14.0374	0.0833341
mir-17-5p	3.0668e-06	up	40	CRY2	9.54641e-07	Down	1	3.6913e-05	-14.4951	0.0672577
mir-17-5p	3.0668e-06	up	40	DLGAP2	3.268e-06	Down	1	1.95854e-06	-4.1536	0.0884203
mir-17-5p	3.0668e-06	up	40	FLRT2	4.46486e-08	Down	1	5.84413e-05	-27.8282	0.0639277
mir-17-5p	3.0668e-06	up	40	GRM7	1.87456e-06	Down	1	6.87689e-05	-4.5164	0.0627475
mir-17-5p	3.0668e-06	up	40	GUCY1B3	2.97789e-08	Down	3	1.36732e-06	-142.579	0.0909921
mir-17-5p	3.0668e-06	up	40	IQSEC1	2.66388e-06	Down		6.94876e-09	-30.2084	0.128214
mir-17-5p	3.0668e-06	up	40	ITFG1	1.71314e-07	Down		8.3858e-05	-140.373	0.0613083
mir-17-5p	3.0668e-06	up	40	KCNMA1	1.27371e-07	Down		1.19476e-08	-33.5889	0.124449
mir-17-5p	3.0668e-06	up	40	KIAA1324	3.05011e-08	Down	2	6.18639e-05	-3.6971	0.0635149
mir-17-5p	3.0668e-06	up	40	LHX6	2.4569e-08	Down	1	4.11134e-07	-31.592	0.0995589
mir-17-5p	3.0668e-06	up	40	MAPK9	6.35671e-08	Down	2	1.72797e-06	-29.0985	0.0893172
mir-17-5p	3.0668e-06	up	40	MAPRE3	7.14504e-08	Down	1	4.95248e-07	-8.92072	0.0982354
mir-17-5p	3.0668e-06	up	40	MYT1L	1.55324e-06	Down	2	1.19725e-05	-173.912	0.0754
mir-17-5p	3.0668e-06	up	40	NBL1	1.61971e-06	Down		3.8258e-07	-70.6138	0.10007
mir-17-5p	3.0668e-06	up	40	NDEL1	2.51683e-08	Down	1	1.62377e-08	-60.4379	0.122312
mir-17-5p	3.0668e-06	up	40	NELL1	4.00253e-06	Down	1	1.30565e-06	-84.6668	0.0913221
mir-17-5p	3.0668e-06	up	40	OPTN	7.14504e-08	Down	1	1.00228e-06	-78.331	0.0932113
mir-17-5p	3.0668e-06	up	40	PEX5L	1.95417e-06	Down	3	3.40288e-06	-14.4832	0.0844581
mir-17-5p	3.0668e-06	up	40	PHYHIP	8.04251e-07	Down	2	6.73416e-07	-82.6693	0.0960476
mir-17-5p	3.0668e-06	up	40	PPP3CA	3.07423e-06	Down	2	1.70311e-06	-224.261	0.0894209
mir-17-5p	3.0668e-06	up	40	PSD	9.75238e-07	Down		6.14884e-05	-4.1517	0.0635591
mir-17-5p	3.0668e-06	up	40	PTK2B	1.76094e-06	Down	1	1.39355e-12	-6.17537	0.18558
mir-17-5p	3.0668e-06	up	40	RPS6KA4	2.95118e-06	Down		2.53304e-11	-9.35694	0.166425
mir-17-5p	3.0668e-06	up	40	SCN8A	2.24643e-07	Down	1	3.5326e-05	-4.61302	0.0675759
mir-17-5p	3.0668e-06	up	40	SH3BP5	3.21208e-07	Down		3.08405e-06	-59.9461	0.0851644
mir-17-5p	3.0668e-06	up	40	SLC17A7	9.75242e-07	Down	22	1.33573e-07	-437.213	0.107524
mir-17-5p	3.0668e-06	up	40	SLC30A3	4.77765e-07	Down	1	6.35266e-06	-47.3072	0.079969
mir-106a	3.13408e-06	up	33	ABCG4	1.33337e-07	Down	1	4.76696e-06	-3.29503	0.0820355
mir-106a	3.13408e-06	up	33	ABR	3.19967e-08	Down	1	2.93852e-06	-27.2116	0.0855113
mir-106a	3.13408e-06	up	33	ADAM11	1.9185e-07	Down	2	5.70725e-05	-2.66378	0.0640995
mir-106a	3.13408e-06	up	33	ATP2B1	8.40952e-08	Down		2.39616e-06	-62.6247	0.086975
mir-106a	3.13408e-06	up	33	ATP6V1C1	1.36423e-07	Down		4.96176e-06	-14.9406	0.0817474
mir-106a	3.13408e-06	up	33	ATP6V1D	4.25821e-08	Down	2	2.93066e-09	-204.049	0.134185
mir-106a	3.13408e-06	up	33	ATP6V1H	3.43745e-08	Down	5	4.88554e-09	-195.35	0.130655
mir-106a	3.13408e-06	up	33	BCL2L2	2.89144e-06	Down	2	8.17334e-08	-61.5255	0.110987
mir-106a	3.13408e-06	up	33	BSCL2	2.77104e-08	Down	1	6.16405e-07	-134.093	0.0966778
mir-106a	3.13408e-06	up	33	CADPS2	4.37627e-07	Down		3.51788e-09	-55.8519	0.132925
mir-106a	3.13408e-06	up	33	CAMK2N1	1.03965e-06	Down	1	1.05471e-13	-1105.63	0.202296
mir-106a	3.13408e-06	up	33	CAMTA2	3.2771e-08	Down	15	5.0165e-07	-29.9514	0.0981441
mir-106a	3.13408e-06	up	33	CBX7	7.31369e-08	Down	5	1.09557e-09	-82.9634	0.140948
mir-106a	3.13408e-06	up	33	CDKL2	5.39309e-08	Down		2.71954e-06	-1.24403	0.0860671
mir-106a	3.13408e-06	up	33	CDS1	6.66136e-08	Down		6.83453e-12	-3.87375	0.175127
mir-106a	3.13408e-06	up	33	CHD5	1.95418e-06	Down	2	1.27589e-06	-13.7887	0.0914869
mir-106a	3.13408e-06	up	33	CLCN4	4.18795e-07	Down	3	4.25028e-07	-9.49754	0.0993227
mir-106a	3.13408e-06	up	33	CNKSR2	3.92251e-06	Down	2	3.93703e-07	-41.383	0.0998667
mir-106a	3.13408e-06	up	33	CPEB1	6.06561e-08	Down		9.20752e-11	-56.5692	0.157771
mir-106a	3.13408e-06	up	33	CRY2	9.54641e-07	Down	1	1.12829e-05	-14.4289	0.0758282
mir-106a	3.13408e-06	up	33	CYP26B1	3.19966e-08	Down	1	6.29896e-05	-13.8194	0.0633842
mir-106a	3.13408e-06	up	33	DKFZP564O0823	8.39556e-07	Down		4.95346e-05	-28.4714	0.0651265
mir-106a	3.13408e-06	up	33	DLGAP2	3.268e-06	Down	1	3.32772e-07	-4.16301	0.101061
mir-106a	3.13408e-06	up	33	ENC1	7.53971e-07	Down	1	6.92694e-05	-356.686	0.0626949
mir-106a	3.13408e-06	up	33	EPHA5	2.77542e-06	Down	1	5.36555e-05	-2.26857	0.0645472
mir-106a	3.13408e-06	up	33	FAM13A1	1.42808e-06	Down		3.50325e-06	-37.9147	0.0842493
mir-106a	3.13408e-06	up	33	FBXO40	1.55323e-06	Down		8.16426e-05	-1.93823	0.0615025
mir-106a	3.13408e-06	up	33	FLRT2	4.46486e-08	Down	1	1.89299e-05	-27.7043	0.0720905
mir-106a	3.13408e-06	up	33	GABRA4	9.54637e-07	Down		4.907e-05	-11.2021	0.0651948
mir-106a	3.13408e-06	up	33	GCC2	3.58859e-07	Down		7.34301e-12	-93.1504	0.174653
mir-106a	3.13408e-06	up	33	GRM7	1.87456e-06	Down	1	2.12464e-05	-4.51203	0.0712558
mir-106a	3.13408e-06	up	33	HPCAL4	1.34064e-06	Down	1	1.94534e-08	-195.465	0.121052
mir-106a	3.13408e-06	up	33	IQSEC1	2.66388e-06	Down		9.47315e-09	-28.0816	0.126063
mir-106a	3.13408e-06	up	33	IQSEC2	1.428e-07	Down	1	1.10306e-07	-11.3833	0.108874
mir-106a	3.13408e-06	up	33	ITFG1	1.71314e-07	Down		7.1413e-05	-132.844	0.0624738
mir-106a	3.13408e-06	up	33	KCNAB1	3.58859e-07	Down	1	2.93e-05	-9.34577	0.0689302
mir-106a	3.13408e-06	up	33	KCNMA1	1.27371e-07	Down		7.37308e-09	-31.9108	0.127803
mir-106a	3.13408e-06	up	33	KIAA1045	2.71909e-06	Down	7	9.46135e-07	-21.1665	0.0936228
mir-106a	3.13408e-06	up	33	KLHL3	7.66259e-08	Down	1	8.80967e-06	-29.4432	0.077613
mir-106a	3.13408e-06	up	33	KLK7	1.08482e-06	Down	3	4.61347e-06	-7.8649	0.0822709
mir-106a	3.13408e-06	up	33	LHX6	2.4569e-08	Down	1	1.04696e-07	-31.0242	0.109243
mir-106a	3.13408e-06	up	33	LPPR4	2.05298e-07	Down		3.49264e-09	-176.11	0.132974
mir-106a	3.13408e-06	up	33	MAPK9	6.35671e-08	Down	2	1.3878e-06	-27.5181	0.0908858
mir-106a	3.13408e-06	up	33	MAPRE3	7.14504e-08	Down	1	2.80632e-07	-8.5331	0.10227
mir-106a	3.13408e-06	up	33	MICAL2	2.77104e-08	Down	9	1.18839e-10	-49.6316	0.156051
mir-106a	3.13408e-06	up	33	MYT1L	1.55324e-06	Down	2	3.84981e-06	-171.649	0.0835716
mir-106a	3.13408e-06	up	33	NAV3	1.16202e-07	Down	1	1.14193e-08	-154.192	0.124764
mir-106a	3.13408e-06	up	33	NBL1	1.61971e-06	Down		1.50087e-06	-62.8941	0.0903256
mir-106a	3.13408e-06	up	33	NDEL1	2.51683e-08	Down	1	1.62646e-08	-56.6573	0.122301
mir-106a	3.13408e-06	up	33	NPTX1	3.13759e-06	Down	1	1.41331e-05	-166.332	0.0742021
mir-106a	3.13408e-06	up	33	NRGN	4.57273e-07	Down	13	1.30548e-07	-422.93	0.107685
mir-106a	3.13408e-06	up	33	OCA2	2.57811e-08	Down	4	1.88924e-06	-5.23757	0.0886783
mir-106a	3.13408e-06	up	33	OPTN	7.14504e-08	Down	1	9.22118e-08	-79.8242	0.110138
mir-106a	3.13408e-06	up	33	PEX5L	1.95417e-06	Down	3	1.18899e-06	-14.1705	0.0919911
mir-106a	3.13408e-06	up	33	PPP3CA	3.07423e-06	Down	2	3.06093e-07	-224.162	0.101654
mir-106a	3.13408e-06	up	33	PSD	9.75238e-07	Down		2.67745e-05	-4.07244	0.0695827
mir-106a	3.13408e-06	up	33	PSD3	1.91853e-07	Down	3	5.82842e-05	-165.867	0.0639472
mir-106a	3.13408e-06	up	33	RAB11FIP2	1.39576e-07	Down		8.00473e-07	-32.0845	0.0948156
mir-106a	3.13408e-06	up	33	RAB11FIP5	5.653e-08	Down		4.81664e-10	-24.3121	0.146562
mir-106a	3.13408e-06	up	33	REEP5	9.44269e-08	Down	3	1.66533e-14	-268.18	0.214032
mir-106a	3.13408e-06	up	33	RGS4	3.92014e-07	Down	1	2.75403e-08	-221.873	0.118622
mir-106a	3.13408e-06	up	33	RIMBP2	3.76702e-06	Down	8	4.33846e-07	-73.9511	0.0991767
mir-106a	3.13408e-06	up	33	RPS6KA4	2.95118e-06	Down		1.25808e-11	-8.89399	0.171084
mir-106a	3.13408e-06	up	33	RYR2	5.32942e-07	Down	4	8.1436e-07	-21.8538	0.0946929
mir-106a	3.13408e-06	up	33	SCN2A	4.00253e-06	Down	3	3.95739e-06	-81.0296	0.0833736
mir-106a	3.13408e-06	up	33	SCN2B	1.63708e-07	Down	1	1.76035e-06	-2.03817	0.0891843
mir-106a	3.13408e-06	up	33	SCN8A	2.24643e-07	Down	1	1.50292e-05	-4.51816	0.0737581
mir-106a	3.13408e-06	up	33	SH3BP5	3.21208e-07	Down		1.20899e-05	-52.8545	0.0753296
mir-106a	3.13408e-06	up	33	SLAMF7	2.57012e-07	Down		2.99599e-06	-3.6961	0.0853723
mir-106a	3.13408e-06	up	33	SLC17A7	9.75242e-07	Down	22	3.93487e-08	-425.96	0.116124
mir-106a	3.13408e-06	up	33	SLC25A12	1.33339e-07	Down	2	2.58691e-07	-45.7368	0.102847
mir-106a	3.13408e-06	up	33	SLC30A3	4.77765e-07	Down	1	2.23246e-06	-46.3868	0.0874823
mir-106a	3.13408e-06	up	33	SPTBN1	3.844e-06	Down		1.85004e-05	-9.5958	0.0722564
mir-106a	3.13408e-06	up	33	STAR	7.66233e-08	Down		7.73485e-05	-2.32708	0.0618946
mir-106a	3.13408e-06	up	33	STXBP1	4.15839e-08	Down	1	8.47034e-06	-573.544	0.0778962
mir-106a	3.13408e-06	up	33	SV2B	2.95118e-06	Down	4	1.33114e-07	-324.775	0.107548
mir-106a	3.13408e-06	up	33	TRIM3	4.46476e-08	Down		1.7146e-05	-1.35247	0.072806
mir-106a	3.13408e-06	up	33	YWHAH	8.76347e-07	Down	1	1.60567e-08	-329.654	0.12239
mir-92	1.48249e-06	up	32	ABCG4	1.33337e-07	Down	1	4.98688e-09	-4.32889	0.130513
mir-92	1.48249e-06	up	32	ANK3	2.40352e-06	Down	1	2.69475e-07	-70.081	0.102557
mir-92	1.48249e-06	up	32	ATP1B1	2.89144e-06	Down	3	5.15774e-09	-745.126	0.130279
mir-92	1.48249e-06	up	32	BSN	2.95117e-06	Down	1	5.34785e-08	-79.9931	0.113971
mir-92	1.48249e-06	up	32	CALM3	1.10814e-06	Down	2	3.37256e-07	-170.114	0.100966
mir-92	1.48249e-06	up	32	CAMKK2	3.78127e-08	Down	1	7.42057e-06	-10.9143	0.0788498
mir-92	1.48249e-06	up	32	CDK5R2	1.28524e-06	Down	1	1.64617e-07	-18.7853	0.106047
mir-92	1.48249e-06	up	32	CEND1	2.62828e-07	Down	1	4.23576e-08	-26.3887	0.115607
mir-92	1.48249e-06	up	32	CHGA	1.28523e-06	Down	3	3.53695e-08	-92.712	0.116871
mir-92	1.48249e-06	up	32	CHST1	3.07241e-07	Down	2	3.98344e-11	-107.316	0.163398
mir-92	1.48249e-06	up	32	CNKSR2	3.92251e-06	Down	2	7.39207e-09	-48.7578	0.127785
mir-92	1.48249e-06	up	32	CNNM1	2.21298e-06	Down	1	1.84092e-08	-6.55624	0.121437
mir-92	1.48249e-06	up	32	CPEB1	6.06561e-08	Down		1.18179e-10	-58.6061	0.156089
mir-92	1.48249e-06	up	32	CRHBP	3.87231e-08	Down	1	5.15139e-11	-11.53	0.161675
mir-92	1.48249e-06	up	32	DLGAP2	3.268e-06	Down	1	4.50686e-09	-4.94078	0.131213
mir-92	1.48249e-06	up	32	DRD5	6.81894e-08	Down		3.76104e-05	-1.48747	0.0671221
mir-92	1.48249e-06	up	32	ELOVL4	1.71313e-07	Down	1	2.65924e-05	-25.3257	0.0696321
mir-92	1.48249e-06	up	32	ERC2	3.84402e-06	Down	7	4.07913e-09	-174.278	0.131902
mir-92	1.48249e-06	up	32	FBXW7	4.00252e-06	Down	4	1.33648e-07	-64.1797	0.10752
mir-92	1.48249e-06	up	32	GRM7	1.87456e-06	Down	1	4.88987e-08	-5.95998	0.114599
mir-92	1.48249e-06	up	32	HECW1	6.91616e-07	Down	1	1.0892e-06	-8.4733	0.0926174
mir-92	1.48249e-06	up	32	INPP5F	1.65396e-06	Down	1	2.42851e-08	-235.213	0.119502
mir-92	1.48249e-06	up	32	ITPR1	3.78129e-08	Down	6	4.88121e-12	-45.8447	0.17735
mir-92	1.48249e-06	up	32	KCNG1	1.23203e-06	Down		3.34265e-05	-5.0572	0.0679762
mir-92	1.48249e-06	up	32	KCNJ3	1.01773e-06	Down	3	3.16827e-08	-4.85343	0.117642
mir-92	1.48249e-06	up	32	KIAA1045	2.71909e-06	Down	7	5.52426e-09	-25.9594	0.129804
mir-92	1.48249e-06	up	32	KIFAP3	4.00253e-06	Down	11	3.47502e-05	-104.245	0.067695
mir-92	1.48249e-06	up	32	MAP2K4	4.68124e-08	Down		4.06569e-07	-36.3903	0.0996382
mir-92	1.48249e-06	up	32	MMD	8.60698e-08	Down	6	8.75756e-05	-172.32	0.0609935
mir-92	1.48249e-06	up	32	MYT1L	1.55324e-06	Down	2	4.40591e-08	-210.027	0.115331
mir-92	1.48249e-06	up	32	NDEL1	2.51683e-08	Down	1	1.38241e-09	-62.993	0.139353
mir-92	1.48249e-06	up	32	NEFL	3.01209e-06	Down	2	6.21072e-09	-404.108	0.128993
mir-92	1.48249e-06	up	32	NPTN	5.653e-08	Down	2	2.50127e-11	-378.681	0.166509
mir-92	1.48249e-06	up	32	NPTX1	3.13759e-06	Down	1	8.38503e-08	-211.711	0.110807
mir-92	1.48249e-06	up	32	NSF	1.79261e-07	Down	1	7.98406e-10	-427.752	0.143113
mir-92	1.48249e-06	up	32	P2RX5	3.07241e-07	Down	2	1.25814e-06	-11.4763	0.0915871
mir-92	1.48249e-06	up	32	PIGZ	2.1677e-06	Down		1.82153e-06	-18.7387	0.0889397
mir-92	1.48249e-06	up	32	PIP5K1C	2.45356e-06	Down		4.35332e-05	-31.4241	0.0660625
mir-92	1.48249e-06	up	32	PLEKHA1	6.66139e-08	Down		1.88528e-06	-42.0532	0.0886933
mir-92	1.48249e-06	up	32	PRKCE	1.162e-07	Down	10	2.12043e-05	-3.36803	0.0712701
mir-92	1.48249e-06	up	32	RPS6KA4	2.95118e-06	Down		1.09535e-12	-9.68907	0.187153
mir-92	1.48249e-06	up	32	SLC12A5	1.25836e-06	Down	1	6.14206e-10	-298.787	0.144905
mir-92	1.48249e-06	up	32	SNAP25	1.52909e-07	Down	1	1.25524e-10	-997.161	0.155682
mir-92	1.48249e-06	up	32	SPTBN4	1.52908e-07	Down		2.58568e-10	-7.57837	0.150792
mir-92	1.48249e-06	up	32	SYN2	2.07972e-06	Down	1	2.97273e-09	-67.3942	0.134086
mir-92	1.48249e-06	up	32	SYNJ1	1.18095e-06	Down		4.90471e-09	-29.3609	0.130628
mir-92	1.48249e-06	up	32	TSPAN1	2.07971e-06	Down	4	1.43897e-07	-3.73378	0.106998
mir-92	1.48249e-06	up	32	UGP2	4.37629e-07	Down		1.98443e-09	-442.752	0.13687
mir-92	1.48249e-06	up	32	VAMP2	1.72457e-06	Down		6.56602e-07	-41.3385	0.0962278
mir-92	1.48249e-06	up	32	VSNL1	3.83458e-07	Down	1	2.46347e-11	-1044.5	0.166611
mir-323	9.75044e-08	down	34	BNIP2	2.35447e-06	Up	1	1.34363e-08	-51.3728	0.123632
mir-323	9.75044e-08	down	34	CD163	1.83367e-07	Up	1	3.82132e-05	-1171.32	0.0670069
mir-323	9.75044e-08	down	34	CPSF4	9.66359e-08	Up		2.52574e-06	-92.2381	0.0865973
mir-323	9.75044e-08	down	34	CSRP2	2.51683e-08	Up		6.8173e-09	-1697.69	0.128347
mir-323	9.75044e-08	down	34	DDX39	2.66388e-06	Up	1	4.59088e-07	-317.198	0.0987747
mir-323	9.75044e-08	down	34	DHX40	1.61971e-06	Up		2.58273e-06	-207.462	0.0864373
mir-323	9.75044e-08	down	34	DYNLT1	3.40377e-06	Up	3	3.14195e-06	-831.037	0.0850309
mir-323	9.75044e-08	down	34	FZD7	5.44703e-07	Up		6.76013e-06	-203.283	0.0795213
mir-323	9.75044e-08	down	34	HEXA	4.88343e-07	Up	7	1.25648e-07	-240.689	0.107955
mir-323	9.75044e-08	down	34	HLA-A	1.4894e-06	Up		8.92703e-08	-2214.5	0.110366
mir-323	9.75044e-08	down	34	HLA-G	1.25837e-06	Up		3.31059e-06	-92.3016	0.0846555
mir-323	9.75044e-08	down	34	IDH1	2.25923e-06	Up		3.61664e-06	-411.996	0.0840205
mir-323	9.75044e-08	down	34	IRF2	1.06201e-06	Up		1.55643e-05	-34.1036	0.0735054
mir-323	9.75044e-08	down	34	JMJD1A	5.10178e-07	Up		7.35949e-05	-222.369	0.0622554
mir-323	9.75044e-08	down	34	LPP	3.69153e-06	Up		1.94008e-07	-60.1144	0.104885
mir-323	9.75044e-08	down	34	MAML1	2.66388e-06	Up		7.86402e-05	-58.9417	0.0617744
mir-323	9.75044e-08	down	34	NECAP2	1.96237e-07	Up		8.87837e-09	-191.189	0.126514
mir-323	9.75044e-08	down	34	NFE2L2	1.33339e-07	Up		4.57382e-05	-366.437	0.0657044
mir-323	9.75044e-08	down	34	PALLD	5.39318e-08	Up		7.1852e-06	-436.757	0.079082
mir-323	9.75044e-08	down	34	PPP1CB	6.48143e-07	Up		9.92375e-05	-164.951	0.0600862
mir-329	9.05649e-08	down	32	ADAM17	2.30637e-06	Up		4.53059e-06	-24.5779	0.0824012
mir-329	9.05649e-08	down	32	ARHGEF6	1.33339e-07	Up		1.0911e-08	-785.653	0.125081
mir-329	9.05649e-08	down	32	C11orf57	4.15839e-08	Up		3.26252e-07	-67.0013	0.101201
mir-329	9.05649e-08	down	32	C1orf27	2.40352e-06	Up		1.12339e-05	-83.6705	0.0758596
mir-329	9.05649e-08	down	32	CARD8	7.84309e-08	Up		3.72806e-05	-77.0757	0.0671859
mir-329	9.05649e-08	down	32	CPT2	3.61748e-06	Up		1.09693e-07	-40.8317	0.108914
mir-329	9.05649e-08	down	32	DPYSL3	4.36036e-08	Up		3.8925e-06	-380.719	0.0834924
mir-329	9.05649e-08	down	32	G3BP1	2.35447e-06	Up		2.36032e-06	-133.233	0.087083
mir-329	9.05649e-08	down	32	GART	3.61748e-06	Up	2	7.31184e-05	-16.5923	0.0623026
mir-329	9.05649e-08	down	32	GATAD2A	2.89144e-06	Up		6.49078e-10	-304.691	0.144528
mir-329	9.05649e-08	down	32	ID4	4.88343e-07	Up		8.24325e-06	-764.25	0.0780921
mir-329	9.05649e-08	down	32	IGFBP2	1.6747e-07	Up		1.28685e-06	-1106.81	0.0914258
mir-329	9.05649e-08	down	32	JAM2	6.07309e-07	Up		1.99991e-10	-782.975	0.152533
mir-329	9.05649e-08	down	32	MAPRE1	2.30638e-06	Up		1.73951e-05	-393.279	0.0727017
mir-329	9.05649e-08	down	32	MYD88	2.21301e-06	Up		2.00868e-07	-281.23	0.104639
mir-329	9.05649e-08	down	32	RELA	4.00253e-06	Up		1.42242e-11	-57.8262	0.170268
mir-329	9.05649e-08	down	32	SNX5	1.96237e-07	Up		4.12939e-06	-319.805	0.0830678
mir-329	9.05649e-08	down	32	TGIF2	1.42799e-07	Up	24	4.22369e-05	-28.4395	0.0662815
mir-329	9.05649e-08	down	32	TOR3A	1.01773e-06	Up		3.12998e-07	-59.5821	0.101496
mir-329	9.05649e-08	down	32	TPR	1.79806e-06	Up		6.37333e-05	-110.605	0.063299
mir-329	9.05649e-08	down	32	TRAFD1	9.22663e-08	Up		1.57111e-07	-28.6613	0.106377
mir-329	9.05649e-08	down	32	UTP20	7.06719e-07	Up		4.33943e-05	-56.0574	0.0660857
mir-329	9.05649e-08	down	32	ZXDC	1.03965e-06	Up		2.72511e-05	-31.4279	0.069455
mir-320	1.8519e-06	up	21	A2BP1	1.79806e-06	Down	1	2.40656e-08	-156.692	0.119565
mir-320	1.8519e-06	up	21	ABR	3.19967e-08	Down	1	8.3941e-06	-30.6562	0.0779614
mir-320	1.8519e-06	up	21	AMPH	4.06083e-08	Down	1	3.71956e-07	-309.146	0.10027
mir-320	1.8519e-06	up	21	AP3B2	3.26808e-06	Down	1	1.68784e-05	-33.5581	0.0729197
mir-320	1.8519e-06	up	21	ATP6V1A	2.90733e-08	Down	10	1.15972e-07	-141.644	0.108521
mir-320	1.8519e-06	up	21	ATP6V1H	3.43745e-08	Down	5	1.62451e-08	-223.006	0.122309
mir-320	1.8519e-06	up	21	ATP8A1	5.56704e-07	Down	2	4.63982e-05	-4.21131	0.0656006
mir-320	1.8519e-06	up	21	B4GALT6	2.19649e-07	Down	1	3.54425e-06	-6.32294	0.0841657
mir-320	1.8519e-06	up	21	BLCAP	2.55664e-06	Down		3.27507e-05	-223.415	0.0681241
mir-320	1.8519e-06	up	21	BSCL2	2.77104e-08	Down	1	2.67234e-10	-197.446	0.150568
mir-320	1.8519e-06	up	21	C9orf91	2.30638e-06	Down	1	3.802e-05	-16.0724	0.0670436
mir-320	1.8519e-06	up	21	CALM1	1.83593e-06	Down	14	2.26663e-07	-283.559	0.103784
mir-320	1.8519e-06	up	21	CALM3	1.10814e-06	Down	2	1.08373e-07	-200.221	0.108999
mir-320	1.8519e-06	up	21	CAMK2G	2.19651e-07	Down		5.36604e-08	-87.6814	0.113947
mir-320	1.8519e-06	up	21	CDK5R2	1.28524e-06	Down	1	4.15307e-07	-20.611	0.0994871
mir-320	1.8519e-06	up	21	CDS1	6.66136e-08	Down		2.36666e-07	-3.5133	0.103478
mir-320	1.8519e-06	up	21	CHGA	1.28523e-06	Down	3	3.49645e-08	-105.059	0.116951
mir-320	1.8519e-06	up	21	CMAS	5.14494e-08	Down	1	3.79104e-07	-27.4384	0.100135
mir-320	1.8519e-06	up	21	CPEB1	6.06561e-08	Down		2.66101e-07	-53.8364	0.102647
mir-320	1.8519e-06	up	21	DYNC1I1	2.51323e-07	Down	1	1.82519e-08	-296.48	0.121496
mir-320	1.8519e-06	up	21	ERC2	3.84402e-06	Down	7	3.56339e-07	-172.388	0.100575
mir-320	1.8519e-06	up	21	FLRT2	4.46486e-08	Down	1	4.48492e-06	-34.9627	0.0824741
mir-320	1.8519e-06	up	21	GABRA1	1.31266e-06	Down	2	1.00807e-08	-305.616	0.125631
mir-320	1.8519e-06	up	21	HISPPD2A	3.87229e-08	Down	2	5.01655e-07	-8.99619	0.098144
mir-320	1.8519e-06	up	21	HTR2C	1.45841e-06	Down	1	2.45656e-07	-5.35619	0.103213
mir-320	1.8519e-06	up	21	INA	1.79805e-06	Down	7	1.65619e-06	-221.571	0.0896209
mir-320	1.8519e-06	up	21	ITPKA	3.78127e-08	Down	1	3.93433e-08	-28.4659	0.116125
mir-320	1.8519e-06	up	21	KATNB1	1.03567e-07	Down	5	5.88436e-06	-16.5896	0.0805203
mir-320	1.8519e-06	up	21	KCNAB1	3.58859e-07	Down	1	6.50169e-08	-14.0933	0.112598
mir-320	1.8519e-06	up	21	NCDN	3.13757e-06	Down	1	3.36656e-09	-20.8496	0.133228
mir-320	1.8519e-06	up	21	NDEL1	2.51683e-08	Down	1	1.60964e-05	-51.7392	0.0732625
mir-320	1.8519e-06	up	21	NMNAT2	3.6054e-08	Down	1	3.36365e-06	-118.405	0.0845413
mir-320	1.8519e-06	up	21	NRGN	4.57273e-07	Down	13	6.82638e-09	-544.758	0.128337
mir-320	1.8519e-06	up	21	P2RX5	3.07241e-07	Down	2	2.34613e-06	-12.6796	0.0871263
mir-320	1.8519e-06	up	21	PEX5L	1.95417e-06	Down	3	4.65888e-08	-18.6888	0.114939
mir-320	1.8519e-06	up	21	PLK2	2.6877e-07	Down	1	4.40468e-05	-43.2329	0.0659775
mir-320	1.8519e-06	up	21	PPP2R5B	7.31365e-08	Down		6.21298e-05	-10.1704	0.0634838
mir-320	1.8519e-06	up	21	PRKCE	1.162e-07	Down	10	2.59809e-06	-4.2006	0.0863948
mir-320	1.8519e-06	up	21	PTPRK	4.00753e-07	Down		5.08256e-05	-131.172	0.06494
mir-320	1.8519e-06	up	21	SETD3	1.49465e-07	Down	1	7.02744e-05	-30.6485	0.0625904
mir-320	1.8519e-06	up	21	SLC25A12	1.33339e-07	Down	2	1.39778e-07	-55.0948	0.107203
mir-320	1.8519e-06	up	21	SLIT3	2.97789e-08	Down	1	8.59139e-06	-7.16314	0.0777939
mir-320	1.8519e-06	up	21	UROS	2.40305e-07	Down	16	5.39188e-08	-93.0297	0.113913
mir-320	1.8519e-06	up	21	VAMP2	1.72457e-06	Down		8.366e-06	-42.1558	0.0779856
mir-320	1.8519e-06	up	21	YWHAH	8.76347e-07	Down	1	1.14124e-09	-416.985	0.140668
mir-320	1.8519e-06	up	21	YWHAZ	3.87233e-08	Down		1.38317e-05	-249.755	0.0743578
mir-218	8.62068e-08	down	22	AASS	1.63709e-07	Up		4.17582e-07	-13.1432	0.0994483
mir-218	8.62068e-08	down	22	ALG8	7.37893e-07	Up		3.65525e-08	-82.1251	0.11664
mir-218	8.62068e-08	down	22	ANKRD10	1.16202e-07	Up		2.02818e-05	-83.4429	0.0715918
mir-218	8.62068e-08	down	22	ASCC3L1	2.14762e-07	Up		1.61109e-11	-227.407	0.16944
mir-218	8.62068e-08	down	22	BNIP2	2.35447e-06	Up	1	1.19842e-06	-20.6566	0.0919346
mir-218	8.62068e-08	down	22	C11orf57	4.15839e-08	Up		1.40655e-06	-20.3467	0.0907899
mir-218	8.62068e-08	down	22	C1orf121	2.12328e-06	Up		3.11015e-07	-36.3243	0.101541
mir-218	8.62068e-08	down	22	C1orf27	2.40352e-06	Up		7.99264e-06	-27.2567	0.0783146
mir-218	8.62068e-08	down	22	CD9	2.34972e-07	Up		2.06792e-06	-608.851	0.0880309
mir-218	8.62068e-08	down	22	CHFR	5.56697e-07	Up		1.50042e-05	-21.0775	0.0737701
mir-218	8.62068e-08	down	22	COL4A1	4.9078e-08	Up	9	3.42044e-10	-410.858	0.148892
mir-218	8.62068e-08	down	22	DPY19L4	6.20634e-07	Up		5.77475e-06	-28.1083	0.0806556
mir-218	8.62068e-08	down	22	EFEMP1	8.39556e-07	Up		3.25372e-06	-548.065	0.0847799
mir-218	8.62068e-08	down	22	EFNA1	7.06722e-07	Up		6.09381e-05	-29.1544	0.0636243
mir-218	8.62068e-08	down	22	FEM1C	1.34065e-06	Up		3.30593e-06	-55.2912	0.0846656
mir-218	8.62068e-08	down	22	GALNT1	3.66885e-07	Up		8.21525e-06	-101.855	0.0781166
mir-218	8.62068e-08	down	22	GNAI2	1.95418e-06	Up		3.27035e-08	-145.353	0.11742
mir-218	8.62068e-08	down	22	H3F3A	7.14504e-08	Up		7.08736e-06	-247.134	0.0791808
mir-218	8.62068e-08	down	22	HBP1	2.77541e-06	Up		2.35013e-06	-6.85084	0.087114
mir-218	8.62068e-08	down	22	HEXA	4.88343e-07	Up	7	2.2528e-06	-100.991	0.0874173
mir-218	8.62068e-08	down	22	HMGB2	6.91616e-07	Up	1	4.57489e-05	-273.577	0.0657027
mir-218	8.62068e-08	down	22	JAG1	2.97789e-08	Up		7.22898e-09	-57.7801	0.12794
mir-218	8.62068e-08	down	22	NUP214	6.34246e-07	Up		8.81553e-09	-4.3426	0.126563
mir-218	8.62068e-08	down	22	PGLS	2.60973e-06	Up	1	2.65121e-13	-125.137	0.19636
mir-218	8.62068e-08	down	22	PKN2	5.92493e-08	Up	4	1.47334e-06	-49.1352	0.090458
mir-218	8.62068e-08	down	22	POU3F2	3.07241e-07	Up		4.30682e-06	-76.9827	0.0827654
mir-218	8.62068e-08	down	22	PPP1CB	6.48143e-07	Up		7.07669e-05	-78.4687	0.0625397
mir-218	8.62068e-08	down	22	PPP4R1	2.62828e-07	Up		9.93664e-08	-106.657	0.109611
mir-218	8.62068e-08	down	22	PROS1	1.15618e-06	Up		1.75698e-07	-165.648	0.105586
mir-218	8.62068e-08	down	22	RAB8A	2.77542e-06	Up		3.98235e-07	-72.7254	0.0997854
mir-218	8.62068e-08	down	22	RBCK1	1.9952e-06	Up		1.13439e-07	-16.0544	0.108677
mir-218	8.62068e-08	down	22	RGS1	2.87385e-07	Up	2	8.24889e-05	-172.766	0.0614277
mir-218	8.62068e-08	down	22	SERBP1	1.65396e-06	Up		4.71804e-10	-85.8734	0.146703
mir-218	8.62068e-08	down	22	SFRS12	2.00718e-07	Up		2.86588e-10	-95.6072	0.150093
mir-218	8.62068e-08	down	22	SLC39A1	9.14688e-07	Up		4.53146e-08	-37.6632	0.115133
mir-218	8.62068e-08	down	22	SMARCE1	2.35447e-06	Up		3.51004e-06	-91.4066	0.0842354
mir-218	8.62068e-08	down	22	SSR1	3.75083e-07	Up		3.53274e-06	-68.3745	0.0841891
mir-218	8.62068e-08	down	22	TGIF2	1.42799e-07	Up	24	9.63056e-05	-8.69725	0.0603039
mir-218	8.62068e-08	down	22	TNC	3.76703e-06	Up		4.20395e-09	-765.504	0.131694
mir-218	8.62068e-08	down	22	TXNDC1	2.24648e-07	Up		9.82092e-08	-109.443	0.109694
mir-218	8.62068e-08	down	22	ZFAND3	7.06722e-07	Up		2.40145e-08	-38.5156	0.11958
mir-218	8.62068e-08	down	22	ZNF434	3.40377e-06	Up	1	5.15389e-05	-4.38666	0.0648389
