# Supplementary material for: Integrated analysis of mutations, miRNA and mRNA expression in glioblastoma
Source: BMC Syst Biol. 2010 Nov 29;4:163. doi: 10.1186/1752-0509-4-163 (PMC3002314; doi:10.1186/1752-0509-4-163)
Supplement: Additional file 9 — A total of 78 target genes with coefficient of determination greater than 20%. [file 1752-0509-4-163-S9.XLS]

## Sheet: Sheet1
Additional files 9. A total of 78 target genes with coefficient of determination greater than 20%
miRNA	P-value for differential expression of miRNA	miRNA up or down regulated	Damage Value	Gene	P-value for differential expression of gene	mRNA up or down regulated	Damage value	P-value for regression	Regrssion coefficient	coefficient of determination
mir-25	6.85842e-07	up	44	GCC2	3.58859e-07	Down		0	-128.409	0.329162
mir-106b	3.49176e-07	up	43	CAMK2N1	1.03965e-06	Down	1	0	-1333.93	0.278168
mir-25	6.85842e-07	up	44	PLEKHA1	6.66139e-08	Down		0	-71.219	0.273704
mir-25	6.85842e-07	up	44	ZNF365	6.20953e-08	Down	1	0	-243.343	0.267722
mir-93	1.6269e-07	up	41	CAMK2N1	1.03965e-06	Down	1	0	-1372.63	0.26368
mir-25	6.85842e-07	up	44	SYT1	1.03965e-06	Down	1	0	-692.313	0.262102
mir-25	6.85842e-07	up	44	SNAP25	1.52909e-07	Down	1	0	-1245.43	0.261301
mir-25	6.85842e-07	up	44	ERC2	3.84402e-06	Down	7	0	-235.995	0.260236
mir-25	6.85842e-07	up	44	ATP6V1B2	2.55664e-06	Down	1	0	-424.435	0.258833
mir-25	6.85842e-07	up	44	GABRA1	1.31266e-06	Down	2	0	-372.548	0.257748
mir-25	6.85842e-07	up	44	CPEB1	6.06561e-08	Down		0	-72.5314	0.257237
mir-25	6.85842e-07	up	44	NPTN	5.653e-08	Down	2	0	-453.699	0.257172
mir-15b	1.29604e-06	up	45	GRM1	1.33336e-07	Down		0	-2.67356	0.25529
mir-15b	1.29604e-06	up	45	SERPINI1	1.58614e-06	Down	8	0	-521.286	0.255164
mir-15b	1.29604e-06	up	45	DNAJC6	1.20623e-06	Down	6	0	-61.2147	0.255055
mir-25	6.85842e-07	up	44	VSNL1	3.83458e-07	Down	1	0	-1239.26	0.252349
mir-15b	1.29604e-06	up	45	EPB41L1	9.88948e-08	Down	2	0	-60.8154	0.249219
mir-106b	3.49176e-07	up	43	GCC2	3.58859e-07	Down		0	-114.24	0.248155
mir-93	1.6269e-07	up	41	CBX7	7.31369e-08	Down	5	0	-119.096	0.245631
mir-25	6.85842e-07	up	44	VAMP2	1.72457e-06	Down		2.22045e-16	-63.4269	0.243743
mir-15b	1.29604e-06	up	45	CAMK2G	2.19651e-07	Down		2.22045e-16	-100.66	0.242041
mir-25	6.85842e-07	up	44	YWHAH	8.76347e-07	Down	1	2.22045e-16	-465.001	0.241519
mir-25	6.85842e-07	up	44	SLC12A5	1.25836e-06	Down	1	2.22045e-16	-371.418	0.240925
mir-25	6.85842e-07	up	44	CHST1	3.07241e-07	Down	2	2.22045e-16	-125.335	0.239802
mir-15b	1.29604e-06	up	45	CENTA1	1.521e-06	Down	2	2.22045e-16	-63.7004	0.23895
mir-106b	3.49176e-07	up	43	CBX7	7.31369e-08	Down	5	4.44089e-16	-110.972	0.238226
mir-15b	1.29604e-06	up	45	SNCG	1.3692e-06	Down	3	4.44089e-16	-16.4798	0.237722
mir-15b	1.29604e-06	up	45	SH3GL2	2.50459e-06	Down	2	4.44089e-16	-341.257	0.237301
mir-25	6.85842e-07	up	44	ITPR1	3.78129e-08	Down	6	4.44089e-16	-51.0687	0.236787
mir-15b	1.29604e-06	up	45	MRAS	3.33526e-06	Down		4.44089e-16	-61.518	0.236503
mir-25	6.85842e-07	up	44	NSF	1.79261e-07	Down	1	4.44089e-16	-529.517	0.235967
mir-25	6.85842e-07	up	44	MMD	8.60698e-08	Down	6	4.44089e-16	-326.358	0.235395
mir-15b	1.29604e-06	up	45	SNPH	2.71909e-06	Down	5	6.66134e-16	-33.8154	0.235275
mir-25	6.85842e-07	up	44	MYT1L	1.55324e-06	Down	2	6.66134e-16	-288.961	0.234892
mir-16	1.77563e-05	up	46	SERPINI1	1.58614e-06	Down	8	6.66134e-16	-738.699	0.234601
mir-25	6.85842e-07	up	44	RPS6KA4	2.95118e-06	Down		6.66134e-16	-10.4529	0.234372
mir-16	1.77563e-05	up	46	GCC2	3.58859e-07	Down		1.11022e-15	-147.242	0.231317
mir-25	6.85842e-07	up	44	DLGAP2	3.268e-06	Down	1	1.11022e-15	-6.32427	0.231314
mir-25	6.85842e-07	up	44	CAMK2A	1.31266e-06	Down	2	1.11022e-15	-21.0875	0.230644
mir-15b	1.29604e-06	up	45	GABRA1	1.31266e-06	Down	2	1.55431e-15	-324.99	0.228965
mir-25	6.85842e-07	up	44	ACCN1	1.6197e-06	Down	1	2.22045e-15	-20.6994	0.22674
mir-106b	3.49176e-07	up	43	RGS4	3.92014e-07	Down	1	2.22045e-15	-315.363	0.22639
mir-15b	1.29604e-06	up	45	SNAP25	1.52909e-07	Down	1	2.44249e-15	-1072	0.22599
mir-25	6.85842e-07	up	44	SV2B	2.95118e-06	Down	4	2.66453e-15	-472.462	0.225727
mir-15b	1.29604e-06	up	45	CRYM	4.46489e-08	Down		2.66453e-15	-415.675	0.225571
mir-25	6.85842e-07	up	44	SYN2	2.07972e-06	Down	1	2.66453e-15	-84.2407	0.225413
mir-15b	1.29604e-06	up	45	DYNC1I1	2.51323e-07	Down	1	2.88658e-15	-317.919	0.225161
mir-15b	1.29604e-06	up	45	HPCAL4	1.34064e-06	Down	1	2.88658e-15	-247.638	0.224948
mir-15b	1.29604e-06	up	45	MAP1A	5.92493e-08	Down	1	2.88658e-15	-21.2486	0.224867
mir-25	6.85842e-07	up	44	CNKSR2	3.92251e-06	Down	2	3.77476e-15	-62.1566	0.223441
mir-25	6.85842e-07	up	44	KIAA1045	2.71909e-06	Down	7	3.9968e-15	-32.8079	0.223076
mir-25	6.85842e-07	up	44	LPPR4	2.05298e-07	Down		3.9968e-15	-228.96	0.222911
mir-15b	1.29604e-06	up	45	ERC2	3.84402e-06	Down	7	5.55112e-15	-201.252	0.220924
mir-25	6.85842e-07	up	44	CALM3	1.10814e-06	Down	2	6.21725e-15	-242.215	0.220239
mir-16	1.77563e-05	up	46	CAMK2N1	1.03965e-06	Down	1	7.32747e-15	-1580.74	0.219191
mir-25	6.85842e-07	up	44	CACNB1	6.98009e-08	Down	4	7.32747e-15	-7.10722	0.219176
mir-16	1.77563e-05	up	46	FGF13	5.9249e-08	Down	1	7.77156e-15	-353.753	0.218777
mir-106b	3.49176e-07	up	43	HPCAL4	1.34064e-06	Down	1	7.99361e-15	-270.325	0.218718
mir-15b	1.29604e-06	up	45	VSNL1	3.83458e-07	Down	1	8.65974e-15	-1066.54	0.218191
mir-16	1.77563e-05	up	46	DNAJC6	1.20623e-06	Down	6	8.88178e-15	-83.6459	0.218042
mir-25	6.85842e-07	up	44	TMEM16C	1.16201e-07	Down	1	8.88178e-15	-74.5426	0.218019
mir-25	6.85842e-07	up	44	ATP1B1	2.89144e-06	Down	3	1.15463e-14	-925.693	0.216344
mir-16	1.77563e-05	up	46	CLCN4	4.18795e-07	Down	3	1.31006e-14	-19.2193	0.215596
mir-25	6.85842e-07	up	44	WNT10B	4.06081e-08	Down	2	1.39888e-14	-17.9554	0.215151
mir-93	1.6269e-07	up	41	CPEB1	6.06561e-08	Down		1.39888e-14	-71.8329	0.215141
mir-16	1.77563e-05	up	46	ENTPD3	1.75242e-07	Down	1	1.66533e-14	-56.8346	0.214087
mir-106a	3.13408e-06	up	33	REEP5	9.44269e-08	Down	3	1.66533e-14	-268.18	0.214032
mir-93	1.6269e-07	up	41	BCL2L2	2.89144e-06	Down	2	1.93179e-14	-92.7095	0.213117
mir-15b	1.29604e-06	up	45	GLS2	1.76094e-06	Down	3	1.93179e-14	-17.9605	0.213096
mir-15b	1.29604e-06	up	45	RTN1	2.40352e-06	Down	1	1.9984e-14	-1007.72	0.212897
mir-16	1.77563e-05	up	46	DYNC1I1	2.51323e-07	Down	1	2.10942e-14	-456.516	0.212569
mir-15b	1.29604e-06	up	45	EPB49	1.20623e-06	Down	3	2.13163e-14	-92.8951	0.212467
mir-15b	1.29604e-06	up	45	GABARAPL1	2.57014e-07	Down	2	2.28706e-14	-48.5958	0.212054
mir-106b	3.49176e-07	up	43	SLC17A7	9.75242e-07	Down	22	2.4869e-14	-591.49	0.211522
mir-93	1.6269e-07	up	41	RGS4	3.92014e-07	Down	1	2.64233e-14	-321.89	0.211145
mir-25	6.85842e-07	up	44	CHGA	1.28523e-06	Down	3	2.68674e-14	-120.105	0.211035
mir-15b	1.29604e-06	up	45	WNT10B	4.06081e-08	Down	2	2.70894e-14	-16.4566	0.210977
mir-106b	3.49176e-07	up	43	LHX6	2.4569e-08	Down	1	2.70894e-14	-44.3581	0.210968
mir-15b	1.29604e-06	up	45	CACNB1	6.98009e-08	Down	4	2.70894e-14	-6.45353	0.210955
mir-25	6.85842e-07	up	44	INPP5F	1.65396e-06	Down	1	2.81997e-14	-301.107	0.210712
mir-93	1.6269e-07	up	41	SLC17A7	9.75242e-07	Down	22	3.55271e-14	-621.774	0.209246
mir-16	1.77563e-05	up	46	WDR47	2.03704e-06	Down		3.64153e-14	-203.274	0.209087
mir-16	1.77563e-05	up	46	CAMK2G	2.19651e-07	Down		3.95239e-14	-138.092	0.208563
mir-25	6.85842e-07	up	44	BSN	2.95117e-06	Down	1	4.08562e-14	-104.27	0.208355
mir-16	1.77563e-05	up	46	PLEKHA1	6.66139e-08	Down		4.21885e-14	-84.9539	0.208153
mir-93	1.6269e-07	up	41	GOT1	2.2853e-08	Down	1	4.26326e-14	-270.574	0.208086
mir-25	6.85842e-07	up	44	KCNJ3	1.01773e-06	Down	3	4.41869e-14	-6.21922	0.207841
mir-16	1.77563e-05	up	46	SLC9A6	3.26808e-06	Down	1	4.61853e-14	-412.341	0.207572
mir-106b	3.49176e-07	up	43	BCL2L2	2.89144e-06	Down	2	4.88498e-14	-86.4922	0.207203
mir-15b	1.29604e-06	up	45	MAPK3	4.79324e-08	Down		4.95159e-14	-19.5134	0.207138
mir-16	1.77563e-05	up	46	GRM1	1.33336e-07	Down		5.19584e-14	-3.55639	0.206824
mir-93	1.6269e-07	up	41	SV2B	2.95118e-06	Down	4	5.35128e-14	-489.531	0.206636
mir-15b	1.29604e-06	up	45	SLC12A5	1.25836e-06	Down	1	5.55112e-14	-318.177	0.206392
mir-106b	3.49176e-07	up	43	SV2B	2.95118e-06	Down	4	5.59552e-14	-462.863	0.206357
mir-15b	1.29604e-06	up	45	MYT1L	1.55324e-06	Down	2	6.17284e-14	-250.285	0.205712
mir-106b	3.49176e-07	up	43	NRGN	4.57273e-07	Down	13	6.86118e-14	-600.46	0.205054
mir-16	1.77563e-05	up	46	GABRA1	1.31266e-06	Down	2	7.01661e-14	-454.363	0.204911
mir-15a	3.41763e-06	up	49	MMD	8.60698e-08	Down	6	7.06102e-14	-346.663	0.204866
mir-25	6.85842e-07	up	44	ANK3	2.40352e-06	Down	1	8.17124e-14	-95.2701	0.203928
mir-16	1.77563e-05	up	46	CRYM	4.46489e-08	Down		8.34888e-14	-583.893	0.203784
mir-15b	1.29604e-06	up	45	SLC9A6	3.26808e-06	Down	1	8.4599e-14	-276.397	0.203702
mir-16	1.77563e-05	up	46	HPCAL4	1.34064e-06	Down	1	8.54872e-14	-348.211	0.203638
mir-106b	3.49176e-07	up	43	PEX5L	1.95417e-06	Down	3	9.85878e-14	-21.6432	0.202722
mir-106a	3.13408e-06	up	33	CAMK2N1	1.03965e-06	Down	1	1.05471e-13	-1105.63	0.202296
mir-25	6.85842e-07	up	44	MAP2K4	4.68124e-08	Down		1.09246e-13	-49.9607	0.202073
mir-15b	1.29604e-06	up	45	CLCN4	4.18795e-07	Down	3	1.16573e-13	-12.5771	0.20165
mir-25	6.85842e-07	up	44	CNNM1	2.21298e-06	Down	1	1.1724e-13	-8.144	0.20161
mir-25	6.85842e-07	up	44	HTR2C	1.45841e-06	Down	1	1.18128e-13	-6.37019	0.201565
mir-15b	1.29604e-06	up	45	GRIN1	2.87383e-07	Down	9	1.22347e-13	-6.63083	0.201341
mir-15b	1.29604e-06	up	45	TSPYL2	9.14688e-07	Down	2	1.32339e-13	-87.7607	0.200831
mir-25	6.85842e-07	up	44	GRM1	1.33336e-07	Down		1.38556e-13	-2.56017	0.200536
mir-106b	3.49176e-07	up	43	MAPRE3	7.14504e-08	Down	1	1.42775e-13	-12.288	0.200344
