# Supplementary material for: Integrated analysis of mutations, miRNA and mRNA expression in glioblastoma
Source: BMC Syst Biol. 2010 Nov 29;4:163. doi: 10.1186/1752-0509-4-163 (PMC3002314; doi:10.1186/1752-0509-4-163)
Supplement: Additional file 10 — 177 significantly differentially expressed genes regulated by somatic mutation in 14 genes. [file 1752-0509-4-163-S10.XLS]

## Sheet: Sheet1
Additional files 10. 177 significantly differentially expressed genes regulated by somatic mutation in 14 genes.
Gene with somatic mutations	Regulated gene	P-value for dfferential expression of regulated gene	Up-down-regulated	Damage value in co-expression network	Node degree in co-expression network	P-value for regression model	Coefficient of determination
BCL11A	SNRPB2	8.76347e-07	Up			1.27e-08	0.172
BCL11A	BCL11B	1.75243e-07	Down			7.65e-07	0.133
BCL11A	KIF4A	3.54485e-06	Up	1	3	2.65e-06	0.121
BCL11A	NARG2	1.521e-06	Up	1	1	2.75e-06	0.12
BCL11A	E2F6	1.83593e-06	Up			2.93e-06	0.12
BCL11A	ODC1	3.767e-06	Up			5.62e-06	0.113
BCL11A	TDG	5.21445e-07	Up	3	2	6.94e-06	0.111
BCL11A	GINS1	9.96272e-07	Up	4	2	8.23e-06	0.109
BCL11A	ATP5C1	1.87456e-06	Down	1	2	1.35e-05	0.105
BCL11A	PMF1	8.9532e-07	Up	2	2	1.41e-05	0.104
BCL11A	C21orf7	1.15618e-06	Up			1.47e-05	0.104
BCL11A	FOXM1	4.00252e-06	Up	1	2	2.58e-05	0.0981
BCL11A	PSMC1	5.10178e-07	Down	1	1	2.89e-05	0.0969
BCL11A	GART	3.61748e-06	Up	2	2	4.56e-05	0.0924
BCL11A	CDC73	2.40305e-07	Up			7.8e-05	0.087
BCL11A	TCF3	1.95418e-06	Up			9.7e-05	0.0848
BCL11A	CDK5	1.71314e-07	Down			0.000102	0.0842
BCL11A	C1orf27	2.40352e-06	Up			0.000143	0.0809
BCL11A	FAM49A	2.6877e-07	Down			0.000151	0.0803
CHEK2	VPS13C	3.75083e-07	Up			9.44e-08	0.153
CHEK2	AATK	1.65396e-06	Down			2.52e-07	0.144
CHEK2	MBNL2	4.28114e-07	Down			2.69e-06	0.121
CHEK2	PIP4K2A	5.94257e-07	Down	1	3	4.88e-06	0.115
CHEK2	TPPP	3.33525e-06	Down			5.45e-06	0.114
CHEK2	SLC24A2	2.24647e-07	Down	1	1	6.3e-06	0.112
CHEK2	CD22	1.83592e-06	Down	2	4	8.19e-06	0.11
CHEK2	PICK1	1.52099e-06	Down	1	1	1.15e-05	0.106
CHEK2	ABCA1	1.03965e-06	Up			3.82e-05	0.0942
CHEK2	NRIP2	3.33524e-06	Down	1	3	3.95e-05	0.0938
CHEK2	SSFA2	3.52045e-08	Up			6.1e-05	0.0894
CHEK2	DAPP1	7.22145e-07	Up	2	3	8.18e-05	0.0865
CHEK2	MYO9A	1.25837e-06	Down	3	2	8.69e-05	0.0859
CHEK2	ATM	4.99145e-07	Up	2	2	0.000143	0.0809
COL3A1	C21orf7	1.15618e-06	Up			2e-09	0.189
COL3A1	CORO1C	9.54641e-07	Up	5	3	1.27e-07	0.15
COL3A1	DDX39	2.66388e-06	Up	1	2	3.79e-06	0.117
COL3A1	C20orf11	3.07423e-06	Up	1	2	6.64e-06	0.112
COL3A1	TP53	1.39576e-07	Up	23	2	7.33e-06	0.111
COL3A1	PSMC1	5.10178e-07	Down	1	1	1.04e-05	0.107
COL3A1	RBBP4	1.79806e-06	Up	37	4	2.48e-05	0.0985
COL3A1	PDCL	2.77541e-06	Up	1	1	5.8e-05	0.09
COL3A1	ACTR1A	1.76095e-06	Down	21	4	7.17e-05	0.0878
COL3A1	MED17	8.60698e-08	Up			8.57e-05	0.086
COL3A1	PRKD1	1.5643e-07	Up	1	2	9.5e-05	0.085
COL3A1	DYNLT1	3.40377e-06	Up	3	2	0.00011	0.0835
COL3A1	GINS1	9.96272e-07	Up	4	2	0.000147	0.0806
COL3A1	HNRNPC	2.09979e-07	Up			0.000151	0.0803
DST	DDX39	2.66388e-06	Up	1	2	1.41e-09	0.192
DST	SNRPF	5.56704e-07	Up	2	2	3.95e-09	0.183
DST	TCF3	1.95418e-06	Up			5.97e-09	0.179
DST	ZNF193	5.653e-08	Up			1.44e-08	0.171
DST	TDG	5.21445e-07	Up	3	2	2.45e-08	0.166
DST	PMF1	8.9532e-07	Up	2	2	3.31e-08	0.163
DST	TP53	1.39576e-07	Up	23	2	3.44e-08	0.163
DST	SDCCAG3	2.50459e-06	Up			1.7e-07	0.147
DST	NRF1	3.13756e-06	Up	20	2	3.51e-07	0.14
DST	C11orf61	1.21663e-07	Up	16	4	3.65e-07	0.14
DST	NUP160	2.95117e-06	Up			4.47e-07	0.138
DST	RBM28	6.34246e-07	Up			5.61e-07	0.136
DST	E2F6	1.83593e-06	Up			1.23e-06	0.128
DST	RBBP4	1.79806e-06	Up	37	4	1.34e-06	0.127
DST	MED17	8.60698e-08	Up			1.59e-06	0.126
DST	ZNF22	8.76347e-07	Up			2.09e-06	0.123
DST	EZH2	3.26808e-06	Up	7	3	2.33e-06	0.122
DST	SNRPB2	8.76347e-07	Up			2.42e-06	0.122
DST	PRPF40A	3.61748e-06	Up			2.51e-06	0.121
DST	BCL11B	1.75243e-07	Down			2.63e-06	0.121
DST	KLHL20	1.63708e-07	Up			3.44e-06	0.118
DST	METAP2	6.81897e-08	Up	3	4	3.45e-06	0.118
DST	ZNF551	1.6889e-06	Up			3.73e-06	0.117
DST	LRP5	1.91397e-06	Up			3.98e-06	0.117
DST	C20orf11	3.07423e-06	Up	1	2	4.04e-06	0.117
DST	BAT1	3.58859e-07	Up	21	2	4.13e-06	0.116
DST	SMARCE1	2.35447e-06	Up			4.2e-06	0.116
DST	ALG8	7.37893e-07	Up			4.32e-06	0.116
DST	ELAVL1	1.72457e-06	Up			4.74e-06	0.115
DST	ZNF562	2.40352e-06	Up	1	1	5.2e-06	0.114
DST	SETDB1	4.99141e-07	Up			5.3e-06	0.114
DST	MCM7	3.40377e-06	Up	6	2	5.41e-06	0.114
DST	PRKD1	1.5643e-07	Up	1	2	5.72e-06	0.113
DST	MSH5	1.4894e-06	Up			6.92e-06	0.111
DST	CHCHD8	1.01205e-07	Up			7.25e-06	0.111
DST	NEDD4L	7.22145e-07	Down			8.09e-06	0.11
DST	CENPF	3.33526e-06	Up	1	3	9.92e-06	0.108
DST	PITRM1	6.34246e-07	Down			1.04e-05	0.107
DST	ZNF3	2.17743e-08	Up	5	3	1.55e-05	0.103
DST	TGIF2	1.42799e-07	Up	24	2	1.58e-05	0.103
DST	NARG2	1.521e-06	Up	1	1	1.89e-05	0.101
DST	CHD1	4.37629e-07	Up			1.95e-05	0.101
DST	ZNF43	3.35787e-07	Up	5	3	1.98e-05	0.101
DST	UIMC1	2.03704e-06	Up			2.01e-05	0.101
DST	GINS1	9.96272e-07	Up	4	2	2.03e-05	0.1
DST	HOXC4	2.81044e-07	Up			2.07e-05	0.1
DST	BAZ1A	6.81894e-08	Up			2.39e-05	0.0988
DST	ODC1	3.767e-06	Up			2.39e-05	0.0989
DST	LBR	4.68124e-08	Up	1	2	2.4e-05	0.0988
DST	KIAA0284	1.428e-07	Down			2.41e-05	0.0988
DST	TCF7L1	8.76343e-07	Up			2.44e-05	0.0986
DST	C19orf58	2.35447e-06	Down	6	3	2.93e-05	0.0968
DST	NONO	1.79806e-06	Up			2.96e-05	0.0967
DST	LSM7	3.21208e-07	Up	3	2	3.02e-05	0.0965
DST	FOXM1	4.00252e-06	Up	1	2	3.09e-05	0.0963
DST	ATAD2B	4.57181e-08	Up			3.13e-05	0.0962
DST	HNRPH1	1.36921e-06	Up			3.29e-05	0.0957
DST	NOL5A	2.21301e-06	Up			3.31e-05	0.0956
DST	ITPA	4.36036e-08	Up	1	1	3.39e-05	0.0953
DST	CORO1C	9.54641e-07	Up	5	3	3.58e-05	0.0948
DST	PAK1IP1	2.95118e-06	Up	5	2	3.89e-05	0.094
DST	TIMELESS	2.35447e-06	Up			4.01e-05	0.0937
DST	HNRNPC	2.09979e-07	Up			4.06e-05	0.0935
DST	ZNF20	8.80893e-08	Up	1	1	4.4e-05	0.0927
DST	RBM12	2.07973e-06	Up	2	2	4.55e-05	0.0924
DST	TP53I3	6.50734e-08	Up			4.62e-05	0.0922
DST	TIA1	1.30322e-07	Up	38	4	4.71e-05	0.092
DST	MKS1	2.4035e-06	Up			5.21e-05	0.091
DST	SYNCRIP	2.03704e-06	Up			5.6e-05	0.0903
DST	PTBP1	9.14688e-07	Up			5.66e-05	0.0902
DST	G3BP1	2.35447e-06	Up			6.56e-05	0.0887
DST	APBA3	3.92243e-06	Up	1	1	6.67e-05	0.0885
DST	SMAD4	2.55664e-06	Up	3	5	7.65e-05	0.0872
DST	ZBTB1	4.00253e-06	Up			8.58e-05	0.086
DST	ZNF432	2.12328e-06	Up	5	4	8.7e-05	0.0859
DST	PDCL3	2.50459e-06	Up			9.29e-05	0.0852
DST	ALMS1	3.76703e-06	Up			9.49e-05	0.085
DST	GATAD2A	2.89144e-06	Up			9.58e-05	0.0849
DST	KIF4A	3.54485e-06	Up	1	3	0.000112	0.0833
DST	HNRPAB	1.68891e-06	Up			0.000117	0.0829
DST	SALL1	1.521e-06	Up			0.000125	0.0823
DST	LMNB1	2.21301e-06	Up	2	3	0.000143	0.0809
DST	ANKRD10	1.16202e-07	Up			0.000145	0.0807
DST	RRP15	2.19651e-07	Up			0.000146	0.0806
DST	POLI	1.61971e-06	Up			0.000156	0.08
EGFR	KIAA0284	1.428e-07	Down			4.4e-07	0.138
EGFR	ELN	3.01209e-06	Up			0.000132	0.0817
ERBB2	DBC1	1.83593e-06	Down	2	3	1.44e-08	0.171
ERBB2	SSFA2	3.52045e-08	Up			3.75e-08	0.162
ERBB2	WAC	3.0121e-06	Down	6	4	2.43e-07	0.144
ERBB2	IDH3A	1.08484e-06	Down	1	1	7.88e-07	0.133
ERBB2	JMJD1B	2.03704e-06	Up	34	2	1.35e-06	0.127
ERBB2	ANKRD26	2.93859e-07	Down	1	2	1.77e-06	0.125
ERBB2	LRIG2	3.76703e-06	Up	3	3	1.94e-06	0.124
ERBB2	SMARCA5	4.37629e-07	Up	2	2	2.63e-06	0.121
ERBB2	KIF3A	3.84402e-06	Down	1	1	1.52e-05	0.103
ERBB2	TOR1AIP1	2.6877e-07	Up			1.84e-05	0.101
ERBB2	CANX	1.45844e-06	Up			3.24e-05	0.0958
ERBB2	KCNMA1	1.27371e-07	Down			4.01e-05	0.0937
ERBB2	PREPL	2.24648e-07	Down	8	3	7e-05	0.0881
ERBB2	NUPL2	8.04255e-07	Up	1	1	7.2e-05	0.0878
ERBB2	PRPF4B	5.94257e-07	Up	3	3	7.64e-05	0.0872
ERBB2	SEC61A2	4.99145e-07	Down			9.18e-05	0.0853
ERBB2	B4GALT6	2.19649e-07	Down	1	1	0.000112	0.0833
ERBB2	SSR1	3.75083e-07	Up			0.000113	0.0833
ERBB2	PTGES2	7.70386e-07	Down			0.00012	0.0826
ERBB2	BAT1	3.58859e-07	Up	21	2	0.000127	0.082
ERBB2	FBXO34	6.81894e-08	Down	3	3	0.00015	0.0804
FKBP9	CCT6A	1.36921e-06	Up			7.94e-06	0.11
FKBP9	NXT2	2.07973e-06	Up			8.76e-05	0.0858
FN1	TP53	1.39576e-07	Up	23	2	9.1e-15	0.296
FN1	CORO1C	9.54641e-07	Up	5	3	9.76e-11	0.217
FN1	ACTR1A	1.76095e-06	Down	21	4	1.63e-10	0.212
FN1	DDX39	2.66388e-06	Up	1	2	2.93e-10	0.207
FN1	SNRPF	5.56704e-07	Up	2	2	1.51e-09	0.192
FN1	MED17	8.60698e-08	Up			1.62e-09	0.191
FN1	PDCL	2.77541e-06	Up	1	1	1.65e-09	0.191
FN1	OTUB1	5.32949e-07	Down			3.94e-09	0.183
FN1	RBBP4	1.79806e-06	Up	37	4	5e-09	0.181
FN1	SDCCAG3	2.50459e-06	Up			4.65e-08	0.16
FN1	ALG8	7.37893e-07	Up			6.75e-08	0.156
FN1	PRKD1	1.5643e-07	Up	1	2	1.37e-07	0.149
FN1	CHCHD8	1.01205e-07	Up			2.08e-07	0.145
FN1	TCF7L1	8.76343e-07	Up			3.26e-07	0.141
FN1	URM1	2.40352e-06	Up	26	2	5.74e-07	0.136
FN1	SETDB1	4.99141e-07	Up			9.97e-07	0.13
FN1	PTGES2	7.70386e-07	Down			1.21e-06	0.128
FN1	ANKRD10	1.16202e-07	Up			1.28e-06	0.128
FN1	ZNF22	8.76347e-07	Up			1.51e-06	0.126
FN1	C19orf58	2.35447e-06	Down	6	3	1.69e-06	0.125
FN1	C20orf11	3.07423e-06	Up	1	2	1.77e-06	0.125
FN1	NCAPD3	3.54485e-06	Up			1.98e-06	0.124
FN1	SMARCE1	2.35447e-06	Up			2.41e-06	0.122
FN1	METAP2	6.81897e-08	Up	3	4	3.22e-06	0.119
FN1	BAT1	3.58859e-07	Up	21	2	3.23e-06	0.119
FN1	SEC61A2	4.99145e-07	Down			4.17e-06	0.116
FN1	HOXC4	2.81044e-07	Up			4.63e-06	0.115
FN1	CLNS1A	8.60698e-08	Up			6.77e-06	0.111
FN1	LBR	4.68124e-08	Up	1	2	7.11e-06	0.111
FN1	HNRNPC	2.09979e-07	Up			8.06e-06	0.11
FN1	ZBTB1	4.00253e-06	Up			8.22e-06	0.109
FN1	DBR1	2.57014e-07	Up			8.62e-06	0.109
FN1	INTS9	4.88343e-07	Up			9.94e-06	0.108
FN1	SSR2	3.66883e-07	Up			1.02e-05	0.107
FN1	TAF11	1.91397e-06	Up	4	2	1.03e-05	0.107
FN1	RBM12	2.07973e-06	Up	2	2	1.17e-05	0.106
FN1	ZNF3	2.17743e-08	Up	5	3	1.42e-05	0.104
FN1	ITPA	4.36036e-08	Up	1	1	1.64e-05	0.103
FN1	MAPK8	6.48137e-07	Down			1.9e-05	0.101
FN1	NEDD4L	7.22145e-07	Down			1.99e-05	0.101
FN1	C11orf67	3.75083e-07	Up			2.39e-05	0.0988
FN1	NONO	1.79806e-06	Up			3.03e-05	0.0965
FN1	SMAD4	2.55664e-06	Up	3	5	3.19e-05	0.0959
FN1	G3BP1	2.35447e-06	Up			3.26e-05	0.0957
FN1	TIA1	1.30322e-07	Up	38	4	3.27e-05	0.0957
FN1	BMPR1A	3.26808e-06	Up	1	2	3.42e-05	0.0953
FN1	C11orf57	4.15839e-08	Up			3.54e-05	0.0949
FN1	NUDT1	1.58614e-06	Up			4.12e-05	0.0934
FN1	ZNF140	3.43745e-08	Up	2	3	5.41e-05	0.0907
FN1	MCM7	3.40377e-06	Up	6	2	5.47e-05	0.0905
FN1	PRPF40A	3.61748e-06	Up			5.5e-05	0.0905
FN1	GINS1	9.96272e-07	Up	4	2	6.41e-05	0.0889
FN1	EZH2	3.26808e-06	Up	7	3	6.59e-05	0.0887
FN1	SF3B1	1.55325e-06	Up	2	2	6.59e-05	0.0887
FN1	NARG2	1.521e-06	Up	1	1	6.66e-05	0.0886
FN1	NRF1	3.13756e-06	Up	20	2	7.11e-05	0.0879
FN1	ERCC8	2.1677e-06	Up			7.34e-05	0.0876
FN1	TDG	5.21445e-07	Up	3	2	7.6e-05	0.0872
FN1	PRPF4B	5.94257e-07	Up	3	3	7.76e-05	0.087
FN1	GAS1	2.74842e-07	Up			7.81e-05	0.087
FN1	PSMC1	5.10178e-07	Down	1	1	7.87e-05	0.0869
FN1	NUP160	2.95117e-06	Up			8.54e-05	0.0861
FN1	DLEU2	2.42837e-06	Up			8.54e-05	0.0861
FN1	SNRPB2	8.76347e-07	Up			8.78e-05	0.0858
FN1	PMF1	8.9532e-07	Up	2	2	9.98e-05	0.0845
FN1	PAK1IP1	2.95118e-06	Up	5	2	0.000101	0.0844
FN1	TMEM87A	8.80893e-08	Up	3	2	0.000109	0.0836
FN1	MSH5	1.4894e-06	Up			0.000114	0.0831
FN1	KLHL20	1.63708e-07	Up			0.000137	0.0813
FN1	NVL	1.4894e-06	Up			0.000137	0.0813
FN1	REV3L	4.99145e-07	Up	2	2	0.000145	0.0807
FN1	ELAVL1	1.72457e-06	Up			0.000149	0.0804
FN1	LSM7	3.21208e-07	Up	3	2	0.000154	0.0801
FN1	TIMELESS	2.35447e-06	Up			0.000155	0.0801
FN1	MKS1	2.4035e-06	Up			0.000159	0.0798
GSTM5	CDC40	1.39835e-06	Down			8.09e-06	0.11
GSTM5	GPR6	9.54619e-07	Down			2.63e-05	0.0979
NF1	CDH7	1.67468e-07	Down	1	1	0	0.349
NF1	HOMER1	3.66885e-07	Down			2.22e-09	0.188
NF1	CAMK1G	3.26808e-06	Down	2	3	4.92e-09	0.181
NF1	OSBP2	7.87134e-07	Down	1	1	2.43e-08	0.166
NF1	GAS1	2.74842e-07	Up			7.4e-08	0.155
NF1	PLCE1	3.26805e-06	Up	2	2	8.93e-08	0.154
NF1	ITPR1	3.78129e-08	Down	6	2	3.29e-07	0.141
NF1	CACNA2D3	5.26758e-08	Down	5	3	8.01e-06	0.11
NF1	ATM	4.99145e-07	Up	2	2	1.29e-05	0.105
NF1	MSH5	1.4894e-06	Up			1.59e-05	0.103
NF1	BTRC	8.57761e-07	Down	1	1	5.05e-05	0.0914
NF1	RNF123	1.60029e-07	Down	1	1	0.000112	0.0833
NF1	PCDH7	2.60973e-06	Down	1	1	0.000153	0.0802
NF1	FAM46A	1.31266e-06	Up			0.00016	0.0798
PTEN	RP11-217H1.1	2.66388e-06	Up			5.13e-05	0.0912
PTEN	ZNF200	7.53971e-07	Up	2	2	5.27e-05	0.0909
RB1	RP11-217H1.1	2.66388e-06	Up			1.41e-06	0.127
RB1	RPP25	3.07423e-06	Down			6.1e-06	0.112
RB1	C14orf94	2.35447e-06	Up			9.35e-05	0.0852
RB1	ATP6V0E1	2.30638e-06	Up	2	2	0.000117	0.0829
RB1	IRF2	1.06201e-06	Up			0.000136	0.0814
RB1	HPRT1	5.92493e-08	Down	2	2	0.000148	0.0806
RB1	LSM5	1.95418e-06	Up	3	2	0.00015	0.0804
RB1	PCNA	1.9952e-06	Up	3	2	0.000162	0.0796
TP53	LBR	4.68124e-08	Up	1	2	5.49e-06	0.113
TP53	ACTR1A	1.76095e-06	Down	21	4	7.68e-05	0.0871
TP53	ENAH	1.10814e-06	Up			0.00012	0.0826
TP53	NUP153	2.1677e-06	Up	4	2	0.000123	0.0823
