# Supplementary material for: Integrated analysis of mutations, miRNA and mRNA expression in glioblastoma
Source: BMC Syst Biol. 2010 Nov 29;4:163. doi: 10.1186/1752-0509-4-163 (PMC3002314; doi:10.1186/1752-0509-4-163)
Supplement: Additional file 11 — A total of 23 miRNAs were regulated by somatic mutations. [file 1752-0509-4-163-S11.XLS]

## Sheet: Sheet1
Additional files 11. A total of 23 miRNAs were regulated by somatic mutations.
Gene with somatic mutations	miRNA	P-value for differential expression of regulated miRNA	Up or down regulated miRNA	Damage value in miRNA co-expression network	Damage value in miRNA interacttion network	P-value for regression model	Coefficient of determination
DST	hsa-mir-93	1.6269e-07	up	41	1	0.000151894	0.0811665
DST	hsa-mir-130b	8.82244e-07	up	1	1	8.45426e-05	0.0871384
RB1	hsa-mir-340	1.15809e-06	down			4.0995e-09	0.184519
CHEK2	hsa-mir-133b	1.26724e-06	down			7.4549e-05	0.0884184
DST	hsa-mir-18a	4.38729e-05	up	1	1	1.21813e-05	0.106747
FN1	hsa-mir-18a	4.38729e-05	up	1	1	6.94889e-06	0.112381
DST	kshv-mir-k12-12	6.06669e-05	up	1		0.00010954	0.0845002
RB1	hsa-mir-105	0.000102232	down		1	5.36926e-12	0.24459
NF1	hsa-mir-425-3p	0.000134384	down	1	1	0.000138311	0.0821223
CHEK2	hsa-mir-182*	0.000411436	up			9.2433e-05	0.08623
PIK3C2G	hsa-mir-365	0.000996108	down			3.13911e-05	0.097195
PIK3C2G	hsa-mir-429	0.00920652	up		1	1.61824e-11	0.234895
NF1	kshv-mir-k12-9*	0.0170517	down	2		8.75416e-05	0.0867836
DST	ebv-mir-bart14-5p	0.107618	down	1	3	3.13683e-05	0.0972024
PIK3C2G	ebv-mir-bart14-5p	0.107618	down	1	3	1.9824e-09	0.191297
NF1	hsa-mir-563	0.120909	up	1	10	7.12769e-05	0.0888749
RB1	hsa-mir-616	0.14505	down			5.70433e-13	0.263941
BCL11A	hsa-mir-302b*	0.208972	down	1	1	0.000127906	0.08292
NF1	hsa-mir-518b	0.236024	up			0.000149514	0.0813276
GSTM5	hsa-mir-633	0.359042	up		1	5.10993e-05	0.0922562
CHEK2	hsa-mir-649	0.373245	down		1	8.80888e-06	0.110003
BCL11A	ebv-mir-bart9	0.510329	down	4	1	0.000126089	0.0830659
FN1	hsa-mir-515-3p	0.609324	up	1	2	0.000126122	0.0830633
PIK3C2G	hsa-mir-579	0.846058	up			8.57026e-12	0.240495
BCL11A	hsa-mir-548b	0.923553	up	1	1	4.7577e-08	0.161281
DST	hsa-mir-548b	0.923553	up	1	1	8.50955e-05	0.087072
