# Supplementary material for: Integrated analysis of mutations, miRNA and mRNA expression in glioblastoma
Source: BMC Syst Biol. 2010 Nov 29;4:163. doi: 10.1186/1752-0509-4-163 (PMC3002314; doi:10.1186/1752-0509-4-163)
Supplement: Additional file 12 — A total of 323 differentially expressed genes were regulated by LOH in the 11 genes associated with GBM. [file 1752-0509-4-163-S12.XLS]

## Sheet: Sheet1
Additional files 12. A total of 323 differentially expressed genes were regulated by LOH in the 11 genes associated with GBM.
Gene with LOH	Regulated gene by LOH	P-value for differential expression (Rank-Sum Test)	Up-down regulated	Damage value in gene co-expression network	Node degree in gene co-expression network	P-value for regression model	Coefficient of determination
NRAP	ZNF193	5.653e-08	Up			3.38e-07	0.141
NRAP	PIP4K2C	2.77542e-06	Down			6.26e-07	0.135
NRAP	E2F6	1.83593e-06	Up			7.85e-07	0.133
NRAP	MARK4	1.13561e-07	Down	4	4	2.74e-06	0.12
NRAP	FLJ22222	9.75242e-07	Up			4.67e-06	0.115
NRAP	B4GALNT1	2.40352e-06	Down			1.37e-05	0.104
NRAP	HNRPUL1	1.521e-06	Up	9	2	1.42e-05	0.104
NRAP	ZNF432	2.12328e-06	Up	5	4	1.78e-05	0.102
NRAP	KIAA0284	1.428e-07	Down			1.8e-05	0.102
NRAP	ZNF20	8.80893e-08	Up	1	1	2.77e-05	0.0974
NRAP	ZCCHC10	1.45844e-06	Up			3.32e-05	0.0956
NRAP	POLI	1.61971e-06	Up			6.78e-05	0.0884
NRAP	ZNF302	1.25837e-06	Up	14	3	7.08e-05	0.0879
NRAP	ZNF468	1.79261e-07	Up			7.94e-05	0.0868
NRAP	ZNF551	1.6889e-06	Up			7.95e-05	0.0868
NRAP	ZNF136	7.48619e-08	Up	1	2	8.77e-05	0.0858
NRAP	NUP160	2.95117e-06	Up			0.000115	0.0831
NRAP	APBA3	3.92243e-06	Up	1	1	0.000116	0.083
NRAP	SALL1	1.521e-06	Up			0.000131	0.0818
NRAP	CDC23	2.30638e-06	Up			0.000138	0.0812
NRAP	ZNF167	7.66263e-08	Up	1	1	0.000165	0.0794
NRAP	RBM12	2.07973e-06	Up	2	2	0.000191	0.078
NRAP	VEZF1	1.01205e-07	Up			0.000199	0.0775
NRAP	SF3B4	1.34065e-06	Up			0.000205	0.0772
NRAP	GATAD2A	2.89144e-06	Up			0.00021	0.077
NRAP	ERCC8	2.1677e-06	Up			0.000215	0.0767
NRAP	PSMF1	2.21301e-06	Up			0.000224	0.0763
NRAP	MEX3C	4.57273e-07	Up			0.000231	0.076
NRAP	PLEKHF2	5.32952e-07	Up			0.000231	0.076
NRAP	PEPD	2.50459e-06	Up	1	1	0.000231	0.076
NRAP	ZNF45	6.62333e-07	Up	3	3	0.000245	0.0754
NRAP	C1orf218	7.22139e-07	Up			0.00026	0.0748
NRAP	ABCD4	1.428e-07	Up			0.000297	0.0735
NRAP	LSM14A	1.25837e-06	Up			0.0003	0.0734
NRAP	PRKD1	1.5643e-07	Up	1	2	0.00034	0.0721
NRAP	DCHS1	1.63709e-07	Up			0.000357	0.0716
NRAP	ZNF430	2.34972e-07	Up	3	3	0.000389	0.0707
NRAP	SLC41A3	2.24648e-07	Down			0.00039	0.0707
MKI67	ZNF3	2.17743e-08	Up	5	3	2.85e-08	0.164
MKI67	C7orf26	7.06722e-07	Up			7.99e-08	0.155
MKI67	DBR1	2.57014e-07	Up			2.63e-07	0.143
MKI67	ZNF107	4.36034e-08	Up	1	1	5.36e-07	0.136
MKI67	NUP160	2.95117e-06	Up			5.85e-07	0.135
MKI67	LUC7L2	3.92251e-06	Up	1	1	7.54e-07	0.133
MKI67	ZNF167	7.66263e-08	Up	1	1	7.74e-07	0.133
MKI67	MAT2A	1.60029e-07	Up	1	1	9.91e-07	0.13
MKI67	PUS7	6.07309e-07	Up			1.28e-06	0.128
MKI67	C11orf61	1.21663e-07	Up	16	4	1.44e-06	0.127
MKI67	ZNF586	5.81471e-07	Up			1.62e-06	0.126
MKI67	GATAD2A	2.89144e-06	Up			2.33e-06	0.122
MKI67	SDCCAG3	2.50459e-06	Up			2.46e-06	0.121
MKI67	ZCCHC10	1.45844e-06	Up			2.47e-06	0.121
MKI67	ZNF551	1.6889e-06	Up			4.43e-06	0.116
MKI67	CDC23	2.30638e-06	Up			5.94e-06	0.113
MKI67	MEX3C	4.57273e-07	Up			6.67e-06	0.112
MKI67	ATAD2B	4.57181e-08	Up			7.63e-06	0.11
MKI67	HNRPH1	1.36921e-06	Up			9.53e-06	0.108
MKI67	HNRPUL1	1.521e-06	Up	9	2	1.37e-05	0.104
MKI67	JMJD1B	2.03704e-06	Up	34	2	2.46e-05	0.0986
MKI67	TSPAN12	2.7191e-06	Up	1	1	2.71e-05	0.0976
MKI67	RBM12	2.07973e-06	Up	2	2	2.77e-05	0.0974
MKI67	RPLP2	3.92251e-06	Up	1	3	3.11e-05	0.0962
MKI67	NRF1	3.13756e-06	Up	20	2	3.46e-05	0.0952
MKI67	FUBP3	3.66885e-07	Up	1	1	4.26e-05	0.0931
MKI67	RNF216	8.9532e-07	Up	8	3	5.4e-05	0.0907
MKI67	DLEU2	2.42837e-06	Up			5.44e-05	0.0906
MKI67	ZNF140	3.43745e-08	Up	2	3	5.56e-05	0.0904
MKI67	QKI	2.90733e-08	Up	2	2	5.73e-05	0.0901
MKI67	VEZF1	1.01205e-07	Up			5.88e-05	0.0898
MKI67	C17orf70	1.27371e-07	Up			6.01e-05	0.0896
MKI67	RBM28	6.34246e-07	Up			6.64e-05	0.0886
MKI67	ZNF12	5.21445e-07	Up	2	2	7.1e-05	0.0879
MKI67	NUP153	2.1677e-06	Up	4	2	7.47e-05	0.0874
MKI67	HMGN4	1.03965e-06	Up			7.79e-05	0.087
MKI67	C11orf57	4.15839e-08	Up			8.31e-05	0.0863
MKI67	ASTE1	4.88343e-07	Up			9.88e-05	0.0846
MKI67	CRY1	1.428e-07	Up	1	1	9.99e-05	0.0845
MKI67	REPIN1	1.95418e-06	Up	1	1	0.000102	0.0843
MKI67	HMGN1	2.12328e-06	Up	1	1	0.000123	0.0824
MKI67	PRKD1	1.5643e-07	Up	1	2	0.000124	0.0823
MKI67	ZNF136	7.48619e-08	Up	1	2	0.000125	0.0822
MKI67	RGL2	1.52909e-07	Up			0.000135	0.0814
MKI67	ZNF200	7.53971e-07	Up	2	2	0.000139	0.0811
MKI67	ZNF302	1.25837e-06	Up	14	3	0.000142	0.081
MKI67	TUBB2B	2.66388e-06	Up			0.000151	0.0803
MKI67	HSPBAP1	3.40375e-06	Up			0.000153	0.0802
MKI67	ZNF43	3.35787e-07	Up	5	3	0.000179	0.0786
MKI67	CRHR1	2.00712e-07	Down			0.000185	0.0783
MKI67	SFRS11	3.54485e-06	Up			0.000189	0.0781
MKI67	WDR8	1.55325e-06	Up			0.000203	0.0773
MKI67	SLC25A13	1.95418e-06	Up			0.000205	0.0772
MKI67	MED13	2.7191e-06	Up	6	3	0.000205	0.0772
MKI67	NUPL2	8.04255e-07	Up	1	1	0.000215	0.0767
MKI67	LARS	2.12328e-06	Up	20	2	0.000218	0.0766
MKI67	ERCC8	2.1677e-06	Up			0.000223	0.0764
MKI67	LSM5	1.95418e-06	Up	3	2	0.000228	0.0762
MKI67	C21orf66	1.31266e-06	Up	36	2	0.000237	0.0758
MKI67	KBTBD2	3.40377e-06	Up			0.00026	0.0748
MKI67	TRA2A	4.47347e-07	Up	6	2	0.000263	0.0747
MKI67	ZFP36L2	8.02766e-08	Up			0.000268	0.0745
MKI67	POLI	1.61971e-06	Up			0.000268	0.0745
MKI67	UIMC1	2.03704e-06	Up			0.000277	0.0742
MKI67	TCF7L1	8.76343e-07	Up			0.000294	0.0736
MKI67	STAG2	1.75244e-07	Up			0.0003	0.0734
MKI67	ELF2	7.66263e-08	Up	3	3	0.000303	0.0733
MKI67	NUP133	2.21301e-06	Up			0.000313	0.073
MKI67	PLEKHF2	5.32952e-07	Up			0.000319	0.0727
MKI67	BTNL3	1.08483e-06	Down			0.000319	0.0727
MKI67	ZNF83	7.87145e-07	Up	1	1	0.000322	0.0727
MKI67	TCF12	2.83839e-08	Up	6	2	0.000338	0.0722
MKI67	ELN	3.01209e-06	Up			0.00036	0.0715
MKI67	RRP15	2.19651e-07	Up			0.000368	0.0713
MKI67	KRIT1	1.58614e-06	Up			0.00037	0.0713
MKI67	DHX40	1.61971e-06	Up			0.000375	0.0711
MKI67	TAF11	1.91397e-06	Up	4	2	0.000389	0.0708
MKI67	FTSJ2	8.21723e-07	Up	4	3	0.000402	0.0704
C10orf54	PUS7	6.07309e-07	Up			9.13e-08	0.153
C10orf54	MAPK1	4.28114e-07	Down			4.12e-05	0.0934
C10orf54	SDCCAG3	2.50459e-06	Up			0.00025	0.0752
C10orf54	ATP7A	8.21723e-07	Up			0.000302	0.0733
C10orf54	RBM28	6.34246e-07	Up			0.000338	0.0722
C9orf66	ING3	2.45356e-06	Up	3	3	1.67e-07	0.148
C9orf66	TDG	5.21445e-07	Up	3	2	3.43e-07	0.141
C9orf66	ZNF193	5.653e-08	Up			1.86e-06	0.124
C9orf66	LBR	4.68124e-08	Up	1	2	2.13e-06	0.123
C9orf66	SNRPF	5.56704e-07	Up	2	2	7.13e-06	0.111
C9orf66	ATAD2B	4.57181e-08	Up			1.18e-05	0.106
C9orf66	HOXC4	2.81044e-07	Up			1.39e-05	0.104
C9orf66	SMARCC1	1.63709e-07	Up			2.55e-05	0.0982
C9orf66	CENPF	3.33526e-06	Up	1	3	2.56e-05	0.0982
C9orf66	PRPF40A	3.61748e-06	Up			4.99e-05	0.0915
C9orf66	NUP160	2.95117e-06	Up			5.75e-05	0.09
C9orf66	SMARCE1	2.35447e-06	Up			5.79e-05	0.09
C9orf66	SOX4	2.14762e-07	Up	10	3	5.9e-05	0.0898
C9orf66	SRBD1	1.23203e-06	Up			6.76e-05	0.0884
C9orf66	ALMS1	3.76703e-06	Up			8.67e-05	0.0859
C9orf66	TSPAN12	2.7191e-06	Up	1	1	0.000116	0.083
C9orf66	FAM20B	3.0121e-06	Down			0.000169	0.0792
C9orf66	SETDB1	4.99141e-07	Up			0.000189	0.078
C9orf66	RRP15	2.19651e-07	Up			0.000194	0.0778
C9orf66	TSR1	2.40305e-07	Up	19	3	0.000205	0.0772
C9orf66	LMNB1	2.21301e-06	Up	2	3	0.000238	0.0757
C9orf66	MSH5	1.4894e-06	Up			0.000283	0.074
C9orf66	C6orf26	8.04255e-07	Up			0.00032	0.0727
C9orf66	ZNF432	2.12328e-06	Up	5	4	0.000323	0.0726
C9orf66	KLHL20	1.63708e-07	Up			0.000341	0.0721
C9orf66	PAK1IP1	2.95118e-06	Up	5	2	0.000362	0.0715
C9orf66	C11orf61	1.21663e-07	Up	16	4	0.000391	0.0707
MYO3A	PLEKHF2	5.32952e-07	Up			5.87e-06	0.113
MYO3A	PEPD	2.50459e-06	Up	1	1	2.03e-05	0.1
MYO3A	ZFP36L2	8.02766e-08	Up			2.93e-05	0.0968
MYO3A	ZNF136	7.48619e-08	Up	1	2	0.000125	0.0822
MYO3A	CNN3	2.4569e-08	Up			0.00018	0.0785
MYO3A	ABCD4	1.428e-07	Up			0.000369	0.0713
PRAME	LCN2	9.24514e-07	Down	1	1	0.000109	0.0836
PRAME	SOSTDC1	1.87453e-06	Down	7	3	0.00023	0.0761
EGFR	KIAA0284	1.428e-07	Down			3.14e-05	0.0961
EGFR	ENPEP	3.47361e-06	Up	2	2	3.8e-05	0.0942
EGFR	ENTPD1	2.62828e-07	Up	1	1	0.000127	0.0821
EGFR	TMEM149	1.06201e-06	Up			0.000144	0.0808
EGFR	FCGRT	3.12402e-08	Up			0.000216	0.0767
EGFR	GABRA4	9.54637e-07	Down			0.000233	0.0759
EGFR	GUCY1B3	2.97789e-08	Down	3	4	0.00032	0.0727
EGFR	FLVCR2	4.00753e-07	Up	1	1	0.000365	0.0714
EGFR	CNTNAP1	2.60973e-06	Down	2	2	0.000387	0.0708
IL1RL1	RP11-217H1.1	2.66388e-06	Up			1.69e-09	0.191
IL1RL1	ATP6V0E1	2.30638e-06	Up	2	2	1.15e-06	0.129
IL1RL1	RP2	1.13561e-07	Up			1.47e-06	0.126
IL1RL1	LYPLA1	3.26808e-06	Up	1	2	2.58e-06	0.121
IL1RL1	GYPB	1.10814e-06	Down			2.23e-05	0.0995
IL1RL1	RAP1A	4.00253e-06	Up			2.55e-05	0.0982
IL1RL1	TMEM149	1.06201e-06	Up			3.47e-05	0.0951
IL1RL1	DYNLT1	3.40377e-06	Up	3	2	5.86e-05	0.0899
IL1RL1	C5orf28	3.40377e-06	Up			0.000155	0.0801
IL1RL1	NXT1	1.79261e-07	Up	1	2	0.0002	0.0775
IL1RL1	SEPX1	1.05983e-07	Up			0.000217	0.0767
IL1RL1	NPY1R	7.06719e-07	Down			0.000269	0.0745
IL1RL1	ZCCHC10	1.45844e-06	Up			0.000288	0.0738
IL1RL1	RPLP2	3.92251e-06	Up	1	3	0.000332	0.0724
IL1RL1	PART1	9.75225e-07	Down	3	2	0.00035	0.0718
IL1RL1	UBD	8.9532e-07	Up			0.000403	0.0704
HLA-DOA	NUPL2	8.04255e-07	Up	1	1	1.67e-05	0.102
HLA-DOA	MYO5A	1.91852e-07	Down	1	1	3.17e-05	0.096
HLA-DOA	ANKRD26	2.93859e-07	Down	1	2	3.38e-05	0.0954
HLA-DOA	HIST1H2AG	1.36921e-06	Up			4.18e-05	0.0933
HLA-DOA	ATP6V0A2	2.37887e-06	Up			0.00011	0.0835
HLA-DOA	DBC1	1.83593e-06	Down	2	3	0.000173	0.079
HLA-DOA	ENPEP	3.47361e-06	Up	2	2	0.000179	0.0786
HLA-DOA	SERPING1	1.34065e-06	Up			0.000253	0.0751
HLA-DOA	SMARCA5	4.37629e-07	Up	2	2	0.000362	0.0715
HLA-DOA	SLC1A1	1.76095e-06	Down	17	3	0.00039	0.0707
ABCA13	PPFIA4	5.94257e-07	Down			1.04e-08	0.174
ABCA13	LIG4	2.34971e-07	Down			2.04e-07	0.146
ABCA13	TMEM16C	1.16201e-07	Down	1	3	2.86e-07	0.142
ABCA13	HTR2C	1.45841e-06	Down	1	3	8.72e-07	0.132
ABCA13	ATP8A2	1.31266e-06	Down	1	4	1.09e-06	0.129
ABCA13	ACTR3B	3.54485e-06	Down			1.24e-06	0.128
ABCA13	MAPK1	4.28114e-07	Down			1.58e-06	0.126
ABCA13	PDE2A	1.95417e-06	Down	1	4	1.83e-06	0.124
ABCA13	AKAP11	3.14148e-07	Down			3.02e-06	0.119
ABCA13	JMJD1B	2.03704e-06	Up	34	2	3.15e-06	0.119
ABCA13	SLC8A2	3.13757e-06	Down	1	4	5.01e-06	0.114
ABCA13	CDH12	4.00749e-07	Down	1	3	7.97e-06	0.11
ABCA13	P2RX5	3.07241e-07	Down	2	3	8.1e-06	0.11
ABCA13	KCNV1	6.91597e-07	Down	1	3	1.17e-05	0.106
ABCA13	SLC30A3	4.77765e-07	Down	1	4	1.21e-05	0.106
ABCA13	ERC2	3.84402e-06	Down	7	3	1.29e-05	0.105
ABCA13	BEGAIN	4.36036e-08	Down			1.44e-05	0.104
ABCA13	BZRAP1	1.87456e-06	Down	2	2	2.29e-05	0.0993
ABCA13	DDN	2.40352e-06	Down	1	4	2.52e-05	0.0983
ABCA13	PCLO	3.05009e-08	Down	3	3	2.56e-05	0.0981
ABCA13	CNKSR2	3.92251e-06	Down	2	4	3.18e-05	0.096
ABCA13	EFCBP2	2.39836e-08	Down	1	4	3.42e-05	0.0953
ABCA13	RASAL1	5.92493e-08	Down	1	3	4.59e-05	0.0923
ABCA13	SEMA4A	8.21719e-07	Down	3	2	4.66e-05	0.0922
ABCA13	KCNJ3	1.01773e-06	Down	3	4	4.81e-05	0.0918
ABCA13	ATP6V0A1	3.61748e-06	Down			5.44e-05	0.0906
ABCA13	CCKBR	1.05982e-07	Down	3	4	6.05e-05	0.0895
ABCA13	CDH8	1.67466e-07	Down	1	2	6.35e-05	0.089
ABCA13	INPP5A	2.81046e-07	Down	2	3	6.47e-05	0.0889
ABCA13	KIAA1045	2.71909e-06	Down	7	4	6.87e-05	0.0883
ABCA13	PTPRR	5.39315e-08	Down	1	2	6.97e-05	0.0881
ABCA13	BSN	2.95117e-06	Down	1	3	7.12e-05	0.0879
ABCA13	CAMTA2	3.2771e-08	Down	15	4	7.66e-05	0.0872
ABCA13	CPNE7	3.35635e-08	Down			7.9e-05	0.0868
ABCA13	DOC2A	2.05298e-07	Down	3	3	7.96e-05	0.0868
ABCA13	IDS	5.39318e-08	Down	2	2	8.16e-05	0.0865
ABCA13	FBXO34	6.81894e-08	Down	3	3	8.18e-05	0.0865
ABCA13	SYNJ1	1.18095e-06	Down			8.49e-05	0.0861
ABCA13	SYN2	2.07972e-06	Down	1	3	8.94e-05	0.0856
ABCA13	MYCBP2	3.0048e-07	Down	4	2	9e-05	0.0855
ABCA13	RICH2	2.09979e-07	Down	5	2	0.000115	0.0831
ABCA13	GLS	1.24485e-07	Down	1	3	0.000117	0.0829
ABCA13	CDK5R2	1.28524e-06	Down	1	2	0.000125	0.0822
ABCA13	HTR2A	1.63709e-07	Down	4	3	0.000148	0.0805
ABCA13	PDE1B	2.22133e-07	Down	1	1	0.000149	0.0804
ABCA13	HISPPD2A	3.87229e-08	Down	2	2	0.00016	0.0797
ABCA13	RIMBP2	3.76702e-06	Down	8	3	0.000175	0.0788
ABCA13	CPNE6	1.13191e-06	Down	2	5	0.00018	0.0786
ABCA13	SV2B	2.95118e-06	Down	4	5	0.000184	0.0783
ABCA13	MAPK8IP2	1.08484e-06	Down	1	4	0.000186	0.0782
ABCA13	NRXN3	2.66388e-06	Down	1	2	0.000186	0.0782
ABCA13	GIT1	1.39834e-06	Down			0.000217	0.0767
ABCA13	PLCB1	1.79806e-06	Down			0.000224	0.0763
ABCA13	MTMR9	1.61971e-06	Down	10	4	0.000235	0.0759
ABCA13	AGPAT7	2.77104e-08	Down	1	1	0.000243	0.0755
ABCA13	MYO9A	1.25837e-06	Down	3	2	0.000247	0.0753
ABCA13	MADCAM1	8.04248e-07	Down			0.000272	0.0744
ABCA13	AACS	3.69233e-08	Down			0.000286	0.0739
ABCA13	CLSTN3	1.45843e-06	Down			0.000291	0.0737
ABCA13	ICAM5	2.51678e-08	Down	1	3	0.000294	0.0736
ABCA13	SLC25A22	3.35635e-08	Down	1	3	0.000306	0.0732
ABCA13	CYP26B1	3.19966e-08	Down	1	2	0.000349	0.0719
ABCA13	CAMKK2	3.78127e-08	Down	1	3	0.000362	0.0715
ABCA13	PITPNB	1.10978e-07	Down	1	1	0.000379	0.071
ABCA13	KLK7	1.08482e-06	Down	3	3	0.000379	0.071
CYP1B1	MADCAM1	8.04248e-07	Down			2.46e-10	0.208
CYP1B1	ATP8A2	1.31266e-06	Down	1	4	2.75e-08	0.165
CYP1B1	RASAL1	5.92493e-08	Down	1	3	3.83e-08	0.162
CYP1B1	CDH12	4.00749e-07	Down	1	3	4.54e-08	0.16
CYP1B1	AGPAT7	2.77104e-08	Down	1	1	8.54e-08	0.154
CYP1B1	CDK5R2	1.28524e-06	Down	1	2	1.9e-07	0.146
CYP1B1	CAMTA2	3.2771e-08	Down	15	4	1.92e-07	0.146
CYP1B1	TMEM16C	1.16201e-07	Down	1	3	2.12e-07	0.145
CYP1B1	WNT10B	4.06081e-08	Down	2	3	2.19e-07	0.145
CYP1B1	CENTA1	1.521e-06	Down	2	2	2.4e-07	0.144
CYP1B1	CCKBR	1.05982e-07	Down	3	4	2.57e-07	0.143
CYP1B1	PHYHIP	8.04251e-07	Down	2	4	2.96e-07	0.142
CYP1B1	CABP1	4.57176e-08	Down	2	2	3e-07	0.142
CYP1B1	SLC8A2	3.13757e-06	Down	1	4	3.65e-07	0.14
CYP1B1	HTR2C	1.45841e-06	Down	1	3	4.6e-07	0.138
CYP1B1	VIPR1	1.06201e-06	Down	1	2	4.9e-07	0.137
CYP1B1	SLC30A3	4.77765e-07	Down	1	4	5.11e-07	0.137
CYP1B1	RIMBP2	3.76702e-06	Down	8	3	6.53e-07	0.134
CYP1B1	DOC2A	2.05298e-07	Down	3	3	7.1e-07	0.134
CYP1B1	RAPGEFL1	9.01546e-08	Down	1	3	7.74e-07	0.133
CYP1B1	ICAM5	2.51678e-08	Down	1	3	8.67e-07	0.132
CYP1B1	KIAA1045	2.71909e-06	Down	7	4	9.32e-07	0.131
CYP1B1	BSN	2.95117e-06	Down	1	3	1.24e-06	0.128
CYP1B1	CNKSR2	3.92251e-06	Down	2	4	1.3e-06	0.128
CYP1B1	A2BP1	1.79806e-06	Down	1	4	1.4e-06	0.127
CYP1B1	KCNV1	6.91597e-07	Down	1	3	1.45e-06	0.127
CYP1B1	DLGAP2	3.268e-06	Down	1	1	1.48e-06	0.126
CYP1B1	PSD3	1.91853e-07	Down	3	2	1.58e-06	0.126
CYP1B1	SLC12A5	1.25836e-06	Down	1	3	1.67e-06	0.125
CYP1B1	PCLO	3.05009e-08	Down	3	3	1.84e-06	0.124
CYP1B1	CHD5	1.95418e-06	Down	2	2	1.86e-06	0.124
CYP1B1	SV2B	2.95118e-06	Down	4	5	2.01e-06	0.123
CYP1B1	RASGRF1	5.21442e-07	Down	3	2	2.37e-06	0.122
CYP1B1	KCNJ3	1.01773e-06	Down	3	4	2.44e-06	0.121
CYP1B1	GARNL4	3.54484e-06	Down	3	3	2.6e-06	0.121
CYP1B1	KCNN1	1.01774e-06	Down	6	3	3.08e-06	0.119
CYP1B1	PCSK2	3.40377e-06	Down	1	2	3.08e-06	0.119
CYP1B1	EFCBP2	2.39836e-08	Down	1	4	3.22e-06	0.119
CYP1B1	DDN	2.40352e-06	Down	1	4	3.3e-06	0.119
CYP1B1	SLC25A22	3.35635e-08	Down	1	3	3.6e-06	0.118
CYP1B1	MAST3	6.62333e-07	Down	2	3	4.01e-06	0.117
CYP1B1	GNG13	1.76088e-06	Down	1	2	5.01e-06	0.114
CYP1B1	VAMP1	2.45354e-06	Down	3	3	6.34e-06	0.112
CYP1B1	NPTX1	3.13759e-06	Down	1	2	7.14e-06	0.111
CYP1B1	SYNGR3	1.18095e-06	Down	20	4	7.16e-06	0.111
CYP1B1	RICH2	2.09979e-07	Down	5	2	7.7e-06	0.11
CYP1B1	HTR2A	1.63709e-07	Down	4	3	8.05e-06	0.11
CYP1B1	HSPA12A	1.03567e-07	Down	2	4	8.2e-06	0.11
CYP1B1	ACTR3B	3.54485e-06	Down			8.52e-06	0.109
CYP1B1	RYR2	5.32942e-07	Down	4	2	9.19e-06	0.108
CYP1B1	DTNB	3.47362e-06	Down	1	2	9.26e-06	0.108
CYP1B1	DNM1	4.15839e-08	Down	1	2	9.73e-06	0.108
CYP1B1	FAAH	1.76094e-06	Down	1	1	9.82e-06	0.108
CYP1B1	GLS2	1.76094e-06	Down	3	5	1.01e-05	0.107
CYP1B1	PHACTR1	2.89144e-06	Down	1	1	1.04e-05	0.107
CYP1B1	KLC2	3.52043e-08	Down	1	3	1.16e-05	0.106
CYP1B1	STX1A	2.39836e-08	Down	2	4	1.32e-05	0.105
CYP1B1	DOCK3	4.37629e-07	Down	2	2	1.37e-05	0.104
CYP1B1	RUSC2	8.40947e-08	Down	2	2	1.4e-05	0.104
CYP1B1	CPNE6	1.13191e-06	Down	2	5	1.42e-05	0.104
CYP1B1	CHGA	1.28523e-06	Down	3	4	1.45e-05	0.104
CYP1B1	KIF17	4.47341e-07	Down	1	2	2.02e-05	0.101
CYP1B1	ANK3	2.40352e-06	Down	1	1	2.02e-05	0.101
CYP1B1	DRD1IP	3.28415e-07	Down	4	5	2.28e-05	0.0993
CYP1B1	NY-REN-7	6.76813e-07	Down	1	1	2.47e-05	0.0985
CYP1B1	CDH8	1.67466e-07	Down	1	2	2.56e-05	0.0982
CYP1B1	PTPRR	5.39315e-08	Down	1	2	2.63e-05	0.0979
CYP1B1	STXBP1	4.15839e-08	Down	1	2	2.65e-05	0.0978
CYP1B1	SULT4A1	1.6889e-06	Down	3	5	2.78e-05	0.0973
CYP1B1	PDE2A	1.95417e-06	Down	1	4	2.87e-05	0.097
CYP1B1	PI4KA	4.188e-07	Down	4	3	3.08e-05	0.0963
CYP1B1	SYN2	2.07972e-06	Down	1	3	3.12e-05	0.0962
CYP1B1	ENC1	7.53971e-07	Down	1	4	3.14e-05	0.0961
CYP1B1	C14orf162	6.073e-07	Down	1	2	3.31e-05	0.0956
CYP1B1	ST6GALNAC5	4.18798e-07	Down			3.33e-05	0.0955
CYP1B1	MYCBP2	3.0048e-07	Down	4	2	3.49e-05	0.0951
CYP1B1	CYP26B1	3.19966e-08	Down	1	2	3.58e-05	0.0948
CYP1B1	HPCAL4	1.34064e-06	Down	1	4	3.64e-05	0.0946
CYP1B1	FBXW7	4.00252e-06	Down	4	3	3.84e-05	0.0941
CYP1B1	MYT1L	1.55324e-06	Down	2	6	3.88e-05	0.094
CYP1B1	PAK3	2.89144e-06	Down	4	3	3.97e-05	0.0938
CYP1B1	SLC17A7	9.75242e-07	Down	22	3	4.19e-05	0.0932
CYP1B1	DDHD2	7.66263e-08	Down	1	1	4.43e-05	0.0927
CYP1B1	P2RX5	3.07241e-07	Down	2	3	4.53e-05	0.0924
CYP1B1	KIAA0774	3.96538e-08	Down	1	3	4.54e-05	0.0924
CYP1B1	CAMKK2	3.78127e-08	Down	1	3	4.56e-05	0.0924
CYP1B1	NEUROD6	4.77765e-07	Down	12	5	4.63e-05	0.0922
CYP1B1	GLS	1.24485e-07	Down	1	3	4.87e-05	0.0917
CYP1B1	KLK7	1.08482e-06	Down	3	3	5.01e-05	0.0914
CYP1B1	SEMA4A	8.21719e-07	Down	3	2	5.18e-05	0.0911
CYP1B1	SNCB	1.3692e-06	Down	1	3	5.28e-05	0.0909
CYP1B1	ERC2	3.84402e-06	Down	7	3	5.35e-05	0.0908
CYP1B1	GABRD	1.162e-07	Down	1	3	5.36e-05	0.0908
CYP1B1	CBX7	7.31369e-08	Down	5	3	5.48e-05	0.0905
CYP1B1	GABRA1	1.31266e-06	Down	2	4	5.55e-05	0.0904
CYP1B1	BEGAIN	4.36036e-08	Down			5.7e-05	0.0901
CYP1B1	DNAJC6	1.20623e-06	Down	6	4	5.88e-05	0.0898
CYP1B1	EPB49	1.20623e-06	Down	3	3	5.96e-05	0.0897
CYP1B1	LL22NC03-75B3.6	2.51681e-08	Down	2	3	5.98e-05	0.0897
CYP1B1	NR1D1	2.87385e-07	Down			6.03e-05	0.0896
CYP1B1	SCN2A	4.00253e-06	Down	3	2	6.04e-05	0.0896
CYP1B1	GNG3	1.06201e-06	Down	3	3	6.08e-05	0.0895
CYP1B1	DGKZ	1.72457e-06	Down	1	3	6.17e-05	0.0893
CYP1B1	NRXN3	2.66388e-06	Down	1	2	6.23e-05	0.0892
CYP1B1	CDH9	4.00751e-07	Down	1	3	6.28e-05	0.0892
CYP1B1	BZRAP1	1.87456e-06	Down	2	2	6.63e-05	0.0886
CYP1B1	SCN8A	2.24643e-07	Down	1	2	6.81e-05	0.0883
CYP1B1	AAK1	9.34454e-07	Down	3	2	6.81e-05	0.0883
CYP1B1	KCNC1	2.30638e-06	Down	15	2	6.85e-05	0.0883
CYP1B1	ATP6V0A1	3.61748e-06	Down			6.9e-05	0.0882
CYP1B1	NSF	1.79261e-07	Down	1	6	6.91e-05	0.0882
CYP1B1	PPM2C	1.21663e-07	Down			7.33e-05	0.0876
CYP1B1	FREQ	3.96549e-08	Down	1	2	7.94e-05	0.0868
CYP1B1	VAMP2	1.72457e-06	Down			8.07e-05	0.0866
CYP1B1	PAK6	8.39556e-07	Down	4	3	8.56e-05	0.086
CYP1B1	JPH3	9.14675e-07	Down	2	3	8.66e-05	0.0859
CYP1B1	PRMT8	2.62822e-07	Down	3	3	9.16e-05	0.0854
CYP1B1	AK5	6.07306e-07	Down	1	3	9.75e-05	0.0847
CYP1B1	ENTPD3	1.75242e-07	Down	1	2	9.94e-05	0.0845
CYP1B1	SYNJ1	1.18095e-06	Down			9.95e-05	0.0845
CYP1B1	RTN2	1.36423e-07	Down	1	2	0.000105	0.084
CYP1B1	NRGN	4.57273e-07	Down	13	4	0.000111	0.0834
CYP1B1	HPCA	3.40375e-06	Down	5	2	0.000117	0.0829
CYP1B1	C1orf164	3.61748e-06	Down			0.000131	0.0817
CYP1B1	SLITRK5	5.26764e-08	Down			0.000132	0.0817
CYP1B1	LHX6	2.4569e-08	Down	1	2	0.000133	0.0816
CYP1B1	MAP2K1	3.78129e-08	Down	1	1	0.000135	0.0814
CYP1B1	AP3B2	3.26808e-06	Down	1	3	0.000136	0.0814
CYP1B1	ACCN1	1.6197e-06	Down	1	3	0.000137	0.0813
CYP1B1	KIAA1107	3.07421e-06	Down	3	3	0.000159	0.0798
CYP1B1	PPFIA4	5.94257e-07	Down			0.000166	0.0794
CYP1B1	R3HDM1	1.95418e-06	Down	1	2	0.000173	0.0789
CYP1B1	TYRP1	5.2144e-07	Down	1	2	0.000187	0.0782
CYP1B1	CRYM	4.46489e-08	Down			0.000188	0.0781
CYP1B1	GABRG2	3.76691e-06	Down	2	3	0.000194	0.0778
CYP1B1	CACNA2D3	5.26758e-08	Down	5	3	0.000205	0.0772
CYP1B1	NRIP3	2.70525e-08	Down	21	5	0.000206	0.0772
CYP1B1	TTBK2	8.21723e-07	Down	5	2	0.000211	0.0769
CYP1B1	RAB3A	4.57273e-07	Down	12	3	0.00024	0.0756
CYP1B1	ATP2B3	2.60971e-06	Down			0.000245	0.0754
CYP1B1	GRM7	1.87456e-06	Down	1	2	0.000251	0.0752
CYP1B1	SLC6A15	6.06555e-08	Down	22	2	0.000263	0.0747
CYP1B1	GABRA2	5.44703e-07	Down	2	3	0.000279	0.0741
CYP1B1	ITPKA	3.78127e-08	Down	1	2	0.000282	0.074
CYP1B1	DLG3	2.50457e-06	Down	1	1	0.000296	0.0735
CYP1B1	SYT13	5.81476e-07	Down	1	3	0.000319	0.0728
CYP1B1	CALM3	1.10814e-06	Down	2	2	0.000338	0.0722
CYP1B1	ZNF365	6.20953e-08	Down	1	3	0.000345	0.072
CYP1B1	NKRF	4.09681e-07	Down			0.000348	0.0719
CYP1B1	CAMKV	1.08483e-06	Down	25	4	0.000375	0.0711
CYP1B1	INPP5F	1.65396e-06	Down	1	1	0.000376	0.0711
CYP1B1	FAIM2	1.13561e-07	Down	3	4	0.000382	0.0709
CYP1B1	VSNL1	3.83458e-07	Down	1	4	0.000391	0.0707
