# Supplementary material for: Integrated analysis of mutations, miRNA and mRNA expression in glioblastoma
Source: BMC Syst Biol. 2010 Nov 29;4:163. doi: 10.1186/1752-0509-4-163 (PMC3002314; doi:10.1186/1752-0509-4-163)
Supplement: Additional file 13 — A total of 19 miRNAs were regulated by LOH mutations. [file 1752-0509-4-163-S13.XLS]

## Sheet: Sheet1
Additional files 13. A total of 19 miRNAs were regulated by LOH mutations(6 differentially expressed)
Gene with somatic mutations	miRNA	P-value for differential expression of regulated miRNA	Up or down regulated miRNA	Damage value in miRNA co-expression network	Damage value in miRNA interacttion network	P-value for regression model	Coefficient of determination
MKI67	hsa-mir-380-3p	5.97233e-07	down	1	1	2.77609e-05	0.0984384
MYO3A	hsa-mir-380-3p	5.97233e-07	down	1	1	0.000380238	0.0717862
PRAME	hsa-mir-380-3p	5.97233e-07	down	1	1	0.000222366	0.0772738
C9orf66	hsa-mir-340	1.15809e-06	down			0.000356219	0.0724541
IL1RL1	kshv-mir-k12-5	0.000440111	up	18	1	3.24975e-05	0.0968444
MYO3A	hsa-mir-512-3p	0.000623783	down	1	1	1.04538e-05	0.108284
MKI67	hsa-mir-30d	0.00601227	up	3		2.65314e-05	0.0988965
MKI67	hsa-mir-484	0.0636723	up		2	6.33492e-06	0.113307
NRAP	ebv-mir-bart14-5p	0.107618	down	1	3	5.71371e-05	0.0911221
MYO3A	ebv-mir-bart14-5p	0.107618	down	1	3	0.000201491	0.0782811
IL1RL1	kshv-mir-k12-11	0.188706	down	14	2	0.000351765	0.0725829
IL1RL1	hsa-mir-302b	0.208972	down		2	6.59121e-06	0.11291
MKI67	hsa-mir-571	0.327246	up			0.000217648	0.077493
MKI67	hsa-mir-181a	0.342909	down	4		3.53289e-05	0.0959985
IL1RL1	hsa-mir-657	0.482083	up	1		0.000347921	0.0726953
NRAP	hsa-mir-638	0.56629	up	1		0.000120429	0.0835342
HLA-DOA	hsa-mir-486	0.569315	up			5.78334e-05	0.0909991
NRAP	hsa-mir-572	0.599981	up	1		1.4762e-05	0.104813
MYO3A	hsa-mir-572	0.599981	up	1		1.52643e-05	0.104476
NRAP	kshv-mir-k12-6-3p	0.663444	down			0.000303821	0.0740822
MKI67	kshv-mir-k12-6-3p	0.663444	down			0.000204779	0.0781157
C10orf54	kshv-mir-k12-6-3p	0.663444	down			3.63499e-05	0.0957099
EGFR	kshv-mir-k12-6-3p	0.663444	down			0.0003235	0.0734401
MKI67	kshv-mir-k12-6-5p	0.794017	down		1	0.000365402	0.0721936
C10orf54	kshv-mir-k12-6-5p	0.794017	down		1	0.000344746	0.0727892
MKI67	hsa-mir-506	0.856556	up	1	1	9.47244e-05	0.0859806
IL1RL1	hsa-mir-515-5p	0.9484	up	1	2	0.000333272	0.0731356
