# Supplementary material for: Integrated analysis of mutations, miRNA and mRNA expression in glioblastoma
Source: BMC Syst Biol. 2010 Nov 29;4:163. doi: 10.1186/1752-0509-4-163 (PMC3002314; doi:10.1186/1752-0509-4-163)
Supplement: Additional file 14 — Enriched GO and pathways targeted by Somatic and LOH mutation eQTL. [file 1752-0509-4-163-S14.XLS]

## Sheet: Results
Additional files 14. Enriched GO and pathways targeted by Somatic and LOH mutation eQTL.
mutated gene	Number of EQTL	eQTL	Category	Term	Count	%	Pvalue(Fisher Exact Test)	Genes	List Total	Pop Hits	Pop Total	Fold Enrichment	Bonferroni	Benjamini
BCL11A	19	SNRPB2,BCL11B,KIF4A,NARG2,E2F6,ODC1,TDG,GINS1,ATP5C1,PMF1,C21orf7,FOXM1,PSMC1,GART,CDC73,TCF3,CDK5,C1orf27,FAM49A,	GOTERM_BP_ALL	GO:0034641~cellular nitrogen compound metabolic process	13	59.0909	0.000241044	GINS1,ODC1,E2F6,BCL11B,FOXM1,SNRPB2,ATP5C1,TDG,CDC73,PMF1,TCF3,GART	18	2830	10391	2.65181	0.13592	0.13592
			GOTERM_BP_ALL	GO:0006807~nitrogen compound metabolic process	13	59.0909	0.000334227	GINS1,ODC1,E2F6,BCL11B,FOXM1,SNRPB2,ATP5C1,TDG,CDC73,PMF1,TCF3,GART	18	2921	10391	2.56919	0.183375	0.096327
			GOTERM_BP_ALL	GO:0007049~cell cycle	7	31.8182	0.000412741	E2F6,FOXM1,PSMC1,CDC73,PMF1,TCF3,CDK5	18	654	10391	6.17881	0.221334	0.0800086
			GOTERM_BP_ALL	GO:0006139~nucleobase, nucleoside, nucleotide and nucleic acid metabolic process	12	54.5455	0.00060583	GINS1,E2F6,BCL11B,FOXM1,SNRPB2,TDG,ATP5C1,CDC73,PMF1,TCF3,GART	18	2592	10391	2.67258	0.307359	0.0877225
			GOTERM_CC_ALL	GO:0005634~nucleus	15	68.1818	0.00147376	GINS1,KIF4A,E2F6,FOXM1,SNRPB2,CDC73,PMF1,CDK5,C21ORF7,BCL11B,NARG2,PSMC1,TDG,TCF3	21	3871	11082	2.04488	0.126883	0.126883
			GOTERM_BP_ALL	GO:0044249~cellular biosynthetic process	11	50	0.00340587	GINS1,ODC1,E2F6,BCL11B,FOXM1,ATP5C1,CDC73,PMF1,TCF3,GART	18	2631	10391	2.41355	0.873496	0.338666
			GOTERM_CC_ALL	GO:0044428~nuclear part	9	40.9091	0.00417167	KIF4A,E2F6,SNRPB2,PSMC1,TDG,CDC73,PMF1,TCF3,CDK5	21	1574	11082	3.01743	0.319275	0.174939
			GOTERM_BP_ALL	GO:0009058~biosynthetic process	11	50	0.00429373	GINS1,ODC1,E2F6,BCL11B,FOXM1,ATP5C1,CDC73,PMF1,TCF3,GART	18	2709	10391	2.34406	0.926289	0.352476
			GOTERM_BP_ALL	GO:0008152~metabolic process	16	72.7273	0.00626014	GINS1,ODC1,E2F6,C1ORF27,FOXM1,SNRPB2,CDC73,PMF1,CDK5,GART,BCL11B,PSMC1,TDG,ATP5C1,TCF3	18	5911	10391	1.56259	0.977754	0.419377
			GOTERM_BP_ALL	GO:0044237~cellular metabolic process	15	68.1818	0.00641908	GINS1,ODC1,E2F6,FOXM1,SNRPB2,CDC73,PMF1,CDK5,GART,BCL11B,PSMC1,TDG,ATP5C1,TCF3	18	5202	10391	1.66458	0.979809	0.386032
			GOTERM_BP_ALL	GO:0044238~primary metabolic process	15	68.1818	0.00928444	GINS1,ODC1,E2F6,FOXM1,SNRPB2,CDC73,PMF1,CDK5,GART,BCL11B,PSMC1,TDG,ATP5C1,TCF3	18	5374	10391	1.61131	0.996492	0.466381
			GOTERM_CC_ALL	GO:0070013~intracellular organelle lumen	8	36.3636	0.0146719	KIF4A,E2F6,PSMC1,TDG,ATP5C1,CDC73,PMF1,TCF3	21	1540	11082	2.74137	0.743292	0.364455
			GOTERM_BP_ALL	GO:0000278~mitotic cell cycle	4	18.1818	0.0156313	E2F6,PSMC1,PMF1,TCF3	18	331	10391	6.97617	0.999929	0.615087
			GOTERM_CC_ALL	GO:0043233~organelle lumen	8	36.3636	0.0168415	KIF4A,E2F6,PSMC1,TDG,ATP5C1,CDC73,PMF1,TCF3	21	1581	11082	2.67028	0.790412	0.323385
			GOTERM_CC_ALL	GO:0031974~membrane-enclosed lumen	8	36.3636	0.0186322	KIF4A,E2F6,PSMC1,TDG,ATP5C1,CDC73,PMF1,TCF3	21	1612	11082	2.61893	0.822775	0.292535
			GOTERM_CC_ALL	GO:0043231~intracellular membrane-bounded organelle	17	77.2727	0.0199361	GINS1,ODC1,KIF4A,E2F6,FOXM1,SNRPB2,CDC73,PMF1,CDK5,C21ORF7,BCL11B,NARG2,PSMC1,TDG,ATP5C1,TCF3	21	6126	11082	1.46444	0.843178	0.265654
			GOTERM_CC_ALL	GO:0031981~nuclear lumen	7	31.8182	0.0200857	KIF4A,E2F6,PSMC1,TDG,CDC73,PMF1,TCF3	21	1257	11082	2.93874	0.845367	0.234075
			GOTERM_CC_ALL	GO:0043227~membrane-bounded organelle	17	77.2727	0.0202062	GINS1,ODC1,KIF4A,E2F6,FOXM1,SNRPB2,CDC73,PMF1,CDK5,C21ORF7,BCL11B,NARG2,PSMC1,TDG,ATP5C1,TCF3	21	6133	11082	1.46277	0.847106	0.209232
			GOTERM_CC_ALL	GO:0005622~intracellular	20	90.9091	0.0255306	GINS1,ODC1,KIF4A,E2F6,FOXM1,SNRPB2,CDC73,PMF1,CDK5,GART,FAM49A,C21ORF7,BCL11B,NARG2,PSMC1,TDG,ATP5C1,TCF3	21	8338	11082	1.26581	0.907386	0.232309
			GOTERM_BP_ALL	GO:0044260~cellular macromolecule metabolic process	12	54.5455	0.0256667	GINS1,E2F6,BCL11B,FOXM1,SNRPB2,PSMC1,TDG,CDC73,PMF1,TCF3,CDK5	18	3998	10391	1.7327	1	0.76128
			GOTERM_BP_ALL	GO:0006350~transcription	7	31.8182	0.0270604	E2F6,BCL11B,FOXM1,CDC73,PMF1,TCF3	18	1504	10391	2.6868	1	0.749772
			GOTERM_BP_ALL	GO:0048513~organ development	7	31.8182	0.0276326	ODC1,BCL11B,PMF1,TCF3,CDK5,GART	18	1511	10391	2.67435	1	0.729162
			GOTERM_BP_ALL	GO:0034645~cellular macromolecule biosynthetic process	8	36.3636	0.0376994	GINS1,E2F6,BCL11B,FOXM1,CDC73,PMF1,TCF3	18	2080	10391	2.2203	1	0.810507
			GOTERM_BP_ALL	GO:0009059~macromolecule biosynthetic process	8	36.3636	0.0393471	GINS1,E2F6,BCL11B,FOXM1,CDC73,PMF1,TCF3	18	2098	10391	2.20125	1	0.802445
			GOTERM_BP_ALL	GO:0022402~cell cycle process	4	18.1818	0.0415419	E2F6,PSMC1,PMF1,TCF3	18	482	10391	4.79069	1	0.799515
			GOTERM_CC_ALL	GO:0005667~transcription factor complex	3	13.6364	0.0440985	E2F6,PMF1,TCF3	21	187	11082	8.466	0.984224	0.339609
			GOTERM_BP_ALL	GO:0048856~anatomical structure development	8	36.3636	0.0463388	GINS1,ODC1,BCL11B,PMF1,TCF3,CDK5,GART	18	2169	10391	2.12919	1	0.815728
CHEK2	14	VPS13C,AATK,MBNL2,PIP4K2A,TPPP,SLC24A2,CD22,PICK1,ABCA1,NRIP2,SSFA2,DAPP1,MYO9A,ATM,	GOTERM_BP_ALL	GO:0006793~phosphorus metabolic process	5	33.3333	0.00813686	DAPP1,PICK1,PIP4K2A,ATM,AATK	12	821	10391	5.27355	0.958339	0.958339
			GOTERM_BP_ALL	GO:0006796~phosphate metabolic process	5	33.3333	0.00813686	DAPP1,PICK1,PIP4K2A,ATM,AATK	12	821	10391	5.27355	0.958339	0.958339
			GOTERM_CC_ALL	GO:0048471~perinuclear region of cytoplasm	3	20	0.0236526	TPPP,PICK1,AATK	12	246	11082	11.2622	0.817228	0.817228
			GOTERM_CC_ALL	GO:0044430~cytoskeletal part	4	26.6667	0.0293318	TPPP,PICK1,MYO9A,ATM	12	710	11082	5.20282	0.879211	0.652453
			GOTERM_MF_ALL	GO:0001727~lipid kinase activity	2	13.3333	0.029375	PIP4K2A,ATM	13	27	10886	62.0285	0.969449	0.969449
			GOTERM_BP_ALL	GO:0006464~protein modification process	5	33.3333	0.0304825	DAPP1,PICK1,ABCA1,ATM,AATK	12	1206	10391	3.59004	0.999994	0.997573
			GOTERM_BP_ALL	GO:0016310~phosphorylation	4	26.6667	0.0306392	PICK1,PIP4K2A,ATM,AATK	12	677	10391	5.1162	0.999994	0.982315
			GOTERM_MF_ALL	GO:0004428~inositol or phosphatidylinositol kinase activity	2	13.3333	0.0347272	PIP4K2A,ATM	13	32	10886	52.3365	0.984002	0.873518
			GOTERM_MF_ALL	GO:0005524~ATP binding	5	33.3333	0.0354267	ABCA1,PIP4K2A,MYO9A,ATM,AATK	13	1202	10886	3.4833	0.985303	0.755052
			GOTERM_BP_ALL	GO:0043412~biopolymer modification	5	33.3333	0.0356717	DAPP1,PICK1,ABCA1,ATM,AATK	12	1265	10391	3.4226	0.999999	0.970767
			GOTERM_MF_ALL	GO:0032559~adenyl ribonucleotide binding	5	33.3333	0.0369822	ABCA1,PIP4K2A,MYO9A,ATM,AATK	13	1218	10886	3.43754	0.987832	0.667874
			GOTERM_MF_ALL	GO:0016301~kinase activity	4	26.6667	0.0380525	PICK1,PIP4K2A,ATM,AATK	13	703	10886	4.76464	0.989317	0.596594
			GOTERM_MF_ALL	GO:0030554~adenyl nucleotide binding	5	33.3333	0.0439471	ABCA1,PIP4K2A,MYO9A,ATM,AATK	13	1285	10886	3.25831	0.994795	0.583708
			GOTERM_MF_ALL	GO:0001883~purine nucleoside binding	5	33.3333	0.0463945	ABCA1,PIP4K2A,MYO9A,ATM,AATK	13	1307	10886	3.20346	0.996144	0.547974
			GOTERM_MF_ALL	GO:0001882~nucleoside binding	5	33.3333	0.0475334	ABCA1,PIP4K2A,MYO9A,ATM,AATK	13	1317	10886	3.17914	0.996647	0.509456
COL3A1	14	C21orf7,CORO1C,DDX39,C20orf11,TP53,PSMC1,RBBP4,PDCL,ACTR1A,MED17,PRKD1,DYNLT1,GINS1,HNRNPC,	GOTERM_MF_ALL	GO:0005515~protein binding	13	92.8571	0.0159166	GINS1,RBBP4,TP53,DYNLT1,C20ORF11,CORO1C,PRKD1,DDX39,C21ORF7,MED17,ACTR1A,PSMC1,HNRNPC	14	6676	10886	1.51414	0.713919	0.713919
			GOTERM_CC_ALL	GO:0044424~intracellular part	14	100	0.017334	GINS1,RBBP4,TP53,DYNLT1,C20ORF11,CORO1C,PRKD1,DDX39,C21ORF7,ACTR1A,MED17,PDCL,PSMC1,HNRNPC	14	8114	11082	1.36579	0.720983	0.720983
			GOTERM_CC_ALL	GO:0005622~intracellular	14	100	0.0247037	GINS1,RBBP4,TP53,DYNLT1,C20ORF11,CORO1C,PRKD1,DDX39,C21ORF7,ACTR1A,MED17,PDCL,PSMC1,HNRNPC	14	8338	11082	1.3291	0.838946	0.598685
			GOTERM_MF_ALL	GO:0017111~nucleoside-triphosphatase activity	4	28.5714	0.0313493	DDX39,RBBP4,PSMC1,DYNLT1	14	599	10886	5.19246	0.916624	0.711251
			GOTERM_MF_ALL	GO:0016462~pyrophosphatase activity	4	28.5714	0.0346904	DDX39,RBBP4,PSMC1,DYNLT1	14	623	10886	4.99243	0.936321	0.600669
			GOTERM_MF_ALL	GO:0016818~hydrolase activity, acting on acid anhydrides, in phosphorus-containing anhydrides	4	28.5714	0.035121	DDX39,RBBP4,PSMC1,DYNLT1	14	626	10886	4.96851	0.938499	0.50201
			GOTERM_MF_ALL	GO:0016817~hydrolase activity, acting on acid anhydrides	4	28.5714	0.0352652	DDX39,RBBP4,PSMC1,DYNLT1	14	627	10886	4.96058	0.939212	0.428832
			GOTERM_BP_ALL	GO:0016070~RNA metabolic process	4	28.5714	0.0367012	DDX39,MED17,TP53,HNRNPC	11	804	10391	4.69968	0.999999	0.999999
			GOTERM_CC_ALL	GO:0005829~cytosol	5	35.7143	0.0429656	PRKD1,C21ORF7,ACTR1A,PSMC1,TP53	14	1191	11082	3.32314	0.959476	0.656518
			GOTERM_BP_ALL	GO:0044260~cellular macromolecule metabolic process	8	57.1429	0.0441948	PRKD1,GINS1,DDX39,RBBP4,MED17,PSMC1,TP53,HNRNPC	11	3998	10391	1.89022	1	0.999814
			GOTERM_MF_ALL	GO:0016887~ATPase activity	3	21.4286	0.0448924	DDX39,RBBP4,PSMC1	14	288	10886	8.0997	0.972198	0.449598
			GOTERM_CC_ALL	GO:0005634~nucleus	9	64.2857	0.0455727	GINS1,DDX39,RBBP4,C21ORF7,MED17,PSMC1,TP53,HNRNPC,C20ORF11	14	3871	11082	1.84039	0.966793	0.573119
			GOTERM_MF_ALL	GO:0005524~ATP binding	5	35.7143	0.046818	PRKD1,DDX39,ACTR1A,PSMC1,TP53	14	1202	10886	3.23449	0.976247	0.413917
			GOTERM_MF_ALL	GO:0032559~adenyl ribonucleotide binding	5	35.7143	0.0488156	PRKD1,DDX39,ACTR1A,PSMC1,TP53	14	1218	10886	3.192	0.979833	0.386123
			GOTERM_MF_ALL	GO:0000166~nucleotide binding	6	42.8571	0.0498563	PRKD1,DDX39,ACTR1A,PSMC1,TP53,HNRNPC	14	1803	10886	2.58759	0.981483	0.358041
DST	85	DDX39,SNRPF,TCF3,ZNF193,TDG,PMF1,TP53,SDCCAG3,NRF1,C11orf61,NUP160,RBM28,E2F6,RBBP4,MED17,ZNF22,EZH2,SNRPB2,PRPF40A,BCL11B,KLHL20,METAP2,ZNF551,LRP5,C20orf11,BAT1,SMARCE1,ALG8,ELAVL1,ZNF562,SETDB1,MCM7,PRKD1,MSH5,CHCHD8,NEDD4L,CENPF,PITRM1,ZNF3,TGIF2,NARG2,CHD1,ZNF43,UIMC1,GINS1,HOXC4,BAZ1A,ODC1,LBR,KIAA0284,TCF7L1,C19orf58,NONO,LSM7,FOXM1,ATAD2B,HNRPH1,NOL5A,ITPA,CORO1C,PAK1IP1,TIMELESS,HNRNPC,Z…	GOTERM_CC_ALL	GO:0005634~nucleus	64	69.5652	2.90557e-16	HNRPAB,E2F6,EZH2,LSM7,SYNCRIP,C20ORF11,NONO,MCM7,TIA1,HOXC4,LBR,RBM12,ZNF43,POLI,RBBP4,PTBP1,G3BP1,TP53,NOL5A,ZNF3,ZNF193,DDX39,BAZ1A,SMARCE1,TIMELESS,MED17,TGIF2,ZNF551,ZNF432,SNRPF,BAT1,KIF4A,LMNB1,NUP160,FOXM1,SNRPB2,TCF7L1,BCL11B,PITRM1,GATAD2A,CHD1,HNRNPC,ZNF562,TCF3,RBM28,HNRPH1,PRPF40A,SETDB1,GINS1,PAK1IP1,SMAD4,ELAVL1,CENPF,PMF1,ZNF20,UIMC1,ZNF22,NRF1,SALL1,NARG2,TDG,ZBTB1	80	3871	11082	2.29026	4.72955e-14	4.72955e-14
			GOTERM_BP_ALL	GO:0006139~nucleobase, nucleoside, nucleotide and nucleic acid metabolic process	52	56.5217	4.23167e-15	E2F6,EZH2,LSM7,SYNCRIP,NONO,TP53I3,MCM7,HOXC4,ZNF43,RBBP4,POLI,PTBP1,TP53,NOL5A,ZNF3,DDX39,ZNF193,BAZ1A,TIMELESS,MED17,TGIF2,ZNF551,ZNF432,SNRPF,BAT1,FOXM1,SNRPB2,TCF7L1,BCL11B,GATAD2A,HNRNPC,ZNF562,TCF3,RBM28,HNRPH1,PRPF40A,SETDB1,GINS1,SMAD4,CENPF,ELAVL1,PMF1,ZNF20,ZNF22,UIMC1,ITPA,NRF1,SALL1,TDG,ZBTB1	76	2592	10391	2.74291	3.55649e-12	3.55649e-12
			GOTERM_BP_ALL	GO:0034641~cellular nitrogen compound metabolic process	54	58.6957	5.01587e-15	E2F6,EZH2,LSM7,SYNCRIP,NONO,TP53I3,MCM7,HOXC4,ZNF43,RBBP4,POLI,PTBP1,TP53,NOL5A,ZNF3,DDX39,ZNF193,BAZ1A,TIMELESS,MED17,TGIF2,ZNF551,ZNF432,SNRPF,BAT1,FOXM1,SNRPB2,TCF7L1,BCL11B,GATAD2A,HNRNPC,ZNF562,TCF3,RBM28,HNRPH1,PRPF40A,SETDB1,GINS1,ODC1,SMAD4,CENPF,ELAVL1,PMF1,ZNF20,ZNF22,UIMC1,ITPA,NRF1,SALL1,TDG,ZBTB1	76	2830	10391	2.60886	4.21163e-12	2.10576e-12
			GOTERM_BP_ALL	GO:0006807~nitrogen compound metabolic process	54	58.6957	2.08615e-14	E2F6,EZH2,LSM7,SYNCRIP,NONO,TP53I3,MCM7,HOXC4,ZNF43,RBBP4,POLI,PTBP1,TP53,NOL5A,ZNF3,DDX39,ZNF193,BAZ1A,TIMELESS,MED17,TGIF2,ZNF551,ZNF432,SNRPF,BAT1,FOXM1,SNRPB2,TCF7L1,BCL11B,GATAD2A,HNRNPC,ZNF562,TCF3,RBM28,HNRPH1,PRPF40A,SETDB1,GINS1,ODC1,SMAD4,CENPF,ELAVL1,PMF1,ZNF20,ZNF22,UIMC1,ITPA,NRF1,SALL1,TDG,ZBTB1	76	2921	10391	2.52759	1.75953e-11	5.86509e-12
			GOTERM_MF_ALL	GO:0003676~nucleic acid binding	49	53.2609	2.37309e-14	HNRPAB,KIF4A,E2F6,FOXM1,LSM7,SNRPB2,EZH2,SYNCRIP,TCF7L1,NONO,MCM7,HOXC4,BCL11B,TIA1,GATAD2A,CHD1,HNRNPC,LBR,RBM28,TCF3,ZNF562,HNRPH1,RBM12,ZNF43,SETDB1,POLI,PTBP1,G3BP1,TP53,SMAD4,ELAVL1,ZNF20,NOL5A,ZNF22,ZNF3,ZNF193,DDX39,NRF1,SMARCE1,SALL1,TDG,TGIF2,ZNF432,ZNF551,SNRPF,ZBTB1,BAT1	79	2350	10886	2.87322	4.98934e-12	4.98934e-12
			GOTERM_BP_ALL	GO:0010467~gene expression	46	50	5.48036e-13	METAP2,E2F6,FOXM1,SNRPB2,EZH2,LSM7,SYNCRIP,TCF7L1,NONO,MCM7,HOXC4,BCL11B,GATAD2A,HNRNPC,ZNF562,TCF3,RBM28,HNRPH1,PRPF40A,ZNF43,SETDB1,RBBP4,PTBP1,SMAD4,TP53,PMF1,ZNF20,NOL5A,ZNF3,UIMC1,ZNF22,ZNF193,DDX39,NRF1,BAZ1A,TIMELESS,MED17,SALL1,TGIF2,ZNF551,ZNF432,SNRPF,ZBTB1,BAT1	76	2242	10391	2.80521	4.61969e-10	1.15492e-10
			GOTERM_BP_ALL	GO:0010468~regulation of gene expression	41	44.5652	1.95511e-10	HNRPAB,E2F6,FOXM1,EZH2,SYNCRIP,TCF7L1,NONO,MCM7,TIA1,HOXC4,BCL11B,GATAD2A,APBA3,CHD1,ZNF562,TCF3,ZNF43,SETDB1,RBBP4,SMAD4,TP53,CENPF,ELAVL1,PMF1,ZNF20,ZNF3,UIMC1,ZNF22,ZNF193,NRF1,BAZ1A,SMARCE1,TIMELESS,MED17,SALL1,TGIF2,ZNF551,ZNF432,ZBTB1	76	2101	10391	2.6681	1.64816e-07	3.29632e-08
			GOTERM_CC_ALL	GO:0044428~nuclear part	35	38.0435	4.08626e-10	KIF4A,NUP160,LMNB1,E2F6,EZH2,SNRPB2,SYNCRIP,MCM7,GATAD2A,HNRNPC,RBM28,TCF3,LBR,HNRPH1,PRPF40A,SETDB1,POLI,RBBP4,PTBP1,PAK1IP1,SMAD4,TP53,CENPF,PMF1,NOL5A,ZNF3,UIMC1,ZNF22,BAZ1A,TIMELESS,SMARCE1,MED17,TDG,SNRPF,BAT1	80	1574	11082	3.08029	5.80248e-08	2.90124e-08
			GOTERM_BP_ALL	GO:0044260~cellular macromolecule metabolic process	56	60.8696	8.28807e-10	METAP2,E2F6,EZH2,LSM7,SYNCRIP,ALG8,NONO,MCM7,HOXC4,KLHL20,ZNF43,POLI,RBBP4,PTBP1,TP53,NOL5A,ZNF3,PRKD1,DDX39,ZNF193,BAZ1A,TIMELESS,MED17,TGIF2,ZNF551,ZNF432,SNRPF,BAT1,FOXM1,SNRPB2,TCF7L1,BCL11B,GATAD2A,NEDD4L,HNRNPC,ZNF562,TCF3,RBM28,HNRPH1,PRPF40A,SETDB1,GINS1,SMAD4,CENPF,ELAVL1,PMF1,ZNF20,ZNF22,UIMC1,NRF1,SALL1,C19ORF58,TDG,ZBTB1	76	3998	10391	1.91509	6.98684e-07	1.16447e-07
			GOTERM_BP_ALL	GO:0019219~regulation of nucleobase, nucleoside, nucleotide and nucleic acid metabolic process	39	42.3913	2.6582e-09	HNRPAB,E2F6,FOXM1,EZH2,SYNCRIP,TCF7L1,NONO,MCM7,HOXC4,BCL11B,GATAD2A,CHD1,ZNF562,TCF3,SETDB1,ZNF43,RBBP4,SMAD4,TP53,CENPF,ELAVL1,PMF1,ZNF20,ZNF3,UIMC1,ZNF22,ZNF193,NRF1,BAZ1A,SMARCE1,TIMELESS,MED17,SALL1,TGIF2,ZNF551,ZNF432,ZBTB1	76	2076	10391	2.56851	2.24086e-06	3.20123e-07
			GOTERM_BP_ALL	GO:0006350~transcription	33	35.8696	2.78426e-09	E2F6,FOXM1,EZH2,TCF7L1,NONO,MCM7,HOXC4,BCL11B,GATAD2A,ZNF562,TCF3,SETDB1,ZNF43,RBBP4,SMAD4,TP53,PMF1,ZNF20,ZNF3,UIMC1,ZNF22,ZNF193,NRF1,BAZ1A,TIMELESS,MED17,SALL1,TGIF2,ZNF551,ZNF432,ZBTB1	76	1504	10391	2.99992	2.34713e-06	2.93391e-07
			GOTERM_BP_ALL	GO:0045449~regulation of transcription	37	40.2174	2.9292e-09	HNRPAB,E2F6,FOXM1,EZH2,TCF7L1,NONO,MCM7,HOXC4,BCL11B,GATAD2A,CHD1,ZNF562,TCF3,SETDB1,ZNF43,RBBP4,SMAD4,TP53,CENPF,PMF1,ZNF20,ZNF3,UIMC1,ZNF22,ZNF193,NRF1,BAZ1A,SMARCE1,TIMELESS,MED17,SALL1,TGIF2,ZNF551,ZNF432,ZBTB1	76	1883	10391	2.68655	2.46931e-06	2.74368e-07
			GOTERM_BP_ALL	GO:0051171~regulation of nitrogen compound metabolic process	39	42.3913	3.72659e-09	HNRPAB,E2F6,FOXM1,EZH2,SYNCRIP,TCF7L1,NONO,MCM7,HOXC4,BCL11B,GATAD2A,CHD1,ZNF562,TCF3,SETDB1,ZNF43,RBBP4,SMAD4,TP53,CENPF,ELAVL1,PMF1,ZNF20,ZNF3,UIMC1,ZNF22,ZNF193,NRF1,BAZ1A,SMARCE1,TIMELESS,MED17,SALL1,TGIF2,ZNF551,ZNF432,ZBTB1	76	2100	10391	2.53915	3.14151e-06	3.14152e-07
			GOTERM_BP_ALL	GO:0044238~primary metabolic process	64	69.5652	4.24413e-09	METAP2,E2F6,EZH2,LSM7,SYNCRIP,ALG8,NONO,TP53I3,MCM7,HOXC4,KLHL20,RBM12,ZNF43,POLI,RBBP4,PTBP1,TP53,NOL5A,ZNF3,PRKD1,DDX39,ZNF193,BAZ1A,TIMELESS,MED17,TGIF2,ZNF551,ZNF432,SNRPF,BAT1,FOXM1,SNRPB2,TCF7L1,BCL11B,PITRM1,GATAD2A,NEDD4L,HNRNPC,ZNF562,TCF3,RBM28,HNRPH1,PRPF40A,SETDB1,GINS1,ODC1,SMAD4,ELAVL1,ALMS1,CENPF,PMF1,ZNF20,UIMC1,ZNF22,ITPA,NRF1,SALL1,C19ORF58,TDG,ZBTB1,LRP5	76	5374	10391	1.62827	3.5778e-06	3.25255e-07
			GOTERM_BP_ALL	GO:0060255~regulation of macromolecule metabolic process	42	45.6522	6.16565e-09	HNRPAB,E2F6,FOXM1,EZH2,SYNCRIP,TCF7L1,NONO,MCM7,TIA1,HOXC4,BCL11B,GATAD2A,APBA3,CHD1,NEDD4L,ZNF562,TCF3,ZNF43,SETDB1,RBBP4,SMAD4,TP53,CENPF,ELAVL1,PMF1,ZNF20,ZNF3,UIMC1,ZNF22,ZNF193,NRF1,BAZ1A,SMARCE1,TIMELESS,MED17,SALL1,TGIF2,ZNF551,ZNF432,ZBTB1	76	2455	10391	2.33906	5.19763e-06	4.33137e-07
			GOTERM_MF_ALL	GO:0003677~DNA binding	34	36.9565	7.45819e-09	HNRPAB,KIF4A,E2F6,FOXM1,EZH2,TCF7L1,NONO,MCM7,HOXC4,GATAD2A,CHD1,ZNF562,TCF3,LBR,SETDB1,ZNF43,POLI,G3BP1,SMAD4,TP53,ZNF20,ZNF3,ZNF22,ZNF193,NRF1,SMARCE1,SALL1,TDG,TGIF2,ZNF551,ZNF432,ZBTB1	79	1656	10886	2.82918	1.56622e-06	7.8311e-07
			GOTERM_CC_ALL	GO:0044424~intracellular part	78	84.7826	8.19946e-09	HNRPAB,METAP2,E2F6,EZH2,LSM7,SYNCRIP,ALG8,C20ORF11,NONO,MCM7,TIA1,HOXC4,LBR,KLHL20,RBM12,ZNF43,POLI,RBBP4,KIAA0284,PTBP1,G3BP1,TP53,NOL5A,ZNF3,PRKD1,ZNF193,DDX39,PDCL3,BAZ1A,SMARCE1,TIMELESS,MED17,SDCCAG3,TGIF2,ZNF432,ZNF551,SNRPF,BAT1,KIF4A,LMNB1,NUP160,FOXM1,SNRPB2,TCF7L1,BCL11B,PITRM1,GATAD2A,CHD1,HNRNPC,NEDD4L,TCF3,ZNF562,RBM28,HNRPH1,PRPF40A,SETDB1,GINS1,ODC1,PAK1IP1,SMAD4,ELAVL1,ALMS1,CENPF…	80	8114	11082	1.33164	1.16432e-06	3.88108e-07
			GOTERM_BP_ALL	GO:0043170~macromolecule metabolic process	57	61.9565	9.5721e-09	METAP2,E2F6,EZH2,LSM7,SYNCRIP,ALG8,NONO,MCM7,HOXC4,KLHL20,ZNF43,POLI,RBBP4,PTBP1,TP53,NOL5A,ZNF3,PRKD1,DDX39,ZNF193,BAZ1A,TIMELESS,MED17,TGIF2,ZNF551,ZNF432,SNRPF,BAT1,FOXM1,SNRPB2,TCF7L1,BCL11B,PITRM1,GATAD2A,NEDD4L,HNRNPC,ZNF562,TCF3,RBM28,HNRPH1,PRPF40A,SETDB1,GINS1,SMAD4,CENPF,ELAVL1,PMF1,ZNF20,ZNF22,UIMC1,NRF1,SALL1,C19ORF58,TDG,ZBTB1	76	4376	10391	1.78091	8.06925e-06	6.20714e-07
			GOTERM_BP_ALL	GO:0010556~regulation of macromolecule biosynthetic process	38	41.3043	1.09676e-08	HNRPAB,E2F6,FOXM1,EZH2,TCF7L1,NONO,MCM7,TIA1,HOXC4,BCL11B,GATAD2A,CHD1,ZNF562,TCF3,SETDB1,ZNF43,RBBP4,SMAD4,TP53,CENPF,PMF1,ZNF20,ZNF3,UIMC1,ZNF22,ZNF193,NRF1,BAZ1A,SMARCE1,TIMELESS,MED17,SALL1,TGIF2,ZNF551,ZNF432,ZBTB1	76	2076	10391	2.50265	9.24562e-06	6.60405e-07
			GOTERM_BP_ALL	GO:0080090~regulation of primary metabolic process	41	44.5652	3.4142e-08	HNRPAB,E2F6,FOXM1,EZH2,SYNCRIP,TCF7L1,NONO,MCM7,TIA1,HOXC4,BCL11B,GATAD2A,CHD1,NEDD4L,ZNF562,TCF3,ZNF43,SETDB1,RBBP4,SMAD4,TP53,CENPF,ELAVL1,PMF1,ZNF20,ZNF3,UIMC1,ZNF22,ZNF193,NRF1,BAZ1A,SMARCE1,TIMELESS,MED17,SALL1,TGIF2,ZNF551,ZNF432,ZBTB1	76	2484	10391	2.25671	2.87813e-05	1.91878e-06
			GOTERM_BP_ALL	GO:0031326~regulation of cellular biosynthetic process	38	41.3043	4.46136e-08	HNRPAB,E2F6,FOXM1,EZH2,TCF7L1,NONO,MCM7,TIA1,HOXC4,BCL11B,GATAD2A,CHD1,ZNF562,TCF3,SETDB1,ZNF43,RBBP4,SMAD4,TP53,CENPF,PMF1,ZNF20,ZNF3,UIMC1,ZNF22,ZNF193,NRF1,BAZ1A,SMARCE1,TIMELESS,MED17,SALL1,TGIF2,ZNF551,ZNF432,ZBTB1	76	2183	10391	2.37998	3.76086e-05	2.35058e-06
			GOTERM_BP_ALL	GO:0034645~cellular macromolecule biosynthetic process	37	40.2174	4.52408e-08	E2F6,FOXM1,EZH2,ALG8,TCF7L1,NONO,MCM7,HOXC4,BCL11B,GATAD2A,ZNF562,TCF3,GINS1,SETDB1,ZNF43,POLI,RBBP4,SMAD4,TP53,CENPF,PMF1,ZNF20,ZNF3,UIMC1,ZNF22,ZNF193,NRF1,BAZ1A,TIMELESS,MED17,SALL1,TGIF2,ZNF551,ZNF432,ZBTB1	76	2080	10391	2.4321	3.81373e-05	2.24341e-06
			GOTERM_BP_ALL	GO:0009889~regulation of biosynthetic process	38	41.3043	5.59466e-08	HNRPAB,E2F6,FOXM1,EZH2,TCF7L1,NONO,MCM7,TIA1,HOXC4,BCL11B,GATAD2A,CHD1,ZNF562,TCF3,SETDB1,ZNF43,RBBP4,SMAD4,TP53,CENPF,PMF1,ZNF20,ZNF3,UIMC1,ZNF22,ZNF193,NRF1,BAZ1A,SMARCE1,TIMELESS,MED17,SALL1,TGIF2,ZNF551,ZNF432,ZBTB1	76	2201	10391	2.36052	4.71619e-05	2.62016e-06
			GOTERM_BP_ALL	GO:0009059~macromolecule biosynthetic process	37	40.2174	5.70417e-08	E2F6,FOXM1,EZH2,ALG8,TCF7L1,NONO,MCM7,HOXC4,BCL11B,GATAD2A,ZNF562,TCF3,GINS1,SETDB1,ZNF43,POLI,RBBP4,SMAD4,TP53,CENPF,PMF1,ZNF20,ZNF3,UIMC1,ZNF22,ZNF193,NRF1,BAZ1A,TIMELESS,MED17,SALL1,TGIF2,ZNF551,ZNF432,ZBTB1	76	2098	10391	2.41124	4.8085e-05	2.53085e-06
			GOTERM_CC_ALL	GO:0005622~intracellular	78	84.7826	5.80603e-08	HNRPAB,METAP2,E2F6,EZH2,LSM7,SYNCRIP,ALG8,C20ORF11,NONO,MCM7,TIA1,HOXC4,LBR,KLHL20,RBM12,ZNF43,POLI,RBBP4,KIAA0284,PTBP1,G3BP1,TP53,NOL5A,ZNF3,PRKD1,ZNF193,DDX39,PDCL3,BAZ1A,SMARCE1,TIMELESS,MED17,SDCCAG3,TGIF2,ZNF432,ZNF551,SNRPF,BAT1,KIF4A,LMNB1,NUP160,FOXM1,SNRPB2,TCF7L1,BCL11B,PITRM1,GATAD2A,CHD1,HNRNPC,NEDD4L,TCF3,ZNF562,RBM28,HNRPH1,PRPF40A,SETDB1,GINS1,ODC1,PAK1IP1,SMAD4,ELAVL1,ALMS1,CENPF…	80	8338	11082	1.29587	8.24453e-06	2.06114e-06
			GOTERM_CC_ALL	GO:0031981~nuclear lumen	28	30.4348	6.61081e-08	KIF4A,LMNB1,E2F6,EZH2,SYNCRIP,MCM7,GATAD2A,TCF3,RBM28,HNRPH1,PRPF40A,SETDB1,RBBP4,POLI,PTBP1,PAK1IP1,TP53,SMAD4,CENPF,PMF1,NOL5A,ZNF22,ZNF3,SMARCE1,MED17,TDG,SNRPF,BAT1	80	1257	11082	3.08568	9.3873e-06	1.87747e-06
			GOTERM_BP_ALL	GO:0044237~cellular metabolic process	61	66.3043	7.62882e-08	METAP2,E2F6,EZH2,LSM7,SYNCRIP,ALG8,NONO,TP53I3,MCM7,HOXC4,KLHL20,ZNF43,POLI,RBBP4,PTBP1,TP53,NOL5A,ZNF3,PRKD1,DDX39,ZNF193,BAZ1A,TIMELESS,MED17,TGIF2,ZNF551,ZNF432,SNRPF,BAT1,FOXM1,SNRPB2,TCF7L1,BCL11B,GATAD2A,NEDD4L,HNRNPC,ZNF562,TCF3,RBM28,HNRPH1,PRPF40A,SETDB1,GINS1,ODC1,SMAD4,CENPF,ALMS1,ELAVL1,PMF1,ZNF20,ZNF22,UIMC1,ITPA,NRF1,SALL1,C19ORF58,TDG,ZBTB1	76	5202	10391	1.60326	6.43089e-05	3.21554e-06
			GOTERM_CC_ALL	GO:0043229~intracellular organelle	71	77.1739	8.82598e-08	HNRPAB,E2F6,EZH2,LSM7,SYNCRIP,ALG8,C20ORF11,NONO,MCM7,TIA1,HOXC4,LBR,KLHL20,RBM12,ZNF43,POLI,RBBP4,KIAA0284,PTBP1,G3BP1,TP53,NOL5A,ZNF3,ZNF193,DDX39,BAZ1A,SMARCE1,TIMELESS,MED17,TGIF2,ZNF551,ZNF432,SNRPF,BAT1,KIF4A,LMNB1,NUP160,FOXM1,SNRPB2,TCF7L1,BCL11B,PITRM1,GATAD2A,CHD1,HNRNPC,TCF3,ZNF562,RBM28,HNRPH1,PRPF40A,SETDB1,GINS1,ODC1,PAK1IP1,SMAD4,ELAVL1,ALMS1,CENPF,PMF1,ZNF20,UIMC1,ZNF22,CORO1C,NRF…	80	6839	11082	1.43812	1.25328e-05	2.08881e-06
			GOTERM_CC_ALL	GO:0043231~intracellular membrane-bounded organelle	67	72.8261	9.18359e-08	HNRPAB,E2F6,EZH2,LSM7,SYNCRIP,ALG8,C20ORF11,NONO,MCM7,TIA1,HOXC4,LBR,RBM12,ZNF43,POLI,RBBP4,PTBP1,G3BP1,TP53,NOL5A,ZNF3,ZNF193,DDX39,BAZ1A,SMARCE1,TIMELESS,MED17,TGIF2,ZNF551,ZNF432,SNRPF,BAT1,KIF4A,LMNB1,NUP160,FOXM1,SNRPB2,TCF7L1,BCL11B,PITRM1,GATAD2A,CHD1,HNRNPC,ZNF562,TCF3,RBM28,HNRPH1,PRPF40A,SETDB1,GINS1,ODC1,PAK1IP1,SMAD4,ELAVL1,CENPF,PMF1,ZNF20,UIMC1,ZNF22,NRF1,SALL1,NARG2,TDG,ZBTB1,LRP5	80	6126	11082	1.51505	1.30406e-05	1.86295e-06
			GOTERM_CC_ALL	GO:0043227~membrane-bounded organelle	67	72.8261	9.73325e-08	HNRPAB,E2F6,EZH2,LSM7,SYNCRIP,ALG8,C20ORF11,NONO,MCM7,TIA1,HOXC4,LBR,RBM12,ZNF43,POLI,RBBP4,PTBP1,G3BP1,TP53,NOL5A,ZNF3,ZNF193,DDX39,BAZ1A,SMARCE1,TIMELESS,MED17,TGIF2,ZNF551,ZNF432,SNRPF,BAT1,KIF4A,LMNB1,NUP160,FOXM1,SNRPB2,TCF7L1,BCL11B,PITRM1,GATAD2A,CHD1,HNRNPC,ZNF562,TCF3,RBM28,HNRPH1,PRPF40A,SETDB1,GINS1,ODC1,PAK1IP1,SMAD4,ELAVL1,CENPF,PMF1,ZNF20,UIMC1,ZNF22,NRF1,SALL1,NARG2,TDG,ZBTB1,LRP5	80	6133	11082	1.51332	1.38211e-05	1.72765e-06
			GOTERM_CC_ALL	GO:0043226~organelle	71	77.1739	9.74367e-08	HNRPAB,E2F6,EZH2,LSM7,SYNCRIP,ALG8,C20ORF11,NONO,MCM7,TIA1,HOXC4,LBR,KLHL20,RBM12,ZNF43,POLI,RBBP4,KIAA0284,PTBP1,G3BP1,TP53,NOL5A,ZNF3,ZNF193,DDX39,BAZ1A,SMARCE1,TIMELESS,MED17,TGIF2,ZNF551,ZNF432,SNRPF,BAT1,KIF4A,LMNB1,NUP160,FOXM1,SNRPB2,TCF7L1,BCL11B,PITRM1,GATAD2A,CHD1,HNRNPC,TCF3,ZNF562,RBM28,HNRPH1,PRPF40A,SETDB1,GINS1,ODC1,PAK1IP1,SMAD4,ELAVL1,ALMS1,CENPF,PMF1,ZNF20,UIMC1,ZNF22,CORO1C,NRF…	80	6851	11082	1.4356	1.38359e-05	1.53733e-06
			GOTERM_BP_ALL	GO:0019222~regulation of metabolic process	42	45.6522	2.43409e-07	HNRPAB,E2F6,FOXM1,EZH2,SYNCRIP,TCF7L1,NONO,MCM7,TIA1,HOXC4,BCL11B,GATAD2A,APBA3,CHD1,NEDD4L,ZNF562,TCF3,ZNF43,SETDB1,RBBP4,SMAD4,TP53,CENPF,ELAVL1,PMF1,ZNF20,ZNF3,UIMC1,ZNF22,ZNF193,NRF1,BAZ1A,SMARCE1,TIMELESS,MED17,SALL1,TGIF2,ZNF551,ZNF432,ZBTB1	76	2771	10391	2.07232	0.000205173	9.7711e-06
			GOTERM_BP_ALL	GO:0008152~metabolic process	64	69.5652	4.8053e-07	METAP2,E2F6,EZH2,LSM7,SYNCRIP,ALG8,NONO,TP53I3,MCM7,HOXC4,KLHL20,RBM12,ZNF43,POLI,RBBP4,PTBP1,TP53,NOL5A,ZNF3,PRKD1,DDX39,ZNF193,BAZ1A,TIMELESS,MED17,TGIF2,ZNF551,ZNF432,SNRPF,BAT1,FOXM1,SNRPB2,TCF7L1,BCL11B,PITRM1,GATAD2A,NEDD4L,HNRNPC,ZNF562,TCF3,RBM28,HNRPH1,PRPF40A,SETDB1,GINS1,ODC1,SMAD4,ELAVL1,ALMS1,CENPF,PMF1,ZNF20,UIMC1,ZNF22,ITPA,NRF1,SALL1,C19ORF58,TDG,ZBTB1,LRP5	76	5911	10391	1.48034	0.000405004	1.84129e-05
			GOTERM_BP_ALL	GO:0031323~regulation of cellular metabolic process	40	43.4783	6.43944e-07	HNRPAB,E2F6,FOXM1,EZH2,SYNCRIP,TCF7L1,NONO,MCM7,TIA1,HOXC4,BCL11B,GATAD2A,CHD1,ZNF562,TCF3,SETDB1,ZNF43,RBBP4,SMAD4,TP53,CENPF,ELAVL1,PMF1,ZNF20,ZNF3,UIMC1,ZNF22,ZNF193,NRF1,BAZ1A,SMARCE1,TIMELESS,MED17,SALL1,TGIF2,ZNF551,ZNF432,ZBTB1	76	2634	10391	2.07629	0.000542698	2.36017e-05
			GOTERM_BP_ALL	GO:0051252~regulation of RNA metabolic process	27	29.3478	9.11479e-07	HNRPAB,E2F6,FOXM1,EZH2,SYNCRIP,TCF7L1,HOXC4,BCL11B,GATAD2A,CHD1,TCF3,ZNF562,ZNF43,SMAD4,TP53,ELAVL1,ZNF20,ZNF3,ZNF193,NRF1,SMARCE1,MED17,TGIF2,ZNF551,ZNF432	76	1330	10391	2.77559	0.000768082	3.20152e-05
			GOTERM_BP_ALL	GO:0008380~RNA splicing	12	13.0435	1.14619e-06	NONO,DDX39,PTBP1,SNRPB2,LSM7,SYNCRIP,HNRNPC,SNRPF,RBM28,HNRPH1,PRPF40A,BAT1	76	242	10391	6.77969	0.000965775	3.86489e-05
			GOTERM_CC_ALL	GO:0070013~intracellular organelle lumen	29	31.5217	1.14653e-06	KIF4A,LMNB1,E2F6,EZH2,SYNCRIP,MCM7,PITRM1,GATAD2A,TCF3,RBM28,HNRPH1,PRPF40A,SETDB1,RBBP4,POLI,PTBP1,PAK1IP1,TP53,SMAD4,CENPF,PMF1,NOL5A,ZNF22,ZNF3,SMARCE1,MED17,TDG,SNRPF,BAT1	80	1540	11082	2.60859	0.000162794	1.62806e-05
			GOTERM_CC_ALL	GO:0043233~organelle lumen	29	31.5217	1.95506e-06	KIF4A,LMNB1,E2F6,EZH2,SYNCRIP,MCM7,PITRM1,GATAD2A,TCF3,RBM28,HNRPH1,PRPF40A,SETDB1,RBBP4,POLI,PTBP1,PAK1IP1,TP53,SMAD4,CENPF,PMF1,NOL5A,ZNF22,ZNF3,SMARCE1,MED17,TDG,SNRPF,BAT1	80	1581	11082	2.54094	0.00027758	2.52377e-05
			GOTERM_BP_ALL	GO:0016071~mRNA metabolic process	13	14.1304	2.22737e-06	SNRPB2,LSM7,PTBP1,ELAVL1,SYNCRIP,NONO,DDX39,HNRNPC,SNRPF,RBM28,HNRPH1,BAT1,PRPF40A	76	314	10391	5.66053	0.00187591	7.22157e-05
			GOTERM_CC_ALL	GO:0031974~membrane-enclosed lumen	29	31.5217	2.8883e-06	KIF4A,LMNB1,E2F6,EZH2,SYNCRIP,MCM7,PITRM1,GATAD2A,TCF3,RBM28,HNRPH1,PRPF40A,SETDB1,RBBP4,POLI,PTBP1,PAK1IP1,TP53,SMAD4,CENPF,PMF1,NOL5A,ZNF22,ZNF3,SMARCE1,MED17,TDG,SNRPF,BAT1	80	1612	11082	2.49208	0.000410055	3.41776e-05
			GOTERM_BP_ALL	GO:0006397~mRNA processing	12	13.0435	3.58167e-06	NONO,DDX39,PTBP1,SNRPB2,LSM7,SYNCRIP,HNRNPC,SNRPF,RBM28,HNRPH1,PRPF40A,BAT1	76	272	10391	6.03193	0.0030148	0.000111822
			GOTERM_BP_ALL	GO:0044249~cellular biosynthetic process	38	41.3043	6.11237e-06	E2F6,FOXM1,EZH2,ALG8,TCF7L1,NONO,MCM7,HOXC4,BCL11B,GATAD2A,ZNF562,TCF3,GINS1,SETDB1,ZNF43,ODC1,POLI,RBBP4,SMAD4,TP53,CENPF,PMF1,ZNF20,ZNF3,UIMC1,ZNF22,ZNF193,NRF1,BAZ1A,TIMELESS,MED17,SALL1,TGIF2,ZNF551,ZNF432,ZBTB1	76	2631	10391	1.97472	0.00513949	0.00018401
			GOTERM_BP_ALL	GO:0006355~regulation of transcription, DNA-dependent	25	27.1739	7.49109e-06	ZNF43,HNRPAB,E2F6,FOXM1,EZH2,TP53,SMAD4,ZNF20,ZNF3,TCF7L1,ZNF193,NRF1,SMARCE1,MED17,BCL11B,HOXC4,GATAD2A,CHD1,TGIF2,ZNF551,ZNF432,ZNF562,TCF3	76	1297	10391	2.63538	0.00629511	0.000217735
			GOTERM_CC_ALL	GO:0005654~nucleoplasm	19	20.6522	8.44422e-06	POLI,RBBP4,E2F6,PTBP1,EZH2,TP53,SMAD4,SYNCRIP,PMF1,MCM7,SMARCE1,MED17,GATAD2A,TDG,SNRPF,TCF3,HNRPH1,BAT1,PRPF40A	80	792	11082	3.3232	0.00119837	9.2233e-05
			GOTERM_MF_ALL	GO:0003723~RNA binding	16	17.3913	1.11966e-05	HNRPAB,PTBP1,LSM7,G3BP1,SNRPB2,ELAVL1,SYNCRIP,NOL5A,NONO,TIA1,HNRNPC,SNRPF,RBM28,RBM12,HNRPH1,BAT1	79	574	10886	3.84104	0.00234855	0.000783462
			GOTERM_BP_ALL	GO:0016070~RNA metabolic process	19	20.6522	1.15563e-05	FOXM1,PTBP1,LSM7,SNRPB2,TP53,ELAVL1,SYNCRIP,PMF1,NOL5A,NONO,DDX39,NRF1,MED17,HNRNPC,SNRPF,RBM28,HNRPH1,BAT1,PRPF40A	76	804	10391	3.23103	0.00969475	0.000324682
			GOTERM_BP_ALL	GO:0009058~biosynthetic process	38	41.3043	1.25927e-05	E2F6,FOXM1,EZH2,ALG8,TCF7L1,NONO,MCM7,HOXC4,BCL11B,GATAD2A,ZNF562,TCF3,GINS1,SETDB1,ZNF43,ODC1,POLI,RBBP4,SMAD4,TP53,CENPF,PMF1,ZNF20,ZNF3,UIMC1,ZNF22,ZNF193,NRF1,BAZ1A,TIMELESS,MED17,SALL1,TGIF2,ZNF551,ZNF432,ZBTB1	76	2709	10391	1.91787	0.0105596	0.000342385
			GOTERM_BP_ALL	GO:0009987~cellular process	73	79.3478	5.13388e-05	HNRPAB,METAP2,E2F6,EZH2,LSM7,SYNCRIP,ALG8,NONO,TP53I3,MCM7,TIA1,HOXC4,KLHL20,RBM12,ZNF43,POLI,RBBP4,PTBP1,TP53,NOL5A,ZNF3,PRKD1,ZNF193,DDX39,PDCL3,BAZ1A,SMARCE1,TIMELESS,MED17,TGIF2,ZNF551,ZNF432,SNRPF,BAT1,KIF4A,NUP160,FOXM1,SNRPB2,TCF7L1,BCL11B,APBA3,GATAD2A,CHD1,HNRNPC,NEDD4L,TCF3,ZNF562,RBM28,HNRPH1,PRPF40A,SETDB1,GINS1,ODC1,SMAD4,ELAVL1,ALMS1,CENPF,PMF1,ZNF20,UIMC1,ZNF22,CORO1C,ITPA,NRF1,SAL…	76	8282	10391	1.20512	0.0423565	0.00135158
			GOTERM_BP_ALL	GO:0000375~RNA splicing, via transesterification reactions	8	8.69565	6.1272e-05	DDX39,PTBP1,SNRPB2,LSM7,HNRNPC,SNRPF,HNRPH1,BAT1	76	139	10391	7.86899	0.0503425	0.00156405
			GOTERM_BP_ALL	GO:0000398~nuclear mRNA splicing, via spliceosome	8	8.69565	6.1272e-05	DDX39,PTBP1,SNRPB2,LSM7,HNRNPC,SNRPF,HNRPH1,BAT1	76	139	10391	7.86899	0.0503425	0.00156405
			GOTERM_BP_ALL	GO:0000377~RNA splicing, via transesterification reactions with bulged adenosine as nucleophile	8	8.69565	6.1272e-05	DDX39,PTBP1,SNRPB2,LSM7,HNRNPC,SNRPF,HNRPH1,BAT1	76	139	10391	7.86899	0.0503425	0.00156405
			KEGG_PATHWAY	hsa03040:Spliceosome	6	6.52174	7.3186e-05	SNRPB2,LSM7,HNRNPC,SNRPF,PRPF40A,BAT1	19	110	4203	12.066	0.00285029	0.00285029
			GOTERM_BP_ALL	GO:0006396~RNA processing	13	14.1304	9.29482e-05	SNRPB2,LSM7,PTBP1,SYNCRIP,NOL5A,NONO,DDX39,HNRNPC,SNRPF,RBM28,HNRPH1,BAT1,PRPF40A	76	456	10391	3.89782	0.0753675	0.00230202
			GOTERM_CC_ALL	GO:0005681~spliceosome	7	7.6087	0.000142184	SNRPB2,SYNCRIP,HNRNPC,SNRPF,RBM28,HNRPH1,BAT1	80	112	11082	8.65781	0.0199891	0.00144122
			GOTERM_CC_ALL	GO:0044451~nucleoplasm part	13	14.1304	0.000164407	RBBP4,E2F6,EZH2,TP53,SMAD4,PMF1,MCM7,SMARCE1,MED17,GATAD2A,TCF3,BAT1,PRPF40A	80	489	11082	3.68267	0.0230772	0.0015553
			GOTERM_CC_ALL	GO:0044446~intracellular organelle part	41	44.5652	0.000256518	KIF4A,LMNB1,NUP160,E2F6,EZH2,SNRPB2,SYNCRIP,ALG8,MCM7,PITRM1,GATAD2A,CHD1,HNRNPC,RBM28,TCF3,LBR,HNRPH1,PRPF40A,SETDB1,ODC1,POLI,RBBP4,KIAA0284,PTBP1,PAK1IP1,SMAD4,TP53,CENPF,ALMS1,PMF1,NOL5A,ZNF3,UIMC1,ZNF22,BAZ1A,SMARCE1,TIMELESS,MED17,TDG,SNRPF,BAT1	80	3469	11082	1.63722	0.0357747	0.0022743
			GOTERM_CC_ALL	GO:0044422~organelle part	41	44.5652	0.000295316	KIF4A,LMNB1,NUP160,E2F6,EZH2,SNRPB2,SYNCRIP,ALG8,MCM7,PITRM1,GATAD2A,CHD1,HNRNPC,RBM28,TCF3,LBR,HNRPH1,PRPF40A,SETDB1,ODC1,POLI,RBBP4,KIAA0284,PTBP1,PAK1IP1,SMAD4,TP53,CENPF,ALMS1,PMF1,NOL5A,ZNF3,UIMC1,ZNF22,BAZ1A,SMARCE1,TIMELESS,MED17,TDG,SNRPF,BAT1	80	3490	11082	1.62737	0.0410737	0.00246408
			GOTERM_CC_ALL	GO:0005694~chromosome	11	11.9565	0.000371021	SETDB1,BAZ1A,MCM7,RBBP4,TIMELESS,SMARCE1,NUP160,TP53,CENPF,CHD1,PMF1	80	383	11082	3.97852	0.0513305	0.00292321
			GOTERM_MF_ALL	GO:0003727~single-stranded RNA binding	4	4.34783	0.000642679	TIA1,PTBP1,SYNCRIP,HNRPH1	79	24	10886	22.9662	0.126289	0.0331883
			GOTERM_CC_ALL	GO:0030529~ribonucleoprotein complex	11	11.9565	0.000805526	HNRPAB,PTBP1,SNRPB2,LSM7,SYNCRIP,HNRNPC,SNRPF,RBM28,NOL5A,HNRPH1,BAT1	80	423	11082	3.6023	0.108126	0.00600458
			GOTERM_MF_ALL	GO:0003729~mRNA binding	5	5.43478	0.000933978	HNRPAB,TIA1,ELAVL1,SYNCRIP,HNRNPC	79	61	10886	11.2949	0.178174	0.0384853
			GOTERM_BP_ALL	GO:0006259~DNA metabolic process	11	11.9565	0.000952413	NONO,GINS1,MCM7,POLI,RBBP4,BCL11B,TDG,GATAD2A,TP53,CENPF,UIMC1	76	428	10391	3.51393	0.552136	0.0226891
			GOTERM_MF_ALL	GO:0003700~transcription factor activity	15	16.3043	0.000970693	HNRPAB,E2F6,FOXM1,TP53,SMAD4,ZNF20,TCF7L1,ZNF3,ZNF193,NRF1,SALL1,HOXC4,GATAD2A,TGIF2,TCF3	79	766	10886	2.69838	0.184492	0.0334195
			GOTERM_MF_ALL	GO:0030528~transcription regulator activity	19	20.6522	0.00181272	HNRPAB,E2F6,FOXM1,EZH2,TP53,SMAD4,PMF1,ZNF20,TCF7L1,ZNF3,ZNF193,NRF1,SMARCE1,MED17,SALL1,HOXC4,GATAD2A,TGIF2,TCF3	79	1206	10886	2.17094	0.316833	0.0529761
			GOTERM_BP_ALL	GO:0010558~negative regulation of macromolecule biosynthetic process	11	11.9565	0.00207953	HNRPAB,TIMELESS,SMARCE1,E2F6,TIA1,GATAD2A,SMAD4,TP53,CENPF,TCF3,TCF7L1,UIMC1	76	475	10391	3.16623	0.827069	0.0475772
			GOTERM_BP_ALL	GO:0016481~negative regulation of transcription	10	10.8696	0.00220916	HNRPAB,TIMELESS,SMARCE1,E2F6,GATAD2A,SMAD4,TP53,CENPF,TCF3,TCF7L1,UIMC1	76	399	10391	3.42666	0.845008	0.0491403
			GOTERM_BP_ALL	GO:0031327~negative regulation of cellular biosynthetic process	11	11.9565	0.00253341	HNRPAB,TIMELESS,SMARCE1,E2F6,TIA1,GATAD2A,SMAD4,TP53,CENPF,TCF3,TCF7L1,UIMC1	76	488	10391	3.08189	0.882154	0.0547189
			GOTERM_BP_ALL	GO:0050794~regulation of cellular process	50	54.3478	0.00266527	HNRPAB,E2F6,FOXM1,EZH2,SYNCRIP,TCF7L1,NONO,TP53I3,MCM7,HOXC4,BCL11B,TIA1,GATAD2A,APBA3,CHD1,NEDD4L,TCF3,ZNF562,ZNF43,SETDB1,ODC1,RBBP4,G3BP1,PAK1IP1,TP53,SMAD4,ELAVL1,ALMS1,CENPF,PMF1,ZNF20,UIMC1,ZNF22,ZNF3,PRKD1,CORO1C,ZNF193,NRF1,BAZ1A,TIMELESS,SMARCE1,MED17,SALL1,TGIF2,ZNF432,ZNF551,ZBTB1,LRP5	76	5063	10391	1.35022	0.894582	0.0560554
			GOTERM_BP_ALL	GO:0009890~negative regulation of biosynthetic process	11	11.9565	0.00297709	HNRPAB,TIMELESS,SMARCE1,E2F6,TIA1,GATAD2A,SMAD4,TP53,CENPF,TCF3,TCF7L1,UIMC1	76	499	10391	3.01395	0.91901	0.0609024
			GOTERM_CC_ALL	GO:0045120~pronucleus	3	3.26087	0.00371957	EZH2,CENPF,HNRNPC	80	13	11082	31.9673	0.410902	0.0261112
			GOTERM_BP_ALL	GO:0010629~negative regulation of gene expression	10	10.8696	0.00387601	HNRPAB,TIMELESS,SMARCE1,E2F6,GATAD2A,SMAD4,TP53,CENPF,TCF3,TCF7L1,UIMC1	76	434	10391	3.15032	0.962139	0.0767445
			GOTERM_BP_ALL	GO:0045934~negative regulation of nucleobase, nucleoside, nucleotide and nucleic acid metabolic process	10	10.8696	0.00477031	HNRPAB,TIMELESS,SMARCE1,E2F6,GATAD2A,SMAD4,TP53,CENPF,TCF3,TCF7L1,UIMC1	76	448	10391	3.05187	0.982243	0.0915142
			GOTERM_BP_ALL	GO:0051172~negative regulation of nitrogen compound metabolic process	10	10.8696	0.00519977	HNRPAB,TIMELESS,SMARCE1,E2F6,GATAD2A,SMAD4,TP53,CENPF,TCF3,TCF7L1,UIMC1	76	454	10391	3.01153	0.987659	0.0971561
			GOTERM_CC_ALL	GO:0016363~nuclear matrix	4	4.34783	0.00537186	KIF4A,LMNB1,TP53,CENPF	80	50	11082	11.082	0.534601	0.0357666
			GOTERM_CC_ALL	GO:0034399~nuclear periphery	4	4.34783	0.00700981	KIF4A,LMNB1,TP53,CENPF	80	55	11082	10.0745	0.631715	0.0443891
			GOTERM_CC_ALL	GO:0043232~intracellular non-membrane-bounded organelle	25	27.1739	0.00744593	KIF4A,NUP160,LMNB1,MCM7,GATAD2A,CHD1,RBM28,KLHL20,HNRPH1,SETDB1,RBBP4,KIAA0284,PAK1IP1,PTBP1,TP53,ALMS1,CENPF,PMF1,NOL5A,ZNF22,ZNF3,CORO1C,BAZ1A,TIMELESS,SMARCE1	80	2058	11082	1.68276	0.653987	0.0450941
			GOTERM_CC_ALL	GO:0043228~non-membrane-bounded organelle	25	27.1739	0.00744593	KIF4A,NUP160,LMNB1,MCM7,GATAD2A,CHD1,RBM28,KLHL20,HNRPH1,SETDB1,RBBP4,KIAA0284,PAK1IP1,PTBP1,TP53,ALMS1,CENPF,PMF1,NOL5A,ZNF22,ZNF3,CORO1C,BAZ1A,TIMELESS,SMARCE1	80	2058	11082	1.68276	0.653987	0.0450941
			GOTERM_CC_ALL	GO:0044427~chromosomal part	8	8.69565	0.00793839	MCM7,RBBP4,TIMELESS,NUP160,TP53,CENPF,CHD1,PMF1	80	322	11082	3.44161	0.677531	0.0460617
			GOTERM_CC_ALL	GO:0032991~macromolecular complex	29	31.5217	0.00822018	HNRPAB,KIF4A,NUP160,LMNB1,E2F6,LSM7,EZH2,SNRPB2,SYNCRIP,MCM7,GATAD2A,HNRNPC,RBM28,TCF3,LBR,HNRPH1,RBBP4,KIAA0284,PTBP1,SMAD4,TP53,CENPF,PMF1,NOL5A,UIMC1,SMARCE1,MED17,SNRPF,BAT1	80	2552	11082	1.57415	0.690281	0.0458015
			GOTERM_BP_ALL	GO:0051276~chromosome organization	9	9.78261	0.00843826	SETDB1,RBBP4,SMARCE1,EZH2,TP53,CENPF,CHD1,TCF3,TCF7L1,UIMC1	76	404	10391	3.04582	0.99921	0.149861
			GOTERM_MF_ALL	GO:0004386~helicase activity	5	5.43478	0.00871146	DDX39,MCM7,G3BP1,CHD1,BAT1	79	113	10886	6.09723	0.840773	0.20521
			GOTERM_BP_ALL	GO:0050789~regulation of biological process	50	54.3478	0.00874258	HNRPAB,E2F6,FOXM1,EZH2,SYNCRIP,TCF7L1,NONO,TP53I3,MCM7,HOXC4,BCL11B,TIA1,GATAD2A,APBA3,CHD1,NEDD4L,TCF3,ZNF562,ZNF43,SETDB1,ODC1,RBBP4,G3BP1,PAK1IP1,TP53,SMAD4,ELAVL1,ALMS1,CENPF,PMF1,ZNF20,UIMC1,ZNF22,ZNF3,PRKD1,CORO1C,ZNF193,NRF1,BAZ1A,TIMELESS,SMARCE1,MED17,SALL1,TGIF2,ZNF432,ZNF551,ZBTB1,LRP5	76	5309	10391	1.28766	0.99939	0.15168
			GOTERM_CC_ALL	GO:0005730~nucleolus	11	11.9565	0.00907966	SETDB1,SMARCE1,PAK1IP1,PTBP1,GATAD2A,TP53,RBM28,NOL5A,HNRPH1,ZNF22,ZNF3	80	592	11082	2.57394	0.726157	0.048595
			GOTERM_CC_ALL	GO:0044464~cell part	80	86.9565	0.0101011	HNRPAB,METAP2,E2F6,EZH2,LSM7,SYNCRIP,ALG8,C20ORF11,NONO,MCM7,TIA1,HOXC4,LBR,KLHL20,RBM12,ZNF43,POLI,RBBP4,KIAA0284,PTBP1,G3BP1,TP53,NOL5A,ZNF3,PRKD1,ZNF193,DDX39,PDCL3,BAZ1A,SMARCE1,TIMELESS,MED17,SDCCAG3,TGIF2,ZNF432,ZNF551,SNRPF,BAT1,KIF4A,LMNB1,NUP160,FOXM1,SNRPB2,TCF7L1,BCL11B,PITRM1,APBA3,GATAD2A,CHD1,HNRNPC,NEDD4L,TCF3,ZNF562,RBM28,HNRPH1,PRPF40A,SETDB1,GINS1,ODC1,PAK1IP1,SMAD4,ELAVL1,ALMS1…	80	10458	11082	1.05967	0.763463	0.0519941
			GOTERM_CC_ALL	GO:0005623~cell	80	86.9565	0.010178	HNRPAB,METAP2,E2F6,EZH2,LSM7,SYNCRIP,ALG8,C20ORF11,NONO,MCM7,TIA1,HOXC4,LBR,KLHL20,RBM12,ZNF43,POLI,RBBP4,KIAA0284,PTBP1,G3BP1,TP53,NOL5A,ZNF3,PRKD1,ZNF193,DDX39,PDCL3,BAZ1A,SMARCE1,TIMELESS,MED17,SDCCAG3,TGIF2,ZNF432,ZNF551,SNRPF,BAT1,KIF4A,LMNB1,NUP160,FOXM1,SNRPB2,TCF7L1,BCL11B,PITRM1,APBA3,GATAD2A,CHD1,HNRNPC,NEDD4L,TCF3,ZNF562,RBM28,HNRPH1,PRPF40A,SETDB1,GINS1,ODC1,PAK1IP1,SMAD4,ELAVL1,ALMS1…	80	10459	11082	1.05957	0.766058	0.0505586
			GOTERM_CC_ALL	GO:0005667~transcription factor complex	6	6.52174	0.0106818	E2F6,MED17,SMAD4,TP53,PMF1,TCF3	80	187	11082	4.44465	0.782372	0.0512264
			GOTERM_BP_ALL	GO:0031324~negative regulation of cellular metabolic process	11	11.9565	0.0155565	HNRPAB,TIMELESS,SMARCE1,E2F6,TIA1,GATAD2A,SMAD4,TP53,CENPF,TCF3,TCF7L1,UIMC1	76	636	10391	2.36472	0.999998	0.249737
			GOTERM_BP_ALL	GO:0010605~negative regulation of macromolecule metabolic process	11	11.9565	0.0166808	HNRPAB,TIMELESS,SMARCE1,E2F6,TIA1,GATAD2A,SMAD4,TP53,CENPF,TCF3,TCF7L1,UIMC1	76	643	10391	2.33897	0.999999	0.26045
			KEGG_PATHWAY	hsa04310:Wnt signaling pathway	4	4.34783	0.0182069	SMAD4,TP53,TCF3,TCF7L1,LRP5	19	134	4203	6.6033	0.511596	0.301141
			GOTERM_CC_ALL	GO:0000228~nuclear chromosome	5	5.43478	0.0185137	BAZ1A,MCM7,RBBP4,TIMELESS,SMARCE1	80	142	11082	4.87764	0.929602	0.0846537
			GOTERM_MF_ALL	GO:0042802~identical protein binding	10	10.8696	0.0190486	NONO,TP53I3,TIMELESS,SMAD4,ELAVL1,CENPF,HNRNPC,TCF3,ZNF3,BAT1	79	564	10886	2.44322	0.982381	0.361577
			GOTERM_MF_ALL	GO:0003682~chromatin binding	5	5.43478	0.0192533	SMARCE1,EZH2,TP53,CENPF,CHD1	79	143	10886	4.81809	0.983137	0.335196
			GOTERM_MF_ALL	GO:0008026~ATP-dependent helicase activity	4	4.34783	0.0195962	DDX39,G3BP1,CHD1,BAT1	79	80	10886	6.88987	0.984331	0.314649
			GOTERM_MF_ALL	GO:0070035~purine NTP-dependent helicase activity	4	4.34783	0.0195962	DDX39,G3BP1,CHD1,BAT1	79	80	10886	6.88987	0.984331	0.314649
			GOTERM_BP_ALL	GO:0006406~mRNA export from nucleus	3	3.26087	0.0196253	DDX39,NUP160,BAT1	76	30	10391	13.6724	1	0.293969
			GOTERM_MF_ALL	GO:0008270~zinc ion binding	19	20.6522	0.020118	SETDB1,ZNF43,TP53,ZNF20,ZNF3,ZNF22,PRKD1,ZNF193,TP53I3,BAZ1A,SALL1,BCL11B,PITRM1,GATAD2A,ZNF551,ZNF432,ZNF562,ZBTB1	79	1522	10886	1.7202	0.985988	0.299286
			GOTERM_MF_ALL	GO:0043565~sequence-specific DNA binding	9	9.78261	0.0207306	HNRPAB,NRF1,HOXC4,FOXM1,GATAD2A,SMAD4,TP53,TGIF2,TCF3	79	478	10886	2.59451	0.987713	0.287089
			GOTERM_MF_ALL	GO:0005488~binding	75	81.5217	0.0211347	HNRPAB,METAP2,E2F6,EZH2,LSM7,SYNCRIP,C20ORF11,NONO,TP53I3,MCM7,TIA1,HOXC4,LBR,KLHL20,RBM12,ZNF43,POLI,RBBP4,PTBP1,G3BP1,TP53,NOL5A,ZNF3,PRKD1,ZNF193,DDX39,PDCL3,BAZ1A,SMARCE1,TIMELESS,MED17,TGIF2,ZNF551,ZNF432,SNRPF,BAT1,KIF4A,NUP160,FOXM1,SNRPB2,TCF7L1,BCL11B,PITRM1,APBA3,GATAD2A,CHD1,HNRNPC,NEDD4L,TCF3,ZNF562,RBM28,HNRPH1,PRPF40A,SETDB1,GINS1,ODC1,RRP15,SMAD4,ELAVL1,CENPF,PMF1,ZNF20,UIMC1,ZNF22…	79	9484	10886	1.08971	0.988733	0.274155
			GOTERM_BP_ALL	GO:0006325~chromatin organization	7	7.6087	0.023865	SETDB1,RBBP4,SMARCE1,EZH2,CHD1,TCF3,TCF7L1,UIMC1	76	309	10391	3.0973	1	0.340025
			GOTERM_BP_ALL	GO:0045892~negative regulation of transcription, DNA-dependent	7	7.6087	0.0242001	HNRPAB,SMARCE1,E2F6,GATAD2A,SMAD4,TP53,TCF3,TCF7L1	76	310	10391	3.08731	1	0.338358
			GOTERM_BP_ALL	GO:0009892~negative regulation of metabolic process	11	11.9565	0.0251897	HNRPAB,TIMELESS,SMARCE1,E2F6,TIA1,GATAD2A,SMAD4,TP53,CENPF,TCF3,TCF7L1,UIMC1	76	687	10391	2.18917	1	0.344072
			GOTERM_MF_ALL	GO:0003678~DNA helicase activity	3	3.26087	0.0258878	MCM7,G3BP1,CHD1	79	35	10886	11.8112	0.995946	0.307331
			GOTERM_BP_ALL	GO:0016568~chromatin modification	6	6.52174	0.0259221	SETDB1,RBBP4,SMARCE1,EZH2,CHD1,UIMC1	76	232	10391	3.53596	1	0.34674
			GOTERM_BP_ALL	GO:0051253~negative regulation of RNA metabolic process	7	7.6087	0.0259234	HNRPAB,SMARCE1,E2F6,GATAD2A,SMAD4,TP53,TCF3,TCF7L1	76	315	10391	3.0383	1	0.341484
			GOTERM_MF_ALL	GO:0000166~nucleotide binding	21	22.8261	0.0267488	HNRPAB,KIF4A,PTBP1,G3BP1,SNRPB2,TP53,SYNCRIP,ELAVL1,NONO,PRKD1,DDX39,TP53I3,MCM7,TIA1,CHD1,HNRNPC,RBM28,HNRPH1,RBM12,BAT1,ATAD2B	79	1803	10886	1.60496	0.996633	0.299429
			GOTERM_CC_ALL	GO:0017053~transcriptional repressor complex	3	3.26087	0.0270326	RBBP4,SMARCE1,GATAD2A	80	36	11082	11.5437	0.979585	0.117972
			GOTERM_BP_ALL	GO:0006405~RNA export from nucleus	3	3.26087	0.0290911	DDX39,NUP160,BAT1	76	37	10391	11.0857	1	0.369272
			GOTERM_BP_ALL	GO:0006974~response to DNA damage stimulus	7	7.6087	0.0296127	NONO,MCM7,POLI,TIMELESS,TDG,TP53,UIMC1	76	325	10391	2.94482	1	0.369182
			GOTERM_BP_ALL	GO:0006260~DNA replication	5	5.43478	0.0300198	GINS1,MCM7,POLI,RBBP4,CENPF	76	163	10391	4.19398	1	0.367976
			GOTERM_CC_ALL	GO:0000785~chromatin	5	5.43478	0.0330338	MCM7,RBBP4,TIMELESS,CENPF,CHD1	80	170	11082	4.07426	0.99152	0.138485
			GOTERM_BP_ALL	GO:0065007~biological regulation	50	54.3478	0.0340021	HNRPAB,E2F6,FOXM1,EZH2,SYNCRIP,TCF7L1,NONO,TP53I3,MCM7,HOXC4,BCL11B,TIA1,GATAD2A,APBA3,CHD1,NEDD4L,TCF3,ZNF562,ZNF43,SETDB1,ODC1,RBBP4,G3BP1,PAK1IP1,TP53,SMAD4,ELAVL1,ALMS1,CENPF,PMF1,ZNF20,UIMC1,ZNF22,ZNF3,PRKD1,CORO1C,ZNF193,NRF1,BAZ1A,TIMELESS,SMARCE1,MED17,SALL1,TGIF2,ZNF432,ZNF551,ZBTB1,LRP5	76	5640	10391	1.21209	1	0.400477
			GOTERM_BP_ALL	GO:0002326~B cell lineage commitment	2	2.17391	0.0355785	TP53,TCF3	76	5	10391	54.6895	1	0.409354
			GOTERM_BP_ALL	GO:0006357~regulation of transcription from RNA polymerase II promoter	10	10.8696	0.0407762	NRF1,SMARCE1,E2F6,MED17,BCL11B,SMAD4,TP53,CHD1,TCF3,TCF7L1	76	642	10391	2.12965	1	0.448342
			GOTERM_MF_ALL	GO:0008187~poly-pyrimidine tract binding	2	2.17391	0.0422377	PTBP1,HNRPH1	79	6	10886	45.9325	0.999884	0.413217
			GOTERM_BP_ALL	GO:0016043~cellular component organization	23	25	0.0443126	HNRPAB,SETDB1,KIF4A,RBBP4,EZH2,TP53,SMAD4,CENPF,ALMS1,PMF1,UIMC1,TCF7L1,CORO1C,NRF1,TIMELESS,SMARCE1,MED17,BCL11B,CHD1,SNRPF,TCF3,KLHL20,BAT1,LRP5	76	2134	10391	1.47359	1	0.471022
			KEGG_PATHWAY	hsa05210:Colorectal cancer	3	3.26087	0.0459764	SMAD4,TP53,TCF3,TCF7L1	19	81	4203	8.19298	0.840484	0.457664
			GOTERM_MF_ALL	GO:0008134~transcription factor binding	8	8.69565	0.0471557	NRF1,SMARCE1,E2F6,MED17,TP53,CENPF,PMF1,TCF3	79	462	10886	2.3861	0.999961	0.430812
ERBB2	21	DBC1,SSFA2,WAC,IDH3A,JMJD1B,ANKRD26,LRIG2,SMARCA5,KIF3A,TOR1AIP1,CANX,KCNMA1,PREPL,NUPL2,PRPF4B,SEC61A2,B4GALT6,SSR1,PTGES2,BAT1,FBXO34	GOTERM_BP_ALL	GO:0033036~macromolecule localization	7	29.1667	0.00312121	FBXO34,NUPL2,CANX,SSR1,SEC61A2,BAT1	19	901	10391	4.2489	0.662015	0.662015
			GOTERM_BP_ALL	GO:0051168~nuclear export	3	12.5	0.00370662	NUPL2,BAT1	19	53	10391	30.9563	0.72434	0.474966
			GOTERM_BP_ALL	GO:0006810~transport	10	41.6667	0.00434699	KCNMA1,PTGES2,FBXO34,NUPL2,CANX,SSR1,SEC61A2,BAT1	19	2087	10391	2.62048	0.779464	0.395829
			GOTERM_BP_ALL	GO:0051234~establishment of localization	10	41.6667	0.00469701	KCNMA1,PTGES2,FBXO34,NUPL2,CANX,SSR1,SEC61A2,BAT1	19	2110	10391	2.59192	0.804794	0.335304
			GOTERM_BP_ALL	GO:0051649~establishment of localization in cell	6	25	0.00689458	NUPL2,CANX,SSR1,SEC61A2,BAT1	19	735	10391	4.46445	0.909346	0.381304
			GOTERM_BP_ALL	GO:0051028~mRNA transport	3	12.5	0.00826828	NUPL2,BAT1	19	80	10391	20.5086	0.943922	0.381322
			GOTERM_BP_ALL	GO:0046903~secretion	4	16.6667	0.00926829	KCNMA1,PTGES2,CANX,SEC61A2	19	257	10391	8.51198	0.960486	0.369716
			GOTERM_BP_ALL	GO:0051641~cellular localization	6	25	0.00998064	NUPL2,CANX,SSR1,SEC61A2,BAT1	19	803	10391	4.08639	0.969214	0.35279
			GOTERM_BP_ALL	GO:0051236~establishment of RNA localization	3	12.5	0.0101525	NUPL2,BAT1	19	89	10391	18.4347	0.971014	0.325266
			GOTERM_BP_ALL	GO:0050658~RNA transport	3	12.5	0.0101525	NUPL2,BAT1	19	89	10391	18.4347	0.971014	0.325266
			GOTERM_BP_ALL	GO:0050657~nucleic acid transport	3	12.5	0.0101525	NUPL2,BAT1	19	89	10391	18.4347	0.971014	0.325266
			GOTERM_BP_ALL	GO:0006403~RNA localization	3	12.5	0.0105949	NUPL2,BAT1	19	91	10391	18.0295	0.975179	0.308993
			GOTERM_BP_ALL	GO:0051179~localization	10	41.6667	0.0115721	KCNMA1,PTGES2,FBXO34,NUPL2,CANX,SSR1,SEC61A2,BAT1	19	2405	10391	2.27399	0.982384	0.307313
			GOTERM_CC_ALL	GO:0044424~intracellular part	21	87.5	0.0124018	KCNMA1,KIF3A,PTGES2,PRPF4B,SSFA2,TOR1AIP1,DBC1,LRIG2,NUPL2,CANX,IDH3A,SSR1,SMARCA5,PREPL,JMJD1B,WAC,B4GALT6,SEC61A2,BAT1	22	8114	11082	1.30371	0.690581	0.690581
			GOTERM_BP_ALL	GO:0015931~nucleobase, nucleoside, nucleotide and nucleic acid transport	3	12.5	0.012933	NUPL2,BAT1	19	101	10391	16.2444	0.989078	0.313685
			GOTERM_BP_ALL	GO:0046907~intracellular transport	5	20.8333	0.0154383	NUPL2,SSR1,SEC61A2,BAT1	19	577	10391	4.73912	0.995478	0.339857
			GOTERM_MF_ALL	GO:0004386~helicase activity	3	12.5	0.0179632	SMARCA5,BAT1	21	113	10886	13.7623	0.910259	0.910259
			GOTERM_CC_ALL	GO:0005681~spliceosome	3	12.5	0.0187565	PRPF4B,WAC,BAT1	22	112	11082	13.4927	0.831337	0.589314
			GOTERM_CC_ALL	GO:0005622~intracellular	21	87.5	0.0200332	KCNMA1,KIF3A,PTGES2,PRPF4B,SSFA2,TOR1AIP1,DBC1,LRIG2,NUPL2,CANX,IDH3A,SSR1,SMARCA5,PREPL,JMJD1B,WAC,B4GALT6,SEC61A2,BAT1	22	8338	11082	1.26868	0.850765	0.469576
			GOTERM_BP_ALL	GO:0015031~protein transport	5	20.8333	0.0208281	FBXO34,NUPL2,CANX,SSR1,SEC61A2	19	631	10391	4.33356	0.999327	0.406485
			GOTERM_BP_ALL	GO:0045184~establishment of protein localization	5	20.8333	0.0214915	FBXO34,NUPL2,CANX,SSR1,SEC61A2	19	637	10391	4.29274	0.999468	0.395038
			GOTERM_BP_ALL	GO:0006913~nucleocytoplasmic transport	3	12.5	0.0245881	NUPL2,BAT1	19	142	10391	11.5541	0.999823	0.417204
			GOTERM_BP_ALL	GO:0051169~nuclear transport	3	12.5	0.0249114	NUPL2,BAT1	19	143	10391	11.4733	0.999842	0.402456
			GOTERM_BP_ALL	GO:0008104~protein localization	5	20.8333	0.0337989	FBXO34,NUPL2,CANX,SSR1,SEC61A2	19	732	10391	3.73562	0.999993	0.484611
			GOTERM_BP_ALL	GO:0009306~protein secretion	2	8.33333	0.0441291	CANX,SEC61A2	19	26	10391	42.0688	1	0.561441
FN1	75	TP53,CORO1C,ACTR1A,DDX39,SNRPF,MED17,PDCL,OTUB1,RBBP4,SDCCAG3,ALG8,PRKD1,CHCHD8,TCF7L1,URM1,SETDB1,PTGES2,ANKRD10,ZNF22,C19orf58,C20orf11,NCAPD3,SMARCE1,METAP2,BAT1,SEC61A2,HOXC4,CLNS1A,LBR,HNRNPC,ZBTB1,DBR1,INTS9,SSR2,TAF11,RBM12,ZNF3,ITPA,MAPK8,NEDD4L,C11orf67,NONO,SMAD4,G3BP1,TIA1,BMPR1A,C11orf57,NUDT1,ZNF140,MCM7,PRPF40A,GINS1,EZH2,SF3B1,NARG2,NRF1,ERCC8,TDG,PRPF4B,GAS1,PSMC1,NUP160,DLEU2,SNR…	GOTERM_CC_ALL	GO:0005634~nucleus	51	63.75	2.07653e-10	PRPF4B,PTGES2,EZH2,LSM7,C20ORF11,INTS9,NONO,MCM7,HOXC4,TIA1,DBR1,LBR,RBM12,CLNS1A,RBBP4,G3BP1,TP53,ZNF3,ZNF140,NCAPD3,NVL,TAF11,DDX39,SMARCE1,TIMELESS,MED17,MAPK8,SNRPF,BAT1,REV3L,NUP160,SNRPB2,TCF7L1,SF3B1,ERCC8,HNRNPC,PRPF40A,GINS1,SETDB1,PAK1IP1,SMAD4,ELAVL1,PMF1,ZNF22,NRF1,PSMC1,NARG2,TDG,ZBTB1	70	3871	11082	2.08577	2.61643e-08	2.61643e-08
			GOTERM_BP_ALL	GO:0006139~nucleobase, nucleoside, nucleotide and nucleic acid metabolic process	40	50	1.02515e-09	PRPF4B,EZH2,SNRPB2,LSM7,TCF7L1,INTS9,NONO,ERCC8,SF3B1,MCM7,HOXC4,DBR1,HNRNPC,PRPF40A,CLNS1A,GINS1,SETDB1,RBBP4,NUDT1,SMAD4,TP53,ELAVL1,PMF1,ZNF3,ZNF140,ZNF22,TAF11,URM1,DDX39,ITPA,NRF1,TIMELESS,MED17,TDG,SNRPF,ZBTB1,BAT1,REV3L	65	2592	10391	2.467	8.61122e-07	8.61122e-07
			GOTERM_BP_ALL	GO:0044260~cellular macromolecule metabolic process	49	61.25	2.82991e-09	METAP2,PRPF4B,LSM7,SNRPB2,EZH2,ALG8,TCF7L1,NONO,INTS9,ERCC8,SF3B1,MCM7,HOXC4,DBR1,HNRNPC,NEDD4L,KLHL20,PRPF40A,SETDB1,GINS1,CLNS1A,RBBP4,NUDT1,TP53,SMAD4,ELAVL1,PMF1,ZNF22,ZNF140,ZNF3,PRKD1,TAF11,DDX39,URM1,NRF1,TIMELESS,OTUB1,MED17,C19ORF58,PSMC1,TDG,MAPK8,SNRPF,ZBTB1,REV3L,BMPR1A,BAT1	65	3998	10391	1.95928	2.37713e-06	1.18856e-06
			GOTERM_CC_ALL	GO:0044428~nuclear part	31	38.75	3.2555e-09	PRPF4B,NUP160,EZH2,SNRPB2,INTS9,ERCC8,SF3B1,MCM7,HNRNPC,LBR,PRPF40A,SETDB1,RBBP4,PAK1IP1,SMAD4,TP53,PMF1,ZNF3,NCAPD3,ZNF22,TAF11,NVL,SMARCE1,TIMELESS,MED17,PSMC1,TDG,MAPK8,SNRPF,BAT1	70	1574	11082	3.11801	4.10193e-07	2.05097e-07
			GOTERM_BP_ALL	GO:0034641~cellular nitrogen compound metabolic process	41	51.25	3.48872e-09	PRPF4B,EZH2,SNRPB2,LSM7,TCF7L1,INTS9,NONO,ERCC8,SF3B1,MCM7,HOXC4,DBR1,HNRNPC,PRPF40A,CLNS1A,GINS1,SETDB1,RBBP4,NUDT1,SMAD4,TP53,ELAVL1,PMF1,ZNF3,ZNF140,ZNF22,TAF11,URM1,DDX39,ITPA,NRF1,TIMELESS,MED17,TDG,SNRPF,ZBTB1,BAT1,REV3L	65	2830	10391	2.31602	2.93052e-06	9.76841e-07
			GOTERM_BP_ALL	GO:0006807~nitrogen compound metabolic process	41	51.25	9.44202e-09	PRPF4B,EZH2,SNRPB2,LSM7,TCF7L1,INTS9,NONO,ERCC8,SF3B1,MCM7,HOXC4,DBR1,HNRNPC,PRPF40A,CLNS1A,GINS1,SETDB1,RBBP4,NUDT1,SMAD4,TP53,ELAVL1,PMF1,ZNF3,ZNF140,ZNF22,TAF11,URM1,DDX39,ITPA,NRF1,TIMELESS,MED17,TDG,SNRPF,ZBTB1,BAT1,REV3L	65	2921	10391	2.24386	7.93127e-06	1.98282e-06
			GOTERM_BP_ALL	GO:0008380~RNA splicing	13	16.25	2.18009e-08	NONO,CLNS1A,SF3B1,DDX39,PRPF4B,LSM7,SNRPB2,DBR1,HNRNPC,SNRPF,PRPF40A,BAT1	65	242	10391	8.5876	1.83126e-05	3.66255e-06
			GOTERM_BP_ALL	GO:0010467~gene expression	35	43.75	2.90552e-08	METAP2,PRPF4B,EZH2,SNRPB2,LSM7,TCF7L1,INTS9,NONO,ERCC8,SF3B1,MCM7,HOXC4,DBR1,HNRNPC,PRPF40A,CLNS1A,SETDB1,RBBP4,SMAD4,TP53,PMF1,ZNF3,ZNF140,ZNF22,TAF11,URM1,DDX39,NRF1,TIMELESS,MED17,SNRPF,ZBTB1,BAT1	65	2242	10391	2.49561	2.44061e-05	4.06772e-06
			GOTERM_BP_ALL	GO:0016070~RNA metabolic process	21	26.25	3.50455e-08	CLNS1A,PRPF4B,LSM7,SNRPB2,TP53,ELAVL1,PMF1,NONO,TAF11,INTS9,URM1,DDX39,SF3B1,NRF1,MED17,DBR1,HNRNPC,SNRPF,BAT1,PRPF40A	65	804	10391	4.17549	2.94378e-05	4.20545e-06
			GOTERM_BP_ALL	GO:0016071~mRNA metabolic process	14	17.5	4.48939e-08	CLNS1A,PRPF4B,SNRPB2,LSM7,ELAVL1,NONO,DDX39,SF3B1,DBR1,HNRNPC,SNRPF,BAT1,PRPF40A	65	314	10391	7.12758	3.77102e-05	4.71385e-06
			GOTERM_BP_ALL	GO:0006397~mRNA processing	13	16.25	7.9379e-08	NONO,CLNS1A,SF3B1,DDX39,PRPF4B,LSM7,SNRPB2,DBR1,HNRNPC,SNRPF,PRPF40A,BAT1	65	272	10391	7.64044	6.66762e-05	7.40868e-06
			GOTERM_BP_ALL	GO:0043170~macromolecule metabolic process	49	61.25	8.69407e-08	METAP2,PRPF4B,LSM7,SNRPB2,EZH2,ALG8,TCF7L1,NONO,INTS9,ERCC8,SF3B1,MCM7,HOXC4,DBR1,HNRNPC,NEDD4L,KLHL20,PRPF40A,SETDB1,GINS1,CLNS1A,RBBP4,NUDT1,TP53,SMAD4,ELAVL1,PMF1,ZNF22,ZNF140,ZNF3,PRKD1,TAF11,DDX39,URM1,NRF1,TIMELESS,OTUB1,MED17,C19ORF58,PSMC1,TDG,MAPK8,SNRPF,ZBTB1,REV3L,BMPR1A,BAT1	65	4376	10391	1.79004	7.30275e-05	7.30299e-06
			GOTERM_BP_ALL	GO:0000398~nuclear mRNA splicing, via spliceosome	10	12.5	1.56089e-07	CLNS1A,DDX39,SF3B1,SNRPB2,LSM7,DBR1,HNRNPC,SNRPF,BAT1	65	139	10391	11.5008	0.000131106	1.19194e-05
			GOTERM_BP_ALL	GO:0000377~RNA splicing, via transesterification reactions with bulged adenosine as nucleophile	10	12.5	1.56089e-07	CLNS1A,DDX39,SF3B1,SNRPB2,LSM7,DBR1,HNRNPC,SNRPF,BAT1	65	139	10391	11.5008	0.000131106	1.19194e-05
			GOTERM_BP_ALL	GO:0000375~RNA splicing, via transesterification reactions	10	12.5	1.56089e-07	CLNS1A,DDX39,SF3B1,SNRPB2,LSM7,DBR1,HNRNPC,SNRPF,BAT1	65	139	10391	11.5008	0.000131106	1.19194e-05
			GOTERM_BP_ALL	GO:0006396~RNA processing	15	18.75	5.12924e-07	CLNS1A,PRPF4B,LSM7,SNRPB2,INTS9,NONO,DDX39,SF3B1,URM1,DBR1,HNRNPC,SNRPF,BAT1,PRPF40A	65	456	10391	5.2586	0.000430763	3.5904e-05
			GOTERM_BP_ALL	GO:0044238~primary metabolic process	53	66.25	8.27853e-07	PRPF4B,METAP2,PTGES2,EZH2,LSM7,ALG8,INTS9,NONO,MCM7,HOXC4,DBR1,KLHL20,RBM12,CLNS1A,NUDT1,RBBP4,TP53,ZNF3,ZNF140,TAF11,PRKD1,DDX39,TIMELESS,MED17,MAPK8,SNRPF,BAT1,REV3L,SNRPB2,TCF7L1,SF3B1,ERCC8,NEDD4L,HNRNPC,PRPF40A,GINS1,SETDB1,SMAD4,ELAVL1,PMF1,ZNF22,URM1,ITPA,NRF1,OTUB1,PSMC1,C19ORF58,TDG,ZBTB1,BMPR1A	65	5374	10391	1.5766	0.000695155	5.34907e-05
			GOTERM_BP_ALL	GO:0044237~cellular metabolic process	52	65	9.21287e-07	PRPF4B,METAP2,PTGES2,EZH2,LSM7,ALG8,INTS9,NONO,MCM7,HOXC4,DBR1,KLHL20,CLNS1A,NUDT1,RBBP4,TP53,ZNF3,ZNF140,TAF11,PRKD1,DDX39,TIMELESS,MED17,MAPK8,SNRPF,BAT1,REV3L,SNRPB2,TCF7L1,SF3B1,ERCC8,NEDD4L,HNRNPC,PRPF40A,GINS1,SETDB1,SMAD4,ELAVL1,PMF1,ZNF22,URM1,NRF1,ITPA,OTUB1,PSMC1,C19ORF58,TDG,ZBTB1,BMPR1A	65	5202	10391	1.598	0.000773582	5.52757e-05
			KEGG_PATHWAY	hsa03040:Spliceosome	8	10	2.2634e-06	SF3B1,SNRPB2,LSM7,HNRNPC,SNRPF,PRPF40A,BAT1	26	110	4203	11.7566	0.000126743	0.000126743
			GOTERM_CC_ALL	GO:0031981~nuclear lumen	23	28.75	4.04403e-06	SETDB1,RBBP4,PAK1IP1,EZH2,TP53,SMAD4,PMF1,ZNF22,ZNF3,NVL,TAF11,INTS9,SF3B1,ERCC8,MCM7,SMARCE1,MED17,PSMC1,TDG,MAPK8,SNRPF,BAT1,PRPF40A	70	1257	11082	2.89676	0.00050942	0.000169835
			GOTERM_CC_ALL	GO:0044424~intracellular part	66	82.5	7.98023e-06	PTGES2,PRPF4B,METAP2,EZH2,LSM7,ALG8,C20ORF11,NONO,INTS9,MCM7,TIA1,ACTR1A,HOXC4,DBR1,LBR,KLHL20,RBM12,CLNS1A,RBBP4,NUDT1,G3BP1,TP53,ZNF3,ZNF140,NCAPD3,PRKD1,NVL,TAF11,DDX39,SMARCE1,TIMELESS,MED17,PDCL,SDCCAG3,MAPK8,SNRPF,BAT1,REV3L,NUP160,SNRPB2,TCF7L1,ERCC8,SF3B1,HNRNPC,NEDD4L,PRPF40A,SEC61A2,SETDB1,GINS1,PAK1IP1,SMAD4,ELAVL1,PMF1,ZNF22,CORO1C,URM1,ITPA,NRF1,OTUB1,NARG2,PSMC1,TDG,ZBTB1,SSR2	70	8114	11082	1.28774	0.00100501	0.000251347
			GOTERM_MF_ALL	GO:0003676~nucleic acid binding	31	38.75	8.61661e-06	PTGES2,EZH2,SNRPB2,LSM7,TCF7L1,NONO,SF3B1,MCM7,TIA1,HOXC4,HNRNPC,LBR,RBM12,SETDB1,G3BP1,SMAD4,TP53,ELAVL1,ZNF3,ZNF140,ZNF22,TAF11,DDX39,NRF1,SMARCE1,TDG,SNRPF,ZBTB1,BAT1,REV3L	66	2350	10886	2.1758	0.00180786	0.00180786
			GOTERM_CC_ALL	GO:0005654~nucleoplasm	17	21.25	2.1018e-05	RBBP4,EZH2,TP53,SMAD4,PMF1,TAF11,INTS9,SF3B1,ERCC8,MCM7,SMARCE1,MED17,TDG,MAPK8,SNRPF,BAT1,PRPF40A	70	792	11082	3.39816	0.00264479	0.000529519
			GOTERM_BP_ALL	GO:0008152~metabolic process	53	66.25	3.29951e-05	PRPF4B,METAP2,PTGES2,EZH2,LSM7,ALG8,INTS9,NONO,MCM7,HOXC4,DBR1,KLHL20,RBM12,CLNS1A,NUDT1,RBBP4,TP53,ZNF3,ZNF140,TAF11,PRKD1,DDX39,TIMELESS,MED17,MAPK8,SNRPF,BAT1,REV3L,SNRPB2,TCF7L1,SF3B1,ERCC8,NEDD4L,HNRNPC,PRPF40A,GINS1,SETDB1,SMAD4,ELAVL1,PMF1,ZNF22,URM1,ITPA,NRF1,OTUB1,PSMC1,C19ORF58,TDG,ZBTB1,BMPR1A	65	5911	10391	1.43337	0.0273358	0.00184605
			GOTERM_CC_ALL	GO:0005622~intracellular	66	82.5	3.5155e-05	PTGES2,PRPF4B,METAP2,EZH2,LSM7,ALG8,C20ORF11,NONO,INTS9,MCM7,TIA1,ACTR1A,HOXC4,DBR1,LBR,KLHL20,RBM12,CLNS1A,RBBP4,NUDT1,G3BP1,TP53,ZNF3,ZNF140,NCAPD3,PRKD1,NVL,TAF11,DDX39,SMARCE1,TIMELESS,MED17,PDCL,SDCCAG3,MAPK8,SNRPF,BAT1,REV3L,NUP160,SNRPB2,TCF7L1,ERCC8,SF3B1,HNRNPC,NEDD4L,PRPF40A,SEC61A2,SETDB1,GINS1,PAK1IP1,SMAD4,ELAVL1,PMF1,ZNF22,CORO1C,URM1,ITPA,NRF1,OTUB1,NARG2,PSMC1,TDG,ZBTB1,SSR2	70	8338	11082	1.25315	0.00441982	0.000737996
			GOTERM_CC_ALL	GO:0044451~nucleoplasm part	13	16.25	4.22418e-05	RBBP4,EZH2,TP53,SMAD4,PMF1,TAF11,INTS9,SF3B1,MCM7,SMARCE1,MED17,BAT1,PRPF40A	70	489	11082	4.20876	0.00530844	0.00076008
			GOTERM_CC_ALL	GO:0005681~spliceosome	7	8.75	6.65459e-05	SF3B1,PRPF4B,SNRPB2,HNRNPC,SNRPF,BAT1	70	112	11082	9.89464	0.00835	0.00104758
			GOTERM_CC_ALL	GO:0070013~intracellular organelle lumen	23	28.75	0.000100735	SETDB1,RBBP4,PAK1IP1,EZH2,TP53,SMAD4,PMF1,ZNF22,ZNF3,NVL,TAF11,INTS9,SF3B1,ERCC8,MCM7,SMARCE1,MED17,PSMC1,TDG,MAPK8,SNRPF,BAT1,PRPF40A	70	1540	11082	2.36443	0.0126131	0.00140937
			GOTERM_CC_ALL	GO:0043233~organelle lumen	23	28.75	0.000149276	SETDB1,RBBP4,PAK1IP1,EZH2,TP53,SMAD4,PMF1,ZNF22,ZNF3,NVL,TAF11,INTS9,SF3B1,ERCC8,MCM7,SMARCE1,MED17,PSMC1,TDG,MAPK8,SNRPF,BAT1,PRPF40A	70	1581	11082	2.30312	0.0186344	0.00187925
			GOTERM_CC_ALL	GO:0043231~intracellular membrane-bounded organelle	54	67.5	0.000164462	PRPF4B,PTGES2,EZH2,LSM7,ALG8,C20ORF11,INTS9,NONO,MCM7,HOXC4,TIA1,DBR1,LBR,RBM12,CLNS1A,RBBP4,G3BP1,TP53,ZNF3,ZNF140,NCAPD3,NVL,TAF11,DDX39,SMARCE1,TIMELESS,MED17,MAPK8,SNRPF,BAT1,REV3L,NUP160,SNRPB2,TCF7L1,SF3B1,ERCC8,HNRNPC,SEC61A2,PRPF40A,GINS1,SETDB1,PAK1IP1,SMAD4,ELAVL1,PMF1,ZNF22,NRF1,PSMC1,NARG2,TDG,ZBTB1,SSR2	70	6126	11082	1.39552	0.0205106	0.00188221
			GOTERM_CC_ALL	GO:0043227~membrane-bounded organelle	54	67.5	0.000171078	PRPF4B,PTGES2,EZH2,LSM7,ALG8,C20ORF11,INTS9,NONO,MCM7,HOXC4,TIA1,DBR1,LBR,RBM12,CLNS1A,RBBP4,G3BP1,TP53,ZNF3,ZNF140,NCAPD3,NVL,TAF11,DDX39,SMARCE1,TIMELESS,MED17,MAPK8,SNRPF,BAT1,REV3L,NUP160,SNRPB2,TCF7L1,SF3B1,ERCC8,HNRNPC,SEC61A2,PRPF40A,GINS1,SETDB1,PAK1IP1,SMAD4,ELAVL1,PMF1,ZNF22,NRF1,PSMC1,NARG2,TDG,ZBTB1,SSR2	70	6133	11082	1.39393	0.021327	0.00179486
			GOTERM_CC_ALL	GO:0031974~membrane-enclosed lumen	23	28.75	0.000198895	SETDB1,RBBP4,PAK1IP1,EZH2,TP53,SMAD4,PMF1,ZNF22,ZNF3,NVL,TAF11,INTS9,SF3B1,ERCC8,MCM7,SMARCE1,MED17,PSMC1,TDG,MAPK8,SNRPF,BAT1,PRPF40A	70	1612	11082	2.25883	0.0247518	0.00192608
			GOTERM_CC_ALL	GO:0043229~intracellular organelle	57	71.25	0.000398283	PRPF4B,PTGES2,EZH2,LSM7,ALG8,C20ORF11,INTS9,NONO,MCM7,ACTR1A,TIA1,HOXC4,DBR1,LBR,KLHL20,RBM12,CLNS1A,RBBP4,G3BP1,TP53,ZNF3,ZNF140,NCAPD3,NVL,TAF11,DDX39,SMARCE1,TIMELESS,MED17,MAPK8,SNRPF,BAT1,REV3L,NUP160,SNRPB2,TCF7L1,ERCC8,SF3B1,HNRNPC,PRPF40A,SEC61A2,SETDB1,GINS1,PAK1IP1,SMAD4,ELAVL1,PMF1,ZNF22,CORO1C,NRF1,PSMC1,NARG2,TDG,ZBTB1,SSR2	70	6839	11082	1.31948	0.0489548	0.00357885
			GOTERM_BP_ALL	GO:0009987~cellular process	62	77.5	0.000401659	PTGES2,PRPF4B,METAP2,EZH2,LSM7,ALG8,INTS9,NONO,MCM7,TIA1,ACTR1A,HOXC4,DBR1,KLHL20,RBM12,CLNS1A,RBBP4,NUDT1,TP53,ZNF3,ZNF140,NCAPD3,PRKD1,TAF11,DDX39,SMARCE1,TIMELESS,MED17,MAPK8,SNRPF,BAT1,REV3L,NUP160,SNRPB2,TCF7L1,ERCC8,SF3B1,NEDD4L,HNRNPC,PRPF40A,SEC61A2,SETDB1,GINS1,SMAD4,ELAVL1,PMF1,GAS1,ZNF22,CORO1C,URM1,ITPA,NRF1,OTUB1,C19ORF58,PSMC1,TDG,ZBTB1,SSR2,BMPR1A	65	8282	10391	1.19674	0.286421	0.0208705
			GOTERM_CC_ALL	GO:0043226~organelle	57	71.25	0.000424615	PRPF4B,PTGES2,EZH2,LSM7,ALG8,C20ORF11,INTS9,NONO,MCM7,ACTR1A,TIA1,HOXC4,DBR1,LBR,KLHL20,RBM12,CLNS1A,RBBP4,G3BP1,TP53,ZNF3,ZNF140,NCAPD3,NVL,TAF11,DDX39,SMARCE1,TIMELESS,MED17,MAPK8,SNRPF,BAT1,REV3L,NUP160,SNRPB2,TCF7L1,ERCC8,SF3B1,HNRNPC,PRPF40A,SEC61A2,SETDB1,GINS1,PAK1IP1,SMAD4,ELAVL1,PMF1,ZNF22,CORO1C,NRF1,PSMC1,NARG2,TDG,ZBTB1,SSR2	70	6851	11082	1.31717	0.0521062	0.00356116
			GOTERM_CC_ALL	GO:0005694~chromosome	10	12.5	0.000579361	SETDB1,MCM7,PRPF4B,RBBP4,TIMELESS,SMARCE1,NUP160,TP53,PMF1,NCAPD3	70	383	11082	4.13353	0.0704184	0.00455339
			GOTERM_MF_ALL	GO:0003677~DNA binding	21	26.25	0.00114019	SETDB1,PTGES2,EZH2,G3BP1,TP53,SMAD4,ZNF140,ZNF3,ZNF22,TCF7L1,NONO,TAF11,NRF1,MCM7,SMARCE1,HOXC4,TDG,LBR,ZBTB1,REV3L	66	1656	10886	2.09162	0.21304	0.112892
			GOTERM_BP_ALL	GO:0006350~transcription	20	25	0.00131572	SETDB1,RBBP4,EZH2,TP53,SMAD4,PMF1,ZNF22,TCF7L1,ZNF3,ZNF140,NONO,TAF11,ERCC8,NRF1,MCM7,TIMELESS,MED17,HOXC4,ZBTB1	65	1504	10391	2.12582	0.669099	0.0629842
			GOTERM_CC_ALL	GO:0044446~intracellular organelle part	35	43.75	0.00134164	PRPF4B,NUP160,EZH2,SNRPB2,ALG8,INTS9,ERCC8,SF3B1,MCM7,ACTR1A,HNRNPC,LBR,PRPF40A,SEC61A2,SETDB1,RBBP4,PAK1IP1,SMAD4,TP53,PMF1,ZNF3,NCAPD3,ZNF22,TAF11,NVL,SMARCE1,TIMELESS,MED17,PSMC1,TDG,MAPK8,SNRPF,SSR2,BAT1	70	3469	11082	1.59729	0.155626	0.00990125
			GOTERM_CC_ALL	GO:0044422~organelle part	35	43.75	0.00150629	PRPF4B,NUP160,EZH2,SNRPB2,ALG8,INTS9,ERCC8,SF3B1,MCM7,ACTR1A,HNRNPC,LBR,PRPF40A,SEC61A2,SETDB1,RBBP4,PAK1IP1,SMAD4,TP53,PMF1,ZNF3,NCAPD3,ZNF22,TAF11,NVL,SMARCE1,TIMELESS,MED17,PSMC1,TDG,MAPK8,SNRPF,SSR2,BAT1	70	3490	11082	1.58768	0.172988	0.0104965
			GOTERM_BP_ALL	GO:0060255~regulation of macromolecule metabolic process	27	33.75	0.00182361	PTGES2,EZH2,TCF7L1,NONO,ERCC8,MCM7,HOXC4,TIA1,NEDD4L,SETDB1,RBBP4,SMAD4,TP53,ELAVL1,PMF1,ZNF140,ZNF22,ZNF3,TAF11,NRF1,TIMELESS,SMARCE1,MED17,PSMC1,ZBTB1,BMPR1A	65	2455	10391	1.75815	0.784164	0.0816528
			GOTERM_BP_ALL	GO:0080090~regulation of primary metabolic process	27	33.75	0.00217883	PTGES2,EZH2,TCF7L1,NONO,ERCC8,MCM7,HOXC4,TIA1,NEDD4L,SETDB1,RBBP4,SMAD4,TP53,ELAVL1,PMF1,ZNF140,ZNF22,ZNF3,TAF11,NRF1,TIMELESS,SMARCE1,MED17,PSMC1,ZBTB1,BMPR1A	65	2484	10391	1.73763	0.839941	0.0919287
			GOTERM_BP_ALL	GO:0010468~regulation of gene expression	24	30	0.00249538	SETDB1,RBBP4,PTGES2,EZH2,TP53,SMAD4,ELAVL1,PMF1,ZNF140,ZNF22,TCF7L1,ZNF3,NONO,TAF11,ERCC8,NRF1,MCM7,TIMELESS,SMARCE1,MED17,TIA1,HOXC4,ZBTB1	65	2101	10391	1.82612	0.877389	0.0996188
			GOTERM_BP_ALL	GO:0045449~regulation of transcription	22	27.5	0.00333078	SETDB1,RBBP4,PTGES2,EZH2,TP53,SMAD4,PMF1,ZNF140,ZNF22,TCF7L1,ZNF3,NONO,TAF11,ERCC8,NRF1,MCM7,TIMELESS,SMARCE1,MED17,HOXC4,ZBTB1	65	1883	10391	1.86774	0.939343	0.124932
			GOTERM_BP_ALL	GO:0003002~regionalization	6	7.5	0.0034944	SF3B1,HOXC4,SMAD4,GAS1,TCF7L1,BMPR1A	65	166	10391	5.77813	0.947157	0.125109
			GOTERM_BP_ALL	GO:0006974~response to DNA damage stimulus	8	10	0.00369511	NONO,ERCC8,MCM7,NUDT1,TIMELESS,TDG,TP53,REV3L	65	325	10391	3.93505	0.955383	0.12646
			GOTERM_BP_ALL	GO:0006259~DNA metabolic process	9	11.25	0.00454215	NONO,GINS1,ERCC8,MCM7,RBBP4,NUDT1,TDG,TP53,REV3L	65	428	10391	3.36157	0.978162	0.147291
			GOTERM_MF_ALL	GO:0004386~helicase activity	5	6.25	0.00458154	DDX39,ERCC8,MCM7,G3BP1,BAT1	66	113	10886	7.2982	0.618763	0.274899
			GOTERM_BP_ALL	GO:0010556~regulation of macromolecule biosynthetic process	23	28.75	0.00489363	SETDB1,RBBP4,PTGES2,EZH2,TP53,SMAD4,PMF1,ZNF140,ZNF22,TCF7L1,ZNF3,NONO,TAF11,ERCC8,NRF1,MCM7,TIMELESS,SMARCE1,MED17,TIA1,HOXC4,ZBTB1	65	2076	10391	1.77111	0.983768	0.151962
			GOTERM_BP_ALL	GO:0019219~regulation of nucleobase, nucleoside, nucleotide and nucleic acid metabolic process	23	28.75	0.00489363	SETDB1,RBBP4,PTGES2,EZH2,TP53,SMAD4,ELAVL1,PMF1,ZNF140,ZNF22,TCF7L1,ZNF3,NONO,TAF11,ERCC8,NRF1,MCM7,TIMELESS,SMARCE1,MED17,HOXC4,ZBTB1	65	2076	10391	1.77111	0.983768	0.151962
			GOTERM_BP_ALL	GO:0034645~cellular macromolecule biosynthetic process	23	28.75	0.00501271	GINS1,SETDB1,RBBP4,EZH2,TP53,SMAD4,PMF1,ALG8,ZNF140,ZNF22,TCF7L1,ZNF3,NONO,TAF11,ERCC8,NRF1,MCM7,TIMELESS,MED17,HOXC4,ZBTB1,REV3L	65	2080	10391	1.7677	0.98532	0.149862
			GOTERM_BP_ALL	GO:0009059~macromolecule biosynthetic process	23	28.75	0.00557935	GINS1,SETDB1,RBBP4,EZH2,TP53,SMAD4,PMF1,ALG8,ZNF140,ZNF22,TCF7L1,ZNF3,NONO,TAF11,ERCC8,NRF1,MCM7,TIMELESS,MED17,HOXC4,ZBTB1,REV3L	65	2098	10391	1.75253	0.990903	0.159759
			GOTERM_BP_ALL	GO:0051171~regulation of nitrogen compound metabolic process	23	28.75	0.00564553	SETDB1,RBBP4,PTGES2,EZH2,TP53,SMAD4,ELAVL1,PMF1,ZNF140,ZNF22,TCF7L1,ZNF3,NONO,TAF11,ERCC8,NRF1,MCM7,TIMELESS,SMARCE1,MED17,HOXC4,ZBTB1	65	2100	10391	1.75086	0.991397	0.156205
			GOTERM_MF_ALL	GO:0005515~protein binding	51	63.75	0.00565402	PRPF4B,METAP2,PTGES2,EZH2,LSM7,C20ORF11,INTS9,NONO,MCM7,ACTR1A,TIA1,LBR,KLHL20,RBM12,NUDT1,RBBP4,G3BP1,TP53,ZNF3,TAF11,PRKD1,DDX39,SMARCE1,TIMELESS,MED17,MAPK8,SNRPF,BAT1,NUP160,SNRPB2,TCF7L1,SF3B1,ERCC8,NEDD4L,HNRNPC,SEC61A2,PRPF40A,GINS1,SETDB1,SMAD4,ELAVL1,PMF1,GAS1,CORO1C,URM1,NRF1,PSMC1,TDG,ZBTB1,BMPR1A	66	6676	10886	1.26002	0.695996	0.25746
			GOTERM_BP_ALL	GO:0009952~anterior/posterior pattern formation	5	6.25	0.00649204	SF3B1,HOXC4,SMAD4,TCF7L1,BMPR1A	65	121	10391	6.60585	0.995793	0.171931
			GOTERM_MF_ALL	GO:0003723~RNA binding	10	12.5	0.00674169	NONO,TIA1,SNRPB2,LSM7,G3BP1,ELAVL1,HNRNPC,SNRPF,RBM12,BAT1	66	574	10886	2.87351	0.758419	0.247316
			GOTERM_BP_ALL	GO:0031326~regulation of cellular biosynthetic process	23	28.75	0.00903906	SETDB1,RBBP4,PTGES2,EZH2,TP53,SMAD4,PMF1,ZNF140,ZNF22,TCF7L1,ZNF3,NONO,TAF11,ERCC8,NRF1,MCM7,TIMELESS,SMARCE1,MED17,TIA1,HOXC4,ZBTB1	65	2183	10391	1.68429	0.999513	0.224498
			GOTERM_BP_ALL	GO:0033554~cellular response to stress	9	11.25	0.00990609	NONO,ERCC8,MCM7,NUDT1,TIMELESS,TDG,TP53,MAPK8,REV3L	65	489	10391	2.94224	0.999767	0.236438
			GOTERM_BP_ALL	GO:0009889~regulation of biosynthetic process	23	28.75	0.00996397	SETDB1,RBBP4,PTGES2,EZH2,TP53,SMAD4,PMF1,ZNF140,ZNF22,TCF7L1,ZNF3,NONO,TAF11,ERCC8,NRF1,MCM7,TIMELESS,SMARCE1,MED17,TIA1,HOXC4,ZBTB1	65	2201	10391	1.67052	0.999778	0.231155
			GOTERM_BP_ALL	GO:0019222~regulation of metabolic process	27	33.75	0.0103849	PTGES2,EZH2,TCF7L1,NONO,ERCC8,MCM7,HOXC4,TIA1,NEDD4L,SETDB1,RBBP4,SMAD4,TP53,ELAVL1,PMF1,ZNF140,ZNF22,ZNF3,TAF11,NRF1,TIMELESS,SMARCE1,MED17,PSMC1,ZBTB1,BMPR1A	65	2771	10391	1.55765	0.999845	0.233351
			GOTERM_BP_ALL	GO:0031323~regulation of cellular metabolic process	26	32.5	0.0106905	PTGES2,EZH2,TCF7L1,NONO,ERCC8,MCM7,HOXC4,TIA1,SETDB1,RBBP4,SMAD4,TP53,ELAVL1,PMF1,ZNF140,ZNF22,ZNF3,TAF11,NRF1,TIMELESS,SMARCE1,MED17,PSMC1,ZBTB1,BMPR1A	65	2634	10391	1.57798	0.99988	0.233208
			GOTERM_MF_ALL	GO:0016462~pyrophosphatase activity	10	12.5	0.0112481	NVL,DDX39,ERCC8,ITPA,MCM7,RBBP4,NUDT1,PSMC1,G3BP1,BAT1	66	623	10886	2.6475	0.907032	0.326937
			GOTERM_MF_ALL	GO:0016818~hydrolase activity, acting on acid anhydrides, in phosphorus-containing anhydrides	10	12.5	0.0115839	NVL,DDX39,ERCC8,ITPA,MCM7,RBBP4,NUDT1,PSMC1,G3BP1,BAT1	66	626	10886	2.63481	0.913431	0.294991
			KEGG_PATHWAY	hsa05210:Colorectal cancer	4	5	0.0116855	SMAD4,TP53,MAPK8,TCF7L1	26	81	4203	7.98291	0.482239	0.280444
			GOTERM_MF_ALL	GO:0016817~hydrolase activity, acting on acid anhydrides	10	12.5	0.0116975	NVL,DDX39,ERCC8,ITPA,MCM7,RBBP4,NUDT1,PSMC1,G3BP1,BAT1	66	627	10886	2.63061	0.915495	0.265723
			GOTERM_CC_ALL	GO:0000228~nuclear chromosome	5	6.25	0.0117431	MCM7,RBBP4,TIMELESS,SMARCE1,NCAPD3	70	142	11082	5.57445	0.774263	0.0753462
			GOTERM_BP_ALL	GO:0007389~pattern specification process	6	7.5	0.0121073	SF3B1,HOXC4,SMAD4,GAS1,TCF7L1,BMPR1A	65	224	10391	4.28201	0.999964	0.253492
			GOTERM_BP_ALL	GO:0060021~palate development	3	3.75	0.0127341	SMAD4,GAS1,BMPR1A	65	28	10391	17.128	0.999979	0.258468
			GOTERM_BP_ALL	GO:0006406~mRNA export from nucleus	3	3.75	0.0145393	DDX39,NUP160,BAT1	65	30	10391	15.9862	0.999995	0.282874
			GOTERM_CC_ALL	GO:0044427~chromosomal part	7	8.75	0.0148472	MCM7,RBBP4,TIMELESS,NUP160,TP53,PMF1,NCAPD3	70	322	11082	3.44161	0.848137	0.0899348
			GOTERM_CC_ALL	GO:0030529~ribonucleoprotein complex	8	10	0.0158201	SF3B1,PRPF4B,SNRPB2,LSM7,HNRNPC,SNRPF,BAT1	70	423	11082	2.99412	0.865914	0.0912449
			GOTERM_BP_ALL	GO:0006281~DNA repair	6	7.5	0.016175	NONO,ERCC8,NUDT1,TDG,TP53,REV3L	65	241	10391	3.97996	0.999999	0.302655
			GOTERM_MF_ALL	GO:0000166~nucleotide binding	19	23.75	0.0162131	PRPF4B,G3BP1,SNRPB2,TP53,ELAVL1,NONO,PRKD1,NVL,DDX39,MCM7,ACTR1A,TIA1,PSMC1,MAPK8,HNRNPC,RBM12,REV3L,BAT1,BMPR1A	66	1803	10886	1.73813	0.967699	0.3171
			GOTERM_CC_ALL	GO:0044464~cell part	70	87.5	0.0181048	PTGES2,PRPF4B,METAP2,EZH2,LSM7,ALG8,C20ORF11,NONO,INTS9,MCM7,TIA1,ACTR1A,HOXC4,DBR1,LBR,KLHL20,RBM12,CLNS1A,RBBP4,NUDT1,G3BP1,TP53,NCAPD3,ZNF3,ZNF140,PRKD1,NVL,TAF11,DDX39,SMARCE1,TIMELESS,MED17,PDCL,SDCCAG3,MAPK8,SNRPF,REV3L,BAT1,NUP160,SNRPB2,TCF7L1,ERCC8,SF3B1,TMEM87A,HNRNPC,NEDD4L,PRPF40A,SEC61A2,SETDB1,GINS1,PAK1IP1,SMAD4,ELAVL1,GAS1,PMF1,ZNF22,CORO1C,URM1,ITPA,NRF1,OTUB1,NARG2,PSMC1,TDG,ZBT…	70	10458	11082	1.05967	0.899953	0.0993527
			GOTERM_CC_ALL	GO:0005623~cell	70	87.5	0.0182251	PTGES2,PRPF4B,METAP2,EZH2,LSM7,ALG8,C20ORF11,NONO,INTS9,MCM7,TIA1,ACTR1A,HOXC4,DBR1,LBR,KLHL20,RBM12,CLNS1A,RBBP4,NUDT1,G3BP1,TP53,NCAPD3,ZNF3,ZNF140,PRKD1,NVL,TAF11,DDX39,SMARCE1,TIMELESS,MED17,PDCL,SDCCAG3,MAPK8,SNRPF,REV3L,BAT1,NUP160,SNRPB2,TCF7L1,ERCC8,SF3B1,TMEM87A,HNRNPC,NEDD4L,PRPF40A,SEC61A2,SETDB1,GINS1,PAK1IP1,SMAD4,ELAVL1,GAS1,PMF1,ZNF22,CORO1C,URM1,ITPA,NRF1,OTUB1,NARG2,PSMC1,TDG,ZBT…	70	10459	11082	1.05957	0.901485	0.0958525
			GOTERM_MF_ALL	GO:0003678~DNA helicase activity	3	3.75	0.0184025	ERCC8,MCM7,G3BP1	66	35	10886	14.1377	0.979769	0.322978
			GOTERM_BP_ALL	GO:0006405~RNA export from nucleus	3	3.75	0.0216557	DDX39,NUP160,BAT1	65	37	10391	12.9617	1	0.375969
			GOTERM_MF_ALL	GO:0017111~nucleoside-triphosphatase activity	9	11.25	0.0254839	NVL,DDX39,ERCC8,MCM7,RBBP4,NUDT1,PSMC1,G3BP1,BAT1	66	599	10886	2.47822	0.995577	0.389097
			GOTERM_CC_ALL	GO:0044454~nuclear chromosome part	4	5	0.0275839	MCM7,RBBP4,TIMELESS,NCAPD3	70	105	11082	6.03102	0.970531	0.136577
			GOTERM_MF_ALL	GO:0016887~ATPase activity	6	7.5	0.0284677	DDX39,ERCC8,RBBP4,PSMC1,G3BP1,BAT1	66	288	10886	3.43624	0.997677	0.396744
			GOTERM_CC_ALL	GO:0005667~transcription factor complex	5	6.25	0.0290162	TAF11,MED17,SMAD4,TP53,PMF1	70	187	11082	4.233	0.975526	0.137918
			GOTERM_BP_ALL	GO:0009887~organ morphogenesis	8	10	0.0306306	TIMELESS,HOXC4,SMAD4,PMF1,GAS1,TCF7L1,ZNF22,BMPR1A	65	491	10391	2.60467	1	0.479674
			GOTERM_CC_ALL	GO:0032991~macromolecular complex	24	30	0.0326671	RBBP4,PRPF4B,NUP160,LSM7,EZH2,SNRPB2,TP53,SMAD4,PMF1,NCAPD3,TAF11,INTS9,SF3B1,ERCC8,MCM7,SMARCE1,ACTR1A,MED17,PSMC1,HNRNPC,SNRPF,LBR,BAT1	70	2552	11082	1.48885	0.984775	0.148668
			GOTERM_BP_ALL	GO:0060390~regulation of SMAD protein nuclear translocation	2	2.5	0.0363993	SMAD4,BMPR1A	65	6	10391	53.2872	1	0.532171
			GOTERM_BP_ALL	GO:0060391~positive regulation of SMAD protein nuclear translocation	2	2.5	0.0363993	SMAD4,BMPR1A	65	6	10391	53.2872	1	0.532171
			GOTERM_BP_ALL	GO:0042476~odontogenesis	3	3.75	0.0364838	PMF1,ZNF22,BMPR1A	65	49	10391	9.78744	1	0.524467
			GOTERM_BP_ALL	GO:0051276~chromosome organization	7	8.75	0.0374873	SETDB1,RBBP4,SMARCE1,EZH2,TP53,TCF7L1,NCAPD3	65	404	10391	2.76988	1	0.525925
			GOTERM_BP_ALL	GO:0044249~cellular biosynthetic process	24	30	0.0382011	GINS1,SETDB1,RBBP4,PTGES2,EZH2,TP53,SMAD4,PMF1,ALG8,ZNF140,ZNF22,TCF7L1,ZNF3,NONO,TAF11,ERCC8,NRF1,MCM7,TIMELESS,MED17,HOXC4,ZBTB1,REV3L	65	2631	10391	1.45826	1	0.524595
			GOTERM_MF_ALL	GO:0008094~DNA-dependent ATPase activity	3	3.75	0.0398033	ERCC8,RBBP4,G3BP1	66	53	10886	9.33619	0.999802	0.481141
			GOTERM_BP_ALL	GO:0051168~nuclear export	3	3.75	0.0420886	DDX39,NUP160,BAT1	65	53	10391	9.04877	1	0.551868
			GOTERM_BP_ALL	GO:0033160~positive regulation of protein import into nucleus, translocation	2	2.5	0.0423377	SMAD4,BMPR1A	65	7	10391	45.6747	1	0.54614
			KEGG_PATHWAY	hsa04310:Wnt signaling pathway	4	5	0.0436786	SMAD4,TP53,MAPK8,TCF7L1	26	134	4203	4.82549	0.917999	0.565551
			GOTERM_BP_ALL	GO:0009411~response to UV	3	3.75	0.0450047	ERCC8,TP53,MAPK8	65	55	10391	8.71972	1	0.560888
NF1	14	CDH7,HOMER1,CAMK1G,OSBP2,GAS1,PLCE1,ITPR1,CACNA2D3,ATM,MSH5,BTRC,RNF123,PCDH7,FAM46A	GOTERM_MF_ALL	GO:0005509~calcium ion binding	7	43.75	4.87784e-05	CDH7,PLCE1,PCDH7,CACNA2D3,ITPR1	13	708	10886	8.27923	0.00399194	0.00399194
			GOTERM_BP_ALL	GO:0007156~homophilic cell adhesion	4	25	0.000174404	CDH7,PCDH7	14	91	10391	32.6248	0.0659244	0.0659244
			GOTERM_BP_ALL	GO:0016337~cell-cell adhesion	4	25	0.00234847	CDH7,PCDH7	14	222	10391	13.3732	0.601215	0.368506
			GOTERM_CC_ALL	GO:0016020~membrane	11	68.75	0.0182368	CDH7,OSBP2,PLCE1,CAMK1G,PCDH7,GAS1,CACNA2D3,HOMER1,ITPR1	14	4921	11082	1.76941	0.816083	0.816083
			GOTERM_MF_ALL	GO:0046872~metal ion binding	8	50	0.021763	CDH7,RNF123,PLCE1,PCDH7,CACNA2D3,ITPR1	13	2938	10886	2.28015	0.835406	0.594298
			GOTERM_CC_ALL	GO:0005886~plasma membrane	8	50	0.0228617	CDH7,PLCE1,CAMK1G,PCDH7,GAS1,HOMER1	14	2741	11082	2.31031	0.880888	0.654874
			GOTERM_MF_ALL	GO:0043169~cation binding	8	50	0.0230122	CDH7,RNF123,PLCE1,PCDH7,CACNA2D3,ITPR1	13	2968	10886	2.2571	0.851779	0.47078
			GOTERM_BP_ALL	GO:0050881~musculoskeletal movement	2	12.5	0.023525	HOMER1,ITPR1	14	19	10391	78.1278	0.999909	0.955073
			GOTERM_BP_ALL	GO:0050879~multicellular organismal movement	2	12.5	0.023525	HOMER1,ITPR1	14	19	10391	78.1278	0.999909	0.955073
			GOTERM_MF_ALL	GO:0005515~protein binding	12	75	0.0241878	CDH7,RNF123,PLCE1,CAMK1G,BTRC,PCDH7,GAS1,HOMER1,ATM,ITPR1	13	6676	10886	1.50519	0.865713	0.394648
			GOTERM_MF_ALL	GO:0043167~ion binding	8	50	0.0254875	CDH7,RNF123,PLCE1,PCDH7,CACNA2D3,ITPR1	13	3024	10886	2.2153	0.879616	0.345192
			GOTERM_CC_ALL	GO:0044425~membrane part	10	62.5	0.0276842	CDH7,OSBP2,CAMK1G,PCDH7,GAS1,CACNA2D3,HOMER1,ITPR1	14	4340	11082	1.8239	0.924443	0.577242
			GOTERM_BP_ALL	GO:0010948~negative regulation of cell cycle process	2	12.5	0.028412	GAS1,ATM	14	23	10391	64.5404	0.999987	0.940244
			GOTERM_BP_ALL	GO:0022610~biological adhesion	4	25	0.0332529	CDH7,PCDH7	14	585	10391	5.07497	0.999998	0.928966
			GOTERM_BP_ALL	GO:0007155~cell adhesion	4	25	0.0332529	CDH7,PCDH7	14	585	10391	5.07497	0.999998	0.928966
RB1	8	RP11-217H1.1,RPP25,C14orf94,ATP6V0E1,IRF2,HPRT1,LSM5,PCNA	GOTERM_BP_ALL	GO:0006139~nucleobase, nucleoside, nucleotide and nucleic acid metabolic process	6	75	0.0127236	RPP25,ATP6V0E1,LSM5,PCNA,IRF2,HPRT1	8	2592	10391	3.00666	0.978264	0.978264
			GOTERM_BP_ALL	GO:0034641~cellular nitrogen compound metabolic process	6	75	0.0188163	RPP25,ATP6V0E1,LSM5,PCNA,IRF2,HPRT1	8	2830	10391	2.7538	0.996585	0.941565
			GOTERM_BP_ALL	GO:0006807~nitrogen compound metabolic process	6	75	0.0216351	RPP25,ATP6V0E1,LSM5,PCNA,IRF2,HPRT1	8	2921	10391	2.66801	0.998555	0.886955
			GOTERM_BP_ALL	GO:0014075~response to amine stimulus	2	25	0.0259862	ATP6V0E1,HPRT1	8	39	10391	66.609	0.999619	0.860285
			GOTERM_BP_ALL	GO:0008283~cell proliferation	3	37.5	0.0274282	PCNA,IRF2,HPRT1	8	401	10391	9.71727	0.999755	0.810453
			GOTERM_BP_ALL	GO:0010243~response to organic nitrogen	2	25	0.0410383	ATP6V0E1,HPRT1	8	62	10391	41.8992	0.999996	0.876093
TP53	4	LBR,ACTR1A,ENAH,NUP153	GOTERM_CC_ALL	GO:0005643~nuclear pore	2	50	0.0201679	NUP153,LBR	4	75	11082	73.88	0.734015	0.734015
			GOTERM_CC_ALL	GO:0046930~pore complex	2	50	0.0241687	NUP153,LBR	4	90	11082	61.5667	0.796127	0.548477
			GOTERM_BP_ALL	GO:0006810~transport	3	75	0.040324	ENAH,NUP153,ACTR1A	3	2087	10391	4.97892	0.542524	0.542524
			GOTERM_BP_ALL	GO:0051234~establishment of localization	3	75	0.0412179	ENAH,NUP153,ACTR1A	3	2110	10391	4.92464	0.550553	0.329592
			GOTERM_CC_ALL	GO:0005635~nuclear envelope	2	50	0.0495159	NUP153,LBR	4	186	11082	29.7903	0.963152	0.667235
NRAP_LOH	38	ZNF193,PIP4K2C,E2F6,MARK4,FLJ22222,B4GALNT1,HNRPUL1,ZNF432,KIAA0284,ZNF20,ZCCHC10,POLI,ZNF302,ZNF468,ZNF551,ZNF136,NUP160,APBA3,SALL1,CDC23,ZNF167,RBM12,VEZF1,SF3B4,GATAD2A,ERCC8,PSMF1,MEX3C,PLEKHF2,PEPD,ZNF45,C1orf218,ABCD4,LSM14A,PRKD1,DCHS1,ZNF430,SLC41A3	GOTERM_MF_ALL	GO:0046914~transition metal ion binding	20	47.619	9.06329e-07	ZCCHC10,ZNF430,ZNF45,PEPD,ZNF468,ZNF20,PRKD1,ZNF193,ZNF167,PLEKHF2,ZNF136,FLJ22222,SALL1,ZNF302,MEX3C,GATAD2A,ZNF551,ZNF432,VEZF1	36	1908	10886	3.16969	0.000105129	0.000105129
			GOTERM_MF_ALL	GO:0008270~zinc ion binding	18	42.8571	1.01427e-06	ZCCHC10,ZNF430,ZNF45,ZNF468,ZNF20,PRKD1,ZNF193,ZNF167,PLEKHF2,ZNF136,SALL1,ZNF302,GATAD2A,MEX3C,ZNF432,ZNF551,VEZF1	36	1522	10886	3.57622	0.000117648	5.8826e-05
			GOTERM_BP_ALL	GO:0006350~transcription	17	40.4762	2.06549e-06	ZNF430,ZNF45,ZNF468,HNRPUL1,E2F6,ZNF20,ZNF193,ERCC8,ZNF167,ZNF136,SALL1,ZNF302,GATAD2A,ZNF551,ZNF432,VEZF1	33	1504	10391	3.55914	0.000683444	0.000683444
			GOTERM_MF_ALL	GO:0003676~nucleic acid binding	21	50	4.85704e-06	ZCCHC10,ZNF430,ZNF45,POLI,ZNF468,HNRPUL1,E2F6,ZNF20,SF3B4,ZNF193,ZNF167,ZNF136,SALL1,ZNF302,MEX3C,GATAD2A,ZNF551,ZNF432,VEZF1,RBM12	36	2350	10886	2.7022	0.000563259	0.000187788
			GOTERM_BP_ALL	GO:0060255~regulation of macromolecule metabolic process	20	47.619	1.56144e-05	ZNF430,ZNF45,ZNF468,HNRPUL1,E2F6,CDC23,ZNF20,ERCC8,ZNF193,PSMF1,ZNF167,ZNF136,SALL1,ZNF302,APBA3,GATAD2A,ZNF551,ZNF432,VEZF1	33	2455	10391	2.5652	0.00515506	0.00258086
			GOTERM_BP_ALL	GO:0034645~cellular macromolecule biosynthetic process	18	42.8571	3.20573e-05	ZNF430,ZNF45,POLI,ZNF468,HNRPUL1,E2F6,ZNF20,ZNF193,ERCC8,ZNF167,ZNF136,SALL1,ZNF302,GATAD2A,ZNF551,ZNF432,VEZF1	33	2080	10391	2.72491	0.010555	0.0035308
			GOTERM_BP_ALL	GO:0009059~macromolecule biosynthetic process	18	42.8571	3.60422e-05	ZNF430,ZNF45,POLI,ZNF468,HNRPUL1,E2F6,ZNF20,ZNF193,ERCC8,ZNF167,ZNF136,SALL1,ZNF302,GATAD2A,ZNF551,ZNF432,VEZF1	33	2098	10391	2.70153	0.0118593	0.0029781
			GOTERM_BP_ALL	GO:0010468~regulation of gene expression	18	42.8571	3.67482e-05	ZNF430,ZNF45,ZNF468,HNRPUL1,E2F6,ZNF20,ERCC8,ZNF193,ZNF167,ZNF136,SALL1,ZNF302,APBA3,GATAD2A,ZNF551,ZNF432,VEZF1	33	2101	10391	2.69768	0.0120902	0.00242982
			GOTERM_BP_ALL	GO:0045449~regulation of transcription	17	40.4762	4.02884e-05	ZNF430,ZNF45,ZNF468,HNRPUL1,E2F6,ZNF20,ZNF193,ERCC8,ZNF167,ZNF136,SALL1,ZNF302,GATAD2A,ZNF551,ZNF432,VEZF1	33	1883	10391	2.84277	0.0132472	0.00222015
			GOTERM_MF_ALL	GO:0046872~metal ion binding	22	52.381	4.04665e-05	ZCCHC10,ZNF430,ZNF45,POLI,PEPD,ZNF468,ZNF20,DCHS1,PRKD1,ZNF193,ZNF167,PLEKHF2,ZNF136,FLJ22222,SALL1,ZNF302,MEX3C,GATAD2A,ZNF551,ZNF432,VEZF1	36	2938	10886	2.26431	0.00468321	0.00117286
			GOTERM_MF_ALL	GO:0043169~cation binding	22	52.381	4.77293e-05	ZCCHC10,ZNF430,ZNF45,POLI,PEPD,ZNF468,ZNF20,DCHS1,PRKD1,ZNF193,ZNF167,PLEKHF2,ZNF136,FLJ22222,SALL1,ZNF302,MEX3C,GATAD2A,ZNF551,ZNF432,VEZF1	36	2968	10886	2.24143	0.00552144	0.00110673
			GOTERM_BP_ALL	GO:0006355~regulation of transcription, DNA-dependent	14	33.3333	5.87047e-05	ZNF430,ZNF45,ZNF468,E2F6,ZNF20,ZNF193,ZNF167,ZNF136,ZNF302,GATAD2A,ZNF432,ZNF551,VEZF1	33	1297	10391	3.39885	0.0192442	0.00277213
			GOTERM_MF_ALL	GO:0043167~ion binding	22	52.381	6.45542e-05	ZCCHC10,ZNF430,ZNF45,POLI,PEPD,ZNF468,ZNF20,DCHS1,PRKD1,ZNF193,ZNF167,PLEKHF2,ZNF136,FLJ22222,SALL1,ZNF302,MEX3C,GATAD2A,ZNF551,ZNF432,VEZF1	36	3024	10886	2.19992	0.00746056	0.00124731
			GOTERM_BP_ALL	GO:0051252~regulation of RNA metabolic process	14	33.3333	7.65619e-05	ZNF430,ZNF45,ZNF468,E2F6,ZNF20,ZNF193,ZNF167,ZNF136,ZNF302,GATAD2A,ZNF432,ZNF551,VEZF1	33	1330	10391	3.31451	0.0250245	0.00316286
			GOTERM_MF_ALL	GO:0003677~DNA binding	16	38.0952	8.02275e-05	ZNF430,ZNF45,POLI,ZNF468,E2F6,ZNF20,ZNF193,ZNF167,ZNF136,SALL1,ZNF302,GATAD2A,ZNF432,ZNF551,VEZF1	36	1656	10886	2.92163	0.00926359	0.00132865
			GOTERM_BP_ALL	GO:0080090~regulation of primary metabolic process	19	45.2381	8.38886e-05	ZNF430,ZNF45,ZNF468,HNRPUL1,E2F6,CDC23,ZNF20,ERCC8,ZNF193,PSMF1,ZNF167,ZNF136,SALL1,ZNF302,GATAD2A,ZNF551,ZNF432,VEZF1	33	2484	10391	2.40849	0.0273863	0.00308061
			GOTERM_BP_ALL	GO:0010467~gene expression	18	42.8571	8.79148e-05	ZNF430,ZNF45,ZNF468,HNRPUL1,E2F6,ZNF20,SF3B4,ERCC8,ZNF193,ZNF167,ZNF136,SALL1,ZNF302,GATAD2A,ZNF551,ZNF432,VEZF1	33	2242	10391	2.52802	0.0286817	0.00290588
			GOTERM_BP_ALL	GO:0019222~regulation of metabolic process	20	47.619	9.65314e-05	ZNF430,ZNF45,ZNF468,HNRPUL1,E2F6,CDC23,ZNF20,ERCC8,ZNF193,PSMF1,ZNF167,ZNF136,SALL1,ZNF302,APBA3,GATAD2A,ZNF551,ZNF432,VEZF1	33	2771	10391	2.27267	0.0314483	0.00290064
			GOTERM_BP_ALL	GO:0034641~cellular nitrogen compound metabolic process	20	47.619	0.000131454	ZNF430,ZNF45,POLI,PEPD,ZNF468,HNRPUL1,E2F6,ZNF20,SF3B4,ERCC8,ZNF193,ZNF167,ZNF136,SALL1,ZNF302,GATAD2A,ZNF551,ZNF432,VEZF1	33	2830	10391	2.22529	0.0425811	0.00361962
			GOTERM_BP_ALL	GO:0010556~regulation of macromolecule biosynthetic process	17	40.4762	0.000138046	ZNF430,ZNF45,ZNF468,HNRPUL1,E2F6,ZNF20,ZNF193,ERCC8,ZNF167,ZNF136,SALL1,ZNF302,GATAD2A,ZNF551,ZNF432,VEZF1	33	2076	10391	2.57849	0.044668	0.00350893
			GOTERM_BP_ALL	GO:0019219~regulation of nucleobase, nucleoside, nucleotide and nucleic acid metabolic process	17	40.4762	0.000138046	ZNF430,ZNF45,ZNF468,HNRPUL1,E2F6,ZNF20,ZNF193,ERCC8,ZNF167,ZNF136,SALL1,ZNF302,GATAD2A,ZNF551,ZNF432,VEZF1	33	2076	10391	2.57849	0.044668	0.00350893
			GOTERM_BP_ALL	GO:0006139~nucleobase, nucleoside, nucleotide and nucleic acid metabolic process	19	45.2381	0.000151653	ZNF430,ZNF45,POLI,ZNF468,HNRPUL1,E2F6,ZNF20,SF3B4,ERCC8,ZNF193,ZNF167,ZNF136,SALL1,ZNF302,GATAD2A,ZNF551,ZNF432,VEZF1	33	2592	10391	2.30814	0.0489618	0.00357937
			GOTERM_BP_ALL	GO:0051171~regulation of nitrogen compound metabolic process	17	40.4762	0.000159171	ZNF430,ZNF45,ZNF468,HNRPUL1,E2F6,ZNF20,ZNF193,ERCC8,ZNF167,ZNF136,SALL1,ZNF302,GATAD2A,ZNF551,ZNF432,VEZF1	33	2100	10391	2.54902	0.0513257	0.00350649
			GOTERM_BP_ALL	GO:0044249~cellular biosynthetic process	19	45.2381	0.00018624	ZNF430,ZNF45,POLI,ZNF468,HNRPUL1,E2F6,ZNF20,ZNF193,ERCC8,ZNF167,ZNF136,SALL1,ZNF302,GATAD2A,ZNF551,ZNF432,VEZF1,B4GALNT1	33	2631	10391	2.27393	0.0597893	0.00384579
			GOTERM_BP_ALL	GO:0031323~regulation of cellular metabolic process	19	45.2381	0.000189173	ZNF430,ZNF45,ZNF468,HNRPUL1,E2F6,CDC23,ZNF20,ERCC8,ZNF193,PSMF1,ZNF167,ZNF136,SALL1,ZNF302,GATAD2A,ZNF551,ZNF432,VEZF1	33	2634	10391	2.27134	0.0607018	0.00367689
			GOTERM_BP_ALL	GO:0006807~nitrogen compound metabolic process	20	47.619	0.000208001	ZNF430,ZNF45,POLI,PEPD,ZNF468,HNRPUL1,E2F6,ZNF20,SF3B4,ERCC8,ZNF193,ZNF167,ZNF136,SALL1,ZNF302,GATAD2A,ZNF551,ZNF432,VEZF1	33	2921	10391	2.15597	0.0665385	0.003818
			GOTERM_BP_ALL	GO:0031326~regulation of cellular biosynthetic process	17	40.4762	0.000256139	ZNF430,ZNF45,ZNF468,HNRPUL1,E2F6,ZNF20,ZNF193,ERCC8,ZNF167,ZNF136,SALL1,ZNF302,GATAD2A,ZNF551,ZNF432,VEZF1	33	2183	10391	2.4521	0.0812974	0.00445284
			GOTERM_BP_ALL	GO:0009058~biosynthetic process	19	45.2381	0.00027735	ZNF430,ZNF45,POLI,ZNF468,HNRPUL1,E2F6,ZNF20,ZNF193,ERCC8,ZNF167,ZNF136,SALL1,ZNF302,GATAD2A,ZNF551,ZNF432,VEZF1,B4GALNT1	33	2709	10391	2.20845	0.0877267	0.00458026
			GOTERM_BP_ALL	GO:0009889~regulation of biosynthetic process	17	40.4762	0.000283043	ZNF430,ZNF45,ZNF468,HNRPUL1,E2F6,ZNF20,ZNF193,ERCC8,ZNF167,ZNF136,SALL1,ZNF302,GATAD2A,ZNF551,ZNF432,VEZF1	33	2201	10391	2.43205	0.0894446	0.00445199
			GOTERM_CC_ALL	GO:0005634~nucleus	23	54.7619	0.000377834	ZNF430,ZNF45,POLI,ZNF468,HNRPUL1,NUP160,E2F6,CDC23,ZNF20,SF3B4,ERCC8,ZNF193,ZNF167,ZNF136,SALL1,ZNF302,MEX3C,GATAD2A,ZNF551,ZNF432,VEZF1,RBM12	35	3871	11082	1.88129	0.0345348	0.0345348
			GOTERM_BP_ALL	GO:0044260~cellular macromolecule metabolic process	23	54.7619	0.000497474	ZNF430,ZNF45,POLI,ZNF468,HNRPUL1,E2F6,CDC23,ZNF20,MARK4,SF3B4,PRKD1,ERCC8,ZNF193,PSMF1,ZNF167,ZNF136,SALL1,ZNF302,GATAD2A,ZNF551,ZNF432,VEZF1	33	3998	10391	1.81146	0.151856	0.00745863
			GOTERM_BP_ALL	GO:0044238~primary metabolic process	27	64.2857	0.000522659	ZNF430,ZNF468,E2F6,SF3B4,PSMF1,ERCC8,ZNF167,ZNF302,GATAD2A,VEZF1,RBM12,B4GALNT1,ZNF45,PEPD,POLI,HNRPUL1,CDC23,ZNF20,MARK4,PRKD1,ZNF193,ZNF136,SALL1,ZNF551,ZNF432,PIP4K2C	33	5374	10391	1.58201	0.158901	0.00749548
			GOTERM_BP_ALL	GO:0043170~macromolecule metabolic process	24	57.1429	0.000624995	ZNF430,ZNF45,POLI,ZNF468,PEPD,HNRPUL1,E2F6,CDC23,ZNF20,MARK4,SF3B4,PRKD1,ERCC8,ZNF193,PSMF1,ZNF167,ZNF136,SALL1,ZNF302,GATAD2A,ZNF551,ZNF432,VEZF1	33	4376	10391	1.72694	0.18693	0.00858536
			GOTERM_BP_ALL	GO:0008152~metabolic process	28	66.6667	0.000921543	ZNF430,ZNF468,E2F6,SF3B4,PSMF1,ERCC8,ZNF167,ZNF302,GATAD2A,VEZF1,RBM12,B4GALNT1,ZNF45,POLI,PEPD,HNRPUL1,CDC23,ZNF20,MARK4,PRKD1,ZNF193,FLJ22222,ZNF136,SALL1,ZNF551,ZNF432,PIP4K2C	33	5911	10391	1.49156	0.263003	0.0121327
			GOTERM_BP_ALL	GO:0044237~cellular metabolic process	26	61.9048	0.00105972	ZNF430,ZNF468,E2F6,SF3B4,PSMF1,ERCC8,ZNF167,ZNF302,GATAD2A,VEZF1,B4GALNT1,ZNF45,PEPD,POLI,HNRPUL1,CDC23,ZNF20,MARK4,PRKD1,ZNF193,ZNF136,SALL1,ZNF432,ZNF551,PIP4K2C	33	5202	10391	1.57379	0.295983	0.0134075
			GOTERM_CC_ALL	GO:0043229~intracellular organelle	28	66.6667	0.0223072	ZNF430,ZNF468,NUP160,E2F6,SF3B4,ERCC8,ZNF167,ZNF302,GATAD2A,ABCD4,VEZF1,RBM12,B4GALNT1,ZNF45,POLI,HNRPUL1,KIAA0284,CDC23,ZNF20,MARK4,ZNF193,PLEKHF2,ZNF136,SALL1,MEX3C,ZNF551,ZNF432	35	6839	11082	1.29633	0.877305	0.649722
			GOTERM_CC_ALL	GO:0043231~intracellular membrane-bounded organelle	26	61.9048	0.0225063	ZNF430,ZNF468,NUP160,E2F6,SF3B4,ERCC8,ZNF167,ZNF302,GATAD2A,ABCD4,VEZF1,RBM12,B4GALNT1,ZNF45,POLI,HNRPUL1,CDC23,ZNF20,ZNF193,PLEKHF2,ZNF136,SALL1,MEX3C,ZNF551,ZNF432	35	6126	11082	1.34384	0.879607	0.50622
			GOTERM_CC_ALL	GO:0043227~membrane-bounded organelle	26	61.9048	0.0229002	ZNF430,ZNF468,NUP160,E2F6,SF3B4,ERCC8,ZNF167,ZNF302,GATAD2A,ABCD4,VEZF1,RBM12,B4GALNT1,ZNF45,POLI,HNRPUL1,CDC23,ZNF20,ZNF193,PLEKHF2,ZNF136,SALL1,MEX3C,ZNF551,ZNF432	35	6133	11082	1.3423	0.884037	0.416447
			GOTERM_CC_ALL	GO:0043226~organelle	28	66.6667	0.0229855	ZNF430,ZNF468,NUP160,E2F6,SF3B4,ERCC8,ZNF167,ZNF302,GATAD2A,ABCD4,VEZF1,RBM12,B4GALNT1,ZNF45,POLI,HNRPUL1,KIAA0284,CDC23,ZNF20,MARK4,ZNF193,PLEKHF2,ZNF136,SALL1,MEX3C,ZNF551,ZNF432	35	6851	11082	1.29406	0.884974	0.351128
			GOTERM_BP_ALL	GO:0009987~cellular process	31	73.8095	0.0288893	ZNF430,ZNF468,NUP160,E2F6,SF3B4,DCHS1,ERCC8,PSMF1,ZNF167,ZNF302,GATAD2A,APBA3,ABCD4,VEZF1,RBM12,B4GALNT1,ZNF45,POLI,PEPD,HNRPUL1,CDC23,ZNF20,MARK4,PRKD1,ZNF193,ZNF136,SALL1,ZNF551,ZNF432,PIP4K2C	33	8282	10391	1.17861	0.999939	0.30189
			GOTERM_CC_ALL	GO:0044424~intracellular part	31	73.8095	0.030038	ZNF430,ZNF468,NUP160,E2F6,SF3B4,ERCC8,PSMF1,ZNF167,ZNF302,GATAD2A,ABCD4,VEZF1,RBM12,B4GALNT1,ZNF45,POLI,HNRPUL1,KIAA0284,CDC23,ZNF20,MARK4,PRKD1,ZNF193,PLEKHF2,ZNF136,SALL1,MEX3C,ZNF551,ZNF432,PIP4K2C	35	8114	11082	1.2097	0.941361	0.376699
			GOTERM_MF_ALL	GO:0003700~transcription factor activity	7	16.6667	0.0334752	ZNF193,ZNF45,ZNF167,E2F6,SALL1,GATAD2A,ZNF20	36	766	10886	2.76334	0.980738	0.389636
			GOTERM_MF_ALL	GO:0030528~transcription regulator activity	9	21.4286	0.034295	ZNF193,ZNF45,ZNF167,E2F6,SALL1,ZNF136,GATAD2A,ZNF20,VEZF1	36	1206	10886	2.25663	0.982543	0.362233
			GOTERM_BP_ALL	GO:0051329~interphase of mitotic cell cycle	3	7.14286	0.0363523	E2F6,CDC23,MARK4	33	98	10391	9.63915	0.999995	0.354508
			GOTERM_BP_ALL	GO:0051325~interphase	3	7.14286	0.0377159	E2F6,CDC23,MARK4	33	100	10391	9.44636	0.999997	0.355196
			GOTERM_BP_ALL	GO:0050794~regulation of cellular process	22	52.381	0.040528	ZNF430,ZNF45,ZNF468,HNRPUL1,E2F6,CDC23,ZNF20,MARK4,PRKD1,ERCC8,ZNF193,PSMF1,ZNF167,ZNF136,SALL1,ZNF302,APBA3,GATAD2A,ZNF551,ZNF432,VEZF1	33	5063	10391	1.36823	0.999999	0.366486
			GOTERM_MF_ALL	GO:0005488~binding	35	83.3333	0.0492797	ZNF430,ZNF468,NUP160,E2F6,SF3B4,DCHS1,ERCC8,PSMF1,ZNF167,ZNF302,GATAD2A,APBA3,ABCD4,VEZF1,RBM12,ZCCHC10,ZNF45,POLI,PEPD,HNRPUL1,CDC23,ZNF20,MARK4,PRKD1,ZNF193,PLEKHF2,FLJ22222,ZNF136,SALL1,SLC41A3,MEX3C,ZNF551,ZNF432,PIP4K2C	36	9484	10886	1.11594	0.997155	0.443568
MKI67_LOH	78	ZNF3,C7orf26,DBR1,ZNF107,NUP160,LUC7L2,ZNF167,MAT2A,PUS7,C11orf61,ZNF586,GATAD2A,SDCCAG3,ZCCHC10,ZNF551,CDC23,MEX3C,ATAD2B,HNRPH1,HNRPUL1,JMJD1B,TSPAN12,RBM12,RPLP2,NRF1,FUBP3,RNF216,DLEU2,ZNF140,QKI,VEZF1,C17orf70,RBM28,ZNF12,NUP153,HMGN4,C11orf57,ASTE1,CRY1,REPIN1,HMGN1,PRKD1,ZNF136,RGL2,ZNF200,ZNF302,TUBB2B,HSPBAP1,ZNF43,CRHR1,SFRS11,WDR8,SLC25A13,MED13,NUPL2,LARS,ERCC8,LSM5,C21orf66,KBTBD2,TR…	GOTERM_BP_ALL	GO:0006139~nucleobase, nucleoside, nucleotide and nucleic acid metabolic process	45	56.25	4.04251e-15	ZNF83,ELF2,C17ORF70,TRA2A,ZNF200,ZNF12,PUS7,TCF7L1,ERCC8,ZFP36L2,FUBP3,ZNF167,ZNF302,LARS,GATAD2A,LSM5,ZNF107,QKI,DBR1,CRY1,VEZF1,RBM28,FTSJ2,HNRPH1,SFRS11,ZNF43,POLI,MAT2A,HNRPUL1,MED13,ZNF3,UIMC1,ZNF140,TAF11,NRF1,SLC25A13,ZNF136,JMJD1B,ZNF551,TCF12,C21ORF66,ASTE1,REPIN1,ZNF586	61	2592	10391	2.95737	2.21823e-12	2.21823e-12
			GOTERM_MF_ALL	GO:0003676~nucleic acid binding	45	56.25	9.6364e-14	HMGN1,ZNF83,ELF2,C17ORF70,TRA2A,ZNF200,ZNF12,RPLP2,HMGN4,PUS7,TCF7L1,ZFP36L2,FUBP3,ZNF167,ZNF302,GATAD2A,LSM5,ZNF107,QKI,CRY1,VEZF1,RBM28,FTSJ2,HNRPH1,SFRS11,RBM12,ZNF43,ZCCHC10,NUP153,POLI,HNRPUL1,NUPL2,ZNF3,ZNF140,TAF11,NRF1,ZNF136,MEX3C,DHX40,ZNF551,TCF12,C21ORF66,REPIN1,ZNF586	71	2350	10886	2.93599	1.67679e-11	1.67679e-11
			GOTERM_BP_ALL	GO:0034641~cellular nitrogen compound metabolic process	45	56.25	1.23915e-13	ZNF83,ELF2,C17ORF70,TRA2A,ZNF200,ZNF12,PUS7,TCF7L1,ERCC8,ZFP36L2,FUBP3,ZNF167,ZNF302,LARS,GATAD2A,LSM5,ZNF107,QKI,DBR1,CRY1,VEZF1,RBM28,FTSJ2,HNRPH1,SFRS11,ZNF43,POLI,MAT2A,HNRPUL1,MED13,ZNF3,UIMC1,ZNF140,TAF11,NRF1,SLC25A13,ZNF136,JMJD1B,ZNF551,TCF12,C21ORF66,ASTE1,REPIN1,ZNF586	61	2830	10391	2.70865	6.8765e-11	3.43825e-11
			GOTERM_BP_ALL	GO:0006807~nitrogen compound metabolic process	45	56.25	4.17878e-13	ZNF83,ELF2,C17ORF70,TRA2A,ZNF200,ZNF12,PUS7,TCF7L1,ERCC8,ZFP36L2,FUBP3,ZNF167,ZNF302,LARS,GATAD2A,LSM5,ZNF107,QKI,DBR1,CRY1,VEZF1,RBM28,FTSJ2,HNRPH1,SFRS11,ZNF43,POLI,MAT2A,HNRPUL1,MED13,ZNF3,UIMC1,ZNF140,TAF11,NRF1,SLC25A13,ZNF136,JMJD1B,ZNF551,TCF12,C21ORF66,ASTE1,REPIN1,ZNF586	61	2921	10391	2.62427	2.31928e-10	7.73093e-11
			GOTERM_BP_ALL	GO:0010467~gene expression	39	48.75	3.28012e-12	ZNF83,ELF2,TRA2A,ZNF200,ZNF12,RPLP2,PUS7,TCF7L1,ERCC8,FUBP3,ZNF167,ZNF302,LARS,GATAD2A,LSM5,QKI,DBR1,ZNF107,CRY1,VEZF1,FTSJ2,RBM28,HNRPH1,SFRS11,ZNF43,HNRPUL1,MED13,ZNF3,UIMC1,ZNF140,TAF11,NRF1,ZNF136,JMJD1B,ZNF551,TCF12,C21ORF66,ZNF586	61	2242	10391	2.96317	1.82049e-09	4.55121e-10
			GOTERM_CC_ALL	GO:0005634~nucleus	51	63.75	4.86981e-12	HMGN1,ZNF83,ELF2,ZNF200,ZNF12,RNF216,HMGN4,FUBP3,ZNF302,LSM5,QKI,ZNF107,DBR1,CRY1,FTSJ2,RBM12,STAG2,ZNF43,NUP133,POLI,HNRPUL1,MED13,NUPL2,ZNF3,ZNF140,TAF11,ZNF136,JMJD1B,ZNF551,C21ORF66,ZNF586,C17ORF70,NUP160,TRA2A,TCF7L1,ZFP36L2,ERCC8,ZNF167,GATAD2A,VEZF1,RBM28,HNRPH1,SFRS11,NUP153,CDC23,UIMC1,NRF1,MEX3C,TCF12,REPIN1	66	3871	11082	2.21218	5.21066e-10	5.21066e-10
			GOTERM_BP_ALL	GO:0044260~cellular macromolecule metabolic process	47	58.75	1.76252e-09	ZNF83,ELF2,C17ORF70,TRA2A,ZNF200,ZNF12,RPLP2,RNF216,PUS7,TCF7L1,ERCC8,ZFP36L2,FUBP3,ZNF167,ZNF302,LARS,GATAD2A,LSM5,ZNF107,QKI,DBR1,CRY1,VEZF1,RBM28,FTSJ2,HNRPH1,SFRS11,ZNF43,POLI,HNRPUL1,CDC23,MED13,ZNF3,UIMC1,ZNF140,PRKD1,TAF11,NRF1,ZNF136,JMJD1B,ZNF551,TCF12,C21ORF66,ASTE1,REPIN1,ZNF586	61	3998	10391	2.00255	9.78197e-07	1.9564e-07
			GOTERM_BP_ALL	GO:0006350~transcription	28	35	1.20082e-08	ZNF83,ELF2,ZNF200,ZNF12,TCF7L1,ERCC8,FUBP3,ZNF167,ZNF302,GATAD2A,ZNF107,VEZF1,CRY1,ZNF43,HNRPUL1,MED13,ZNF140,UIMC1,ZNF3,TAF11,NRF1,ZNF136,JMJD1B,ZNF551,TCF12,C21ORF66,ZNF586	61	1504	10391	3.1713	6.66452e-06	1.11076e-06
			GOTERM_BP_ALL	GO:0034645~cellular macromolecule biosynthetic process	32	40	4.49202e-08	ZNF83,ELF2,ZNF200,ZNF12,RPLP2,TCF7L1,ERCC8,FUBP3,ZNF167,ZNF302,GATAD2A,LARS,ZNF107,VEZF1,CRY1,ZNF43,POLI,HNRPUL1,MED13,ZNF3,ZNF140,UIMC1,TAF11,NRF1,ZNF136,JMJD1B,ZNF551,TCF12,C21ORF66,ZNF586,REPIN1	61	2080	10391	2.62068	2.49304e-05	3.56152e-06
			GOTERM_BP_ALL	GO:0043170~macromolecule metabolic process	47	58.75	5.07444e-08	ZNF83,ELF2,C17ORF70,TRA2A,ZNF200,ZNF12,RPLP2,RNF216,PUS7,TCF7L1,ERCC8,ZFP36L2,FUBP3,ZNF167,ZNF302,LARS,GATAD2A,LSM5,ZNF107,QKI,DBR1,CRY1,VEZF1,RBM28,FTSJ2,HNRPH1,SFRS11,ZNF43,POLI,HNRPUL1,CDC23,MED13,ZNF3,UIMC1,ZNF140,PRKD1,TAF11,NRF1,ZNF136,JMJD1B,ZNF551,TCF12,C21ORF66,ASTE1,REPIN1,ZNF586	61	4376	10391	1.82957	2.81627e-05	3.52039e-06
			GOTERM_BP_ALL	GO:0009059~macromolecule biosynthetic process	32	40	5.53677e-08	ZNF83,ELF2,ZNF200,ZNF12,RPLP2,TCF7L1,ERCC8,FUBP3,ZNF167,ZNF302,GATAD2A,LARS,ZNF107,VEZF1,CRY1,ZNF43,POLI,HNRPUL1,MED13,ZNF3,ZNF140,UIMC1,TAF11,NRF1,ZNF136,JMJD1B,ZNF551,TCF12,C21ORF66,ZNF586,REPIN1	61	2098	10391	2.5982	3.07286e-05	3.41433e-06
			GOTERM_BP_ALL	GO:0044249~cellular biosynthetic process	35	43.75	2.23895e-07	ZNF83,ELF2,ZNF200,ZNF12,RPLP2,TCF7L1,ERCC8,FUBP3,ZNF167,ZNF302,LARS,GATAD2A,QKI,ZNF107,VEZF1,CRY1,ZNF43,POLI,MAT2A,HNRPUL1,MED13,ZNF3,UIMC1,ZNF140,TAF11,NRF1,SLC25A13,ZNF136,JMJD1B,ZNF551,TCF12,C21ORF66,ZNF586,REPIN1	61	2631	10391	2.26608	0.000124254	1.24261e-05
			GOTERM_BP_ALL	GO:0044238~primary metabolic process	51	63.75	2.92684e-07	ZNF83,ELF2,ZNF200,ZNF12,RPLP2,RNF216,FUBP3,ZNF302,LSM5,QKI,ZNF107,DBR1,CRY1,FTSJ2,RBM12,ZNF43,POLI,HNRPUL1,BTNL3,MED13,ZNF3,ZNF140,TAF11,PRKD1,ZNF136,JMJD1B,ZNF551,C21ORF66,ASTE1,ZNF586,C17ORF70,TRA2A,PUS7,TCF7L1,ZFP36L2,ERCC8,ZNF167,GATAD2A,LARS,VEZF1,RBM28,SFRS11,HNRPH1,MAT2A,CDC23,UIMC1,NRF1,SLC25A13,TCF12,REPIN1	61	5374	10391	1.61659	0.000162427	1.47671e-05
			GOTERM_MF_ALL	GO:0003677~DNA binding	29	36.25	4.17137e-07	HMGN1,ZNF83,ELF2,C17ORF70,ZNF12,HMGN4,TCF7L1,ZFP36L2,FUBP3,ZNF167,ZNF302,GATAD2A,ZNF107,VEZF1,CRY1,ZNF43,NUP153,POLI,ZNF140,ZNF3,TAF11,NRF1,ZNF136,ZNF551,TCF12,C21ORF66,ZNF586,REPIN1	71	1656	10886	2.68502	7.25792e-05	3.62902e-05
			GOTERM_BP_ALL	GO:0009058~biosynthetic process	35	43.75	4.73638e-07	ZNF83,ELF2,ZNF200,ZNF12,RPLP2,TCF7L1,ERCC8,FUBP3,ZNF167,ZNF302,LARS,GATAD2A,QKI,ZNF107,VEZF1,CRY1,ZNF43,POLI,MAT2A,HNRPUL1,MED13,ZNF3,UIMC1,ZNF140,TAF11,NRF1,SLC25A13,ZNF136,JMJD1B,ZNF551,TCF12,C21ORF66,ZNF586,REPIN1	61	2709	10391	2.20083	0.000262834	2.19055e-05
			GOTERM_BP_ALL	GO:0019219~regulation of nucleobase, nucleoside, nucleotide and nucleic acid metabolic process	30	37.5	7.31081e-07	ZNF83,ELF2,ZNF200,ZNF12,TCF7L1,ERCC8,ZFP36L2,FUBP3,ZNF167,ZNF302,GATAD2A,ZNF107,VEZF1,CRY1,ZNF43,HNRPUL1,MED13,ZNF140,UIMC1,ZNF3,TAF11,CRHR1,NRF1,ZNF136,JMJD1B,ZNF551,TCF12,C21ORF66,ZNF586	61	2076	10391	2.46162	0.000405668	3.12111e-05
			GOTERM_BP_ALL	GO:0051171~regulation of nitrogen compound metabolic process	30	37.5	9.39288e-07	ZNF83,ELF2,ZNF200,ZNF12,TCF7L1,ERCC8,ZFP36L2,FUBP3,ZNF167,ZNF302,GATAD2A,ZNF107,VEZF1,CRY1,ZNF43,HNRPUL1,MED13,ZNF140,UIMC1,ZNF3,TAF11,CRHR1,NRF1,ZNF136,JMJD1B,ZNF551,TCF12,C21ORF66,ZNF586	61	2100	10391	2.43349	0.000521169	3.72354e-05
			GOTERM_BP_ALL	GO:0010468~regulation of gene expression	30	37.5	9.49063e-07	ZNF83,ELF2,ZNF200,ZNF12,TCF7L1,ERCC8,ZFP36L2,FUBP3,ZNF167,ZNF302,GATAD2A,QKI,ZNF107,VEZF1,CRY1,ZNF43,HNRPUL1,MED13,ZNF140,UIMC1,ZNF3,TAF11,NRF1,ZNF136,JMJD1B,ZNF551,TCF12,C21ORF66,ZNF586	61	2101	10391	2.43233	0.000526591	3.51147e-05
			GOTERM_BP_ALL	GO:0045449~regulation of transcription	28	35	1.3888e-06	ZNF83,ELF2,ZNF200,ZNF12,TCF7L1,ERCC8,FUBP3,ZNF167,ZNF302,GATAD2A,ZNF107,VEZF1,CRY1,ZNF43,HNRPUL1,MED13,ZNF140,UIMC1,ZNF3,TAF11,NRF1,ZNF136,JMJD1B,ZNF551,TCF12,C21ORF66,ZNF586	61	1883	10391	2.533	0.000770485	4.81727e-05
			GOTERM_BP_ALL	GO:0044237~cellular metabolic process	49	61.25	1.56656e-06	ZNF83,ELF2,C17ORF70,TRA2A,ZNF200,RPLP2,ZNF12,RNF216,PUS7,TCF7L1,ERCC8,ZFP36L2,ZNF167,FUBP3,ZNF302,LARS,GATAD2A,LSM5,DBR1,ZNF107,QKI,CRY1,VEZF1,RBM28,FTSJ2,HNRPH1,SFRS11,ZNF43,POLI,HNRPUL1,MAT2A,CDC23,MED13,UIMC1,ZNF140,ZNF3,PRKD1,TAF11,NRF1,SLC25A13,ZNF136,JMJD1B,ZNF551,TCF12,C21ORF66,ASTE1,REPIN1,ZNF586	61	5202	10391	1.60455	0.000869064	5.11423e-05
			GOTERM_BP_ALL	GO:0031326~regulation of cellular biosynthetic process	30	37.5	2.16691e-06	ZNF83,ELF2,ZNF200,ZNF12,TCF7L1,ERCC8,FUBP3,ZNF167,ZNF302,GATAD2A,QKI,ZNF107,VEZF1,CRY1,ZNF43,HNRPUL1,MED13,ZNF140,UIMC1,ZNF3,TAF11,CRHR1,NRF1,ZNF136,JMJD1B,ZNF551,TCF12,C21ORF66,ZNF586	61	2183	10391	2.34097	0.00120191	6.6811e-05
			GOTERM_BP_ALL	GO:0009889~regulation of biosynthetic process	30	37.5	2.58191e-06	ZNF83,ELF2,ZNF200,ZNF12,TCF7L1,ERCC8,FUBP3,ZNF167,ZNF302,GATAD2A,QKI,ZNF107,VEZF1,CRY1,ZNF43,HNRPUL1,MED13,ZNF140,UIMC1,ZNF3,TAF11,CRHR1,NRF1,ZNF136,JMJD1B,ZNF551,TCF12,C21ORF66,ZNF586	61	2201	10391	2.32182	0.00143194	7.54162e-05
			GOTERM_BP_ALL	GO:0010556~regulation of macromolecule biosynthetic process	29	36.25	2.74078e-06	ZNF83,ELF2,ZNF200,ZNF12,TCF7L1,ERCC8,FUBP3,ZNF167,ZNF302,GATAD2A,QKI,ZNF107,VEZF1,CRY1,ZNF43,HNRPUL1,MED13,ZNF140,UIMC1,ZNF3,TAF11,NRF1,ZNF136,JMJD1B,ZNF551,TCF12,C21ORF66,ZNF586	61	2076	10391	2.37957	0.00151998	7.60539e-05
			GOTERM_BP_ALL	GO:0080090~regulation of primary metabolic process	32	40	2.89325e-06	ZNF83,ELF2,ZNF200,ZNF12,TCF7L1,ERCC8,ZFP36L2,FUBP3,ZNF167,ZNF302,GATAD2A,QKI,ZNF107,VEZF1,CRY1,ZNF43,HNRPUL1,CDC23,MED13,ZNF3,UIMC1,ZNF140,TAF11,CRHR1,NRF1,ZNF136,JMJD1B,ZNF551,TCF12,C21ORF66,ZNF586	61	2484	10391	2.19445	0.00160447	7.64616e-05
			GOTERM_BP_ALL	GO:0060255~regulation of macromolecule metabolic process	31	38.75	7.66378e-06	ZNF83,ELF2,ZNF200,ZNF12,TCF7L1,ERCC8,ZFP36L2,FUBP3,ZNF167,ZNF302,GATAD2A,QKI,ZNF107,VEZF1,CRY1,ZNF43,HNRPUL1,CDC23,MED13,ZNF3,ZNF140,UIMC1,TAF11,NRF1,ZNF136,JMJD1B,ZNF551,TCF12,C21ORF66,ZNF586	61	2455	10391	2.15099	0.00424438	0.000193318
			GOTERM_BP_ALL	GO:0031323~regulation of cellular metabolic process	32	40	1.06426e-05	ZNF83,ELF2,ZNF200,ZNF12,TCF7L1,ERCC8,ZFP36L2,FUBP3,ZNF167,ZNF302,GATAD2A,QKI,ZNF107,VEZF1,CRY1,ZNF43,HNRPUL1,CDC23,MED13,ZNF3,UIMC1,ZNF140,TAF11,CRHR1,NRF1,ZNF136,JMJD1B,ZNF551,TCF12,C21ORF66,ZNF586	61	2634	10391	2.06948	0.00588925	0.000256778
			GOTERM_BP_ALL	GO:0008152~metabolic process	51	63.75	1.19341e-05	ZNF83,ELF2,ZNF200,ZNF12,RPLP2,RNF216,FUBP3,ZNF302,LSM5,QKI,ZNF107,DBR1,CRY1,FTSJ2,RBM12,ZNF43,POLI,HNRPUL1,BTNL3,MED13,ZNF3,ZNF140,TAF11,PRKD1,ZNF136,JMJD1B,ZNF551,C21ORF66,ASTE1,ZNF586,C17ORF70,TRA2A,PUS7,TCF7L1,ZFP36L2,ERCC8,ZNF167,GATAD2A,LARS,VEZF1,RBM28,SFRS11,HNRPH1,MAT2A,CDC23,UIMC1,NRF1,SLC25A13,TCF12,REPIN1	61	5911	10391	1.46973	0.00660158	0.00027594
			GOTERM_MF_ALL	GO:0008270~zinc ion binding	25	31.25	1.40259e-05	ZNF83,ZNF200,ZNF12,RNF216,ZFP36L2,ZNF167,ZNF302,GATAD2A,LUC7L2,ZNF107,VEZF1,ZNF43,NUP153,ZCCHC10,NUPL2,ZNF140,ZNF3,PRKD1,PLEKHF2,ZNF136,MEX3C,JMJD1B,ZNF551,ZNF586,REPIN1	71	1522	10886	2.51846	0.00243754	0.000813176
			GOTERM_CC_ALL	GO:0043231~intracellular membrane-bounded organelle	53	66.25	2.59822e-05	HMGN1,ZNF83,ELF2,ZNF200,ZNF12,RNF216,HMGN4,FUBP3,ZNF302,LSM5,QKI,ZNF107,DBR1,CRY1,FTSJ2,RBM12,STAG2,ZNF43,NUP133,POLI,HNRPUL1,MED13,NUPL2,ZNF3,ZNF140,TAF11,ZNF136,JMJD1B,ZNF551,C21ORF66,ZNF586,C17ORF70,NUP160,TRA2A,TCF7L1,ZFP36L2,ERCC8,ZNF167,GATAD2A,VEZF1,RBM28,HNRPH1,SFRS11,NUP153,CDC23,UIMC1,NRF1,SLC25A13,PLEKHF2,MEX3C,TCF12,REPIN1	66	6126	11082	1.45269	0.00277627	0.0013891
			GOTERM_CC_ALL	GO:0043227~membrane-bounded organelle	53	66.25	2.71032e-05	HMGN1,ZNF83,ELF2,ZNF200,ZNF12,RNF216,HMGN4,FUBP3,ZNF302,LSM5,QKI,ZNF107,DBR1,CRY1,FTSJ2,RBM12,STAG2,ZNF43,NUP133,POLI,HNRPUL1,MED13,NUPL2,ZNF3,ZNF140,TAF11,ZNF136,JMJD1B,ZNF551,C21ORF66,ZNF586,C17ORF70,NUP160,TRA2A,TCF7L1,ZFP36L2,ERCC8,ZNF167,GATAD2A,VEZF1,RBM28,HNRPH1,SFRS11,NUP153,CDC23,UIMC1,NRF1,SLC25A13,PLEKHF2,MEX3C,TCF12,REPIN1	66	6133	11082	1.45103	0.00289588	0.000966227
			GOTERM_BP_ALL	GO:0019222~regulation of metabolic process	32	40	3.1735e-05	ZNF83,ELF2,ZNF200,ZNF12,TCF7L1,ERCC8,ZFP36L2,FUBP3,ZNF167,ZNF302,GATAD2A,QKI,ZNF107,VEZF1,CRY1,ZNF43,HNRPUL1,CDC23,MED13,ZNF3,UIMC1,ZNF140,TAF11,CRHR1,NRF1,ZNF136,JMJD1B,ZNF551,TCF12,C21ORF66,ZNF586	61	2771	10391	1.96717	0.017459	0.000704279
			GOTERM_CC_ALL	GO:0043229~intracellular organelle	56	70	4.74028e-05	HMGN1,ZNF83,ELF2,TUBB2B,ZNF200,RPLP2,ZNF12,RNF216,HMGN4,FUBP3,ZNF302,LSM5,ZNF107,QKI,DBR1,CRY1,FTSJ2,RBM12,STAG2,ZNF43,NUP133,POLI,HNRPUL1,MED13,NUPL2,ZNF3,ZNF140,TAF11,ZNF136,KRIT1,JMJD1B,ZNF551,C21ORF66,ZNF586,C17ORF70,NUP160,TRA2A,TCF7L1,ERCC8,ZFP36L2,ZNF167,GATAD2A,VEZF1,RBM28,HNRPH1,SFRS11,NUP153,CDC23,UIMC1,NRF1,PLEKHF2,SLC25A13,MEX3C,TCF12,REPIN1	66	6839	11082	1.3749	0.00505938	0.00126725
			GOTERM_CC_ALL	GO:0043226~organelle	56	70	5.08453e-05	HMGN1,ZNF83,ELF2,TUBB2B,ZNF200,RPLP2,ZNF12,RNF216,HMGN4,FUBP3,ZNF302,LSM5,ZNF107,QKI,DBR1,CRY1,FTSJ2,RBM12,STAG2,ZNF43,NUP133,POLI,HNRPUL1,MED13,NUPL2,ZNF3,ZNF140,TAF11,ZNF136,KRIT1,JMJD1B,ZNF551,C21ORF66,ZNF586,C17ORF70,NUP160,TRA2A,TCF7L1,ERCC8,ZFP36L2,ZNF167,GATAD2A,VEZF1,RBM28,HNRPH1,SFRS11,NUP153,CDC23,UIMC1,NRF1,PLEKHF2,SLC25A13,MEX3C,TCF12,REPIN1	66	6851	11082	1.37249	0.00542581	0.00108752
			GOTERM_CC_ALL	GO:0005622~intracellular	62	77.5	8.75512e-05	HMGN1,ZNF83,ELF2,TUBB2B,ZNF200,RPLP2,ZNF12,RNF216,HMGN4,RGL2,FUBP3,ZNF302,LSM5,ZNF107,QKI,DBR1,CRY1,FTSJ2,STAG2,RBM12,ZNF43,NUP133,POLI,HNRPUL1,MED13,NUPL2,ZNF3,ZNF140,PRKD1,TAF11,ZNF136,KRIT1,SDCCAG3,JMJD1B,ZNF551,C21ORF66,ZNF586,HSPBAP1,C17ORF70,NUP160,TRA2A,TCF7L1,ERCC8,ZFP36L2,ZNF167,LARS,GATAD2A,VEZF1,RBM28,HNRPH1,SFRS11,NUP153,WDR8,CDC23,UIMC1,NRF1,PLEKHF2,SLC25A13,MEX3C,TCF12,REPIN1	66	8338	11082	1.24854	0.00932464	0.00156018
			GOTERM_CC_ALL	GO:0044424~intracellular part	61	76.25	0.00010503	HMGN1,ZNF83,ELF2,TUBB2B,ZNF200,RPLP2,ZNF12,RNF216,HMGN4,FUBP3,ZNF302,LSM5,ZNF107,QKI,DBR1,CRY1,FTSJ2,STAG2,RBM12,ZNF43,NUP133,POLI,HNRPUL1,MED13,NUPL2,ZNF3,ZNF140,PRKD1,TAF11,ZNF136,KRIT1,SDCCAG3,JMJD1B,ZNF551,C21ORF66,ZNF586,HSPBAP1,C17ORF70,NUP160,TRA2A,TCF7L1,ERCC8,ZFP36L2,ZNF167,LARS,GATAD2A,VEZF1,RBM28,HNRPH1,SFRS11,NUP153,WDR8,CDC23,UIMC1,NRF1,PLEKHF2,SLC25A13,MEX3C,TCF12,REPIN1	66	8114	11082	1.26232	0.0111759	0.00160425
			GOTERM_BP_ALL	GO:0051252~regulation of RNA metabolic process	20	25	0.000108612	ZNF43,ZNF83,ELF2,ZNF12,MED13,ZNF140,TCF7L1,ZNF3,ZFP36L2,ZNF167,NRF1,ZNF136,ZNF302,GATAD2A,ZNF551,VEZF1,C21ORF66,TCF12,ZNF586	61	1330	10391	2.56157	0.0585019	0.00231589
			GOTERM_BP_ALL	GO:0016070~RNA metabolic process	15	18.75	0.000148546	HNRPUL1,TRA2A,MED13,PUS7,TAF11,ZFP36L2,NRF1,LSM5,LARS,QKI,DBR1,FTSJ2,RBM28,SFRS11,HNRPH1	61	804	10391	3.17806	0.0791415	0.00304901
			GOTERM_MF_ALL	GO:0046914~transition metal ion binding	26	32.5	0.000202479	ZNF83,ZNF200,ZNF12,RNF216,ZFP36L2,ZNF167,ZNF302,GATAD2A,LUC7L2,ZNF107,VEZF1,ZNF43,NUP153,ZCCHC10,MAT2A,NUPL2,ZNF140,ZNF3,PRKD1,PLEKHF2,ZNF136,MEX3C,JMJD1B,ZNF551,ZNF586,REPIN1	71	1908	10886	2.08932	0.0346213	0.00877003
			GOTERM_BP_ALL	GO:0006355~regulation of transcription, DNA-dependent	19	23.75	0.000254454	ZNF43,ZNF83,ELF2,ZNF12,MED13,ZNF140,TCF7L1,ZNF3,ZNF167,NRF1,ZNF136,ZNF302,GATAD2A,ZNF551,VEZF1,C21ORF66,TCF12,ZNF586	61	1297	10391	2.49541	0.131719	0.00503158
			GOTERM_MF_ALL	GO:0003723~RNA binding	13	16.25	0.000263995	HNRPUL1,TRA2A,RPLP2,PUS7,ZFP36L2,FUBP3,LSM5,MEX3C,QKI,RBM28,SFRS11,RBM12,HNRPH1	71	574	10886	3.47249	0.0449019	0.00914616
			GOTERM_BP_ALL	GO:0016071~mRNA metabolic process	9	11.25	0.00041412	ZFP36L2,HNRPUL1,TRA2A,LSM5,DBR1,QKI,RBM28,HNRPH1,SFRS11	61	314	10391	4.88248	0.205374	0.00789571
			GOTERM_BP_ALL	GO:0008380~RNA splicing	8	10	0.000459746	HNRPUL1,TRA2A,LSM5,DBR1,QKI,RBM28,HNRPH1,SFRS11	61	242	10391	5.63122	0.225252	0.00847118
			GOTERM_CC_ALL	GO:0044428~nuclear part	21	26.25	0.000468703	NUP133,NUP153,POLI,HNRPUL1,NUP160,CDC23,MED13,NUPL2,UIMC1,ZNF3,TAF11,ERCC8,GATAD2A,QKI,JMJD1B,RBM28,TCF12,FTSJ2,HNRPH1,SFRS11,REPIN1	66	1574	11082	2.24021	0.0489256	0.00625076
			GOTERM_BP_ALL	GO:0006397~mRNA processing	8	10	0.000919694	HNRPUL1,TRA2A,LSM5,DBR1,QKI,RBM28,HNRPH1,SFRS11	61	272	10391	5.01013	0.399904	0.0163381
			GOTERM_BP_ALL	GO:0006396~RNA processing	10	12.5	0.00112299	HNRPUL1,TRA2A,LSM5,DBR1,QKI,RBM28,FTSJ2,PUS7,HNRPH1,SFRS11	61	456	10391	3.73562	0.463994	0.0192991
			GOTERM_BP_ALL	GO:0051028~mRNA transport	5	6.25	0.0011453	NUP133,NUP153,NUP160,QKI,NUPL2	61	80	10391	10.6465	0.470598	0.0190884
			GOTERM_MF_ALL	GO:0030528~transcription regulator activity	18	22.5	0.00132737	HMGN1,ZNF83,ELF2,MED13,TCF7L1,ZNF3,ZNF140,RGL2,TAF11,ZFP36L2,NRF1,FUBP3,ZNF167,ZNF136,GATAD2A,VEZF1,C21ORF66,TCF12	71	1206	10886	2.28842	0.206352	0.0377868
			GOTERM_BP_ALL	GO:0050657~nucleic acid transport	5	6.25	0.00170123	NUP133,NUP153,NUP160,QKI,NUPL2	61	89	10391	9.5699	0.611314	0.027411
			GOTERM_BP_ALL	GO:0050658~RNA transport	5	6.25	0.00170123	NUP133,NUP153,NUP160,QKI,NUPL2	61	89	10391	9.5699	0.611314	0.027411
			GOTERM_BP_ALL	GO:0051236~establishment of RNA localization	5	6.25	0.00170123	NUP133,NUP153,NUP160,QKI,NUPL2	61	89	10391	9.5699	0.611314	0.027411
			GOTERM_BP_ALL	GO:0006403~RNA localization	5	6.25	0.00184633	NUP133,NUP153,NUP160,QKI,NUPL2	61	91	10391	9.35957	0.64144	0.0288794
			GOTERM_BP_ALL	GO:0006281~DNA repair	7	8.75	0.00257119	ERCC8,POLI,C17ORF70,ZNF12,CRY1,ASTE1,UIMC1	61	241	10391	4.94776	0.760415	0.0389128
			GOTERM_BP_ALL	GO:0015931~nucleobase, nucleoside, nucleotide and nucleic acid transport	5	6.25	0.00270243	NUP133,NUP153,NUP160,QKI,NUPL2	61	101	10391	8.43288	0.777289	0.0397785
			GOTERM_BP_ALL	GO:0006259~DNA metabolic process	9	11.25	0.00302853	ERCC8,POLI,C17ORF70,GATAD2A,ZNF12,CRY1,ASTE1,UIMC1,REPIN1	61	428	10391	3.58201	0.814256	0.0433328
			GOTERM_BP_ALL	GO:0009987~cellular process	57	71.25	0.00330134	ZNF83,ELF2,TUBB2B,ZNF200,ZNF12,RPLP2,RNF216,FUBP3,ZNF302,LSM5,QKI,ZNF107,DBR1,CRY1,FTSJ2,STAG2,RBM12,ZNF43,NUP133,POLI,HNRPUL1,MED13,NUPL2,ZNF3,ZNF140,PRKD1,TAF11,ZNF136,JMJD1B,ZNF551,C21ORF66,ASTE1,ZNF586,C17ORF70,NUP160,ELN,TRA2A,PUS7,TCF7L1,ERCC8,ZFP36L2,ZNF167,GATAD2A,LARS,VEZF1,RBM28,HNRPH1,SFRS11,NUP153,MAT2A,CDC23,UIMC1,NRF1,SLC25A13,TCF12,REPIN1	61	8282	10391	1.17238	0.840431	0.0459683
			GOTERM_MF_ALL	GO:0005488~binding	69	86.25	0.00404364	HMGN1,ZNF83,ELF2,TUBB2B,ZNF200,RPLP2,ZNF12,RNF216,HMGN4,RGL2,FUBP3,ZNF302,LSM5,ZNF107,LUC7L2,QKI,DBR1,CRY1,FTSJ2,STAG2,RBM12,ZNF43,NUP133,ZCCHC10,POLI,HNRPUL1,MED13,NUPL2,ZNF3,ZNF140,PRKD1,TAF11,KRIT1,ZNF136,JMJD1B,ZNF551,C21ORF66,ZNF586,C17ORF70,NUP160,TRA2A,ELN,PUS7,TCF7L1,ERCC8,ZFP36L2,KBTBD2,ZNF167,LARS,GATAD2A,VEZF1,RBM28,HNRPH1,SFRS11,NUP153,MAT2A,WDR8,RRP15,CDC23,UIMC1,NRF1,PLEKHF2,SLC25A1…	71	9484	10886	1.11549	0.505901	0.0958112
			GOTERM_MF_ALL	GO:0042809~vitamin D receptor binding	3	3.75	0.0079099	TAF11,MED13,RGL2	71	21	10886	21.9034	0.748873	0.15863
			GOTERM_BP_ALL	GO:0000398~nuclear mRNA splicing, via spliceosome	5	6.25	0.00838173	HNRPUL1,TRA2A,DBR1,HNRPH1,SFRS11	61	139	10391	6.12749	0.990641	0.110225
			GOTERM_BP_ALL	GO:0000377~RNA splicing, via transesterification reactions with bulged adenosine as nucleophile	5	6.25	0.00838173	HNRPUL1,TRA2A,DBR1,HNRPH1,SFRS11	61	139	10391	6.12749	0.990641	0.110225
			GOTERM_BP_ALL	GO:0000375~RNA splicing, via transesterification reactions	5	6.25	0.00838173	HNRPUL1,TRA2A,DBR1,HNRPH1,SFRS11	61	139	10391	6.12749	0.990641	0.110225
			GOTERM_CC_ALL	GO:0005643~nuclear pore	4	5	0.00963076	NUP133,NUP153,NUP160,NUPL2	66	75	11082	8.95515	0.644946	0.108682
			GOTERM_BP_ALL	GO:0006974~response to DNA damage stimulus	7	8.75	0.0108295	ERCC8,POLI,C17ORF70,ZNF12,CRY1,ASTE1,UIMC1	61	325	10391	3.66895	0.997626	0.137046
			GOTERM_MF_ALL	GO:0046872~metal ion binding	29	36.25	0.0120707	ZNF83,ZNF200,ZNF12,RNF216,ZFP36L2,ZNF167,ZNF302,GATAD2A,LUC7L2,DBR1,ZNF107,VEZF1,ZNF43,ZCCHC10,NUP153,POLI,MAT2A,NUPL2,ZNF140,ZNF3,PRKD1,SLC25A13,PLEKHF2,ZNF136,MEX3C,JMJD1B,ZNF551,ZNF586,REPIN1	71	2938	10886	1.51341	0.879134	0.20926
			GOTERM_CC_ALL	GO:0031981~nuclear lumen	15	18.75	0.0128286	NUP153,POLI,CDC23,MED13,ZNF3,TAF11,ERCC8,GATAD2A,QKI,JMJD1B,RBM28,TCF12,FTSJ2,HNRPH1,SFRS11	66	1257	11082	2.00369	0.748809	0.129036
			GOTERM_MF_ALL	GO:0043169~cation binding	29	36.25	0.0138827	ZNF83,ZNF200,ZNF12,RNF216,ZFP36L2,ZNF167,ZNF302,GATAD2A,LUC7L2,DBR1,ZNF107,VEZF1,ZNF43,ZCCHC10,NUP153,POLI,MAT2A,NUPL2,ZNF140,ZNF3,PRKD1,SLC25A13,PLEKHF2,ZNF136,MEX3C,JMJD1B,ZNF551,ZNF586,REPIN1	71	2968	10886	1.49811	0.912184	0.215925
			GOTERM_MF_ALL	GO:0003702~RNA polymerase II transcription factor activity	6	7.5	0.0152365	TAF11,HMGN1,ZNF136,MED13,VEZF1,TCF12	71	227	10886	4.05262	0.930855	0.215625
			GOTERM_CC_ALL	GO:0046930~pore complex	4	5	0.0157487	NUP133,NUP153,NUP160,NUPL2	66	90	11082	7.46263	0.817046	0.14308
			GOTERM_MF_ALL	GO:0046966~thyroid hormone receptor binding	3	3.75	0.015787	TAF11,MED13,RGL2	71	30	10886	15.3324	0.937266	0.206052
			GOTERM_MF_ALL	GO:0043167~ion binding	29	36.25	0.0178684	ZNF83,ZNF200,ZNF12,RNF216,ZFP36L2,ZNF167,ZNF302,GATAD2A,LUC7L2,DBR1,ZNF107,VEZF1,ZNF43,ZCCHC10,NUP153,POLI,MAT2A,NUPL2,ZNF140,ZNF3,PRKD1,SLC25A13,PLEKHF2,ZNF136,MEX3C,JMJD1B,ZNF551,ZNF586,REPIN1	71	3024	10886	1.47037	0.956596	0.214413
			GOTERM_MF_ALL	GO:0003700~transcription factor activity	11	13.75	0.0239081	ZFP36L2,NRF1,ZNF83,ZNF167,ELF2,GATAD2A,TCF12,C21ORF66,TCF7L1,ZNF140,ZNF3	71	766	10886	2.20178	0.985162	0.25974
			GOTERM_BP_ALL	GO:0051168~nuclear export	3	3.75	0.0374303	NUP133,NUP160,NUPL2	61	53	10391	9.64213	1	0.395957
			GOTERM_CC_ALL	GO:0044427~chromosomal part	6	7.5	0.0401897	HMGN1,NUP133,NUP160,HMGN4,STAG2,REPIN1	66	322	11082	3.12874	0.987588	0.306329
C10orf54_LOH	5	PUS7,MAPK1,SDCCAG3,ATP7A,RBM28	GOTERM_BP_ALL	GO:0006139~nucleobase, nucleoside, nucleotide and nucleic acid metabolic process	4	80	0.015508	ATP7A,MAPK1,RBM28,PUS7	4	2592	10391	4.00887	0.997675	0.997675
			GOTERM_BP_ALL	GO:0034641~cellular nitrogen compound metabolic process	4	80	0.0201861	ATP7A,MAPK1,RBM28,PUS7	4	2830	10391	3.67173	0.999634	0.980864
			GOTERM_BP_ALL	GO:0006807~nitrogen compound metabolic process	4	80	0.0221974	ATP7A,MAPK1,RBM28,PUS7	4	2921	10391	3.55734	0.999835	0.945153
			GOTERM_BP_ALL	GO:0006725~cellular aromatic compound metabolic process	2	40	0.0353781	ATP7A,MAPK1	4	124	10391	41.8992	0.999999	0.969616
			GOTERM_CC_ALL	GO:0043025~cell soma	2	40	0.0405896	ATP7A,MAPK1	4	152	11082	36.4539	0.929485	0.929485
			GOTERM_BP_ALL	GO:0043412~biopolymer modification	3	60	0.04083	ATP7A,MAPK1,PUS7	4	1265	10391	6.16067	1	0.960636
C9orf66_LOH	27	ING3,TDG,ZNF193,LBR,SNRPF,ATAD2B,HOXC4,SMARCC1,CENPF,PRPF40A,NUP160,SMARCE1,SOX4,SRBD1,ALMS1,TSPAN12,FAM20B,SETDB1,RRP15,TSR1,LMNB1,MSH5,C6orf26,ZNF432,KLHL20,PAK1IP1,C11orf61	GOTERM_CC_ALL	GO:0044428~nuclear part	13	46.4286	5.46713e-06	SETDB1,ING3,LMNB1,NUP160,TSR1,PAK1IP1,CENPF,SMARCE1,SMARCC1,TDG,SNRPF,LBR,PRPF40A	22	1574	11082	4.16039	0.000568422	0.000568422
			GOTERM_CC_ALL	GO:0031981~nuclear lumen	11	39.2857	3.69187e-05	SETDB1,ING3,TSR1,LMNB1,SMARCE1,SMARCC1,PAK1IP1,TDG,CENPF,SNRPF,PRPF40A	22	1257	11082	4.40811	0.00383225	0.00191796
			GOTERM_CC_ALL	GO:0005634~nucleus	17	60.7143	0.000135484	SETDB1,ING3,TSR1,LMNB1,NUP160,PAK1IP1,CENPF,SOX4,ZNF193,SMARCE1,SMARCC1,HOXC4,TDG,ZNF432,SNRPF,LBR,PRPF40A	22	3871	11082	2.21218	0.0139925	0.00468609
			GOTERM_CC_ALL	GO:0070013~intracellular organelle lumen	11	39.2857	0.000212943	SETDB1,ING3,TSR1,LMNB1,SMARCE1,SMARCC1,PAK1IP1,TDG,CENPF,SNRPF,PRPF40A	22	1540	11082	3.59805	0.021905	0.00552181
			GOTERM_CC_ALL	GO:0043233~organelle lumen	11	39.2857	0.000265797	SETDB1,ING3,TSR1,LMNB1,SMARCE1,SMARCC1,PAK1IP1,TDG,CENPF,SNRPF,PRPF40A	22	1581	11082	3.50474	0.0272679	0.00551405
			GOTERM_CC_ALL	GO:0031974~membrane-enclosed lumen	11	39.2857	0.000312862	SETDB1,ING3,TSR1,LMNB1,SMARCE1,SMARCC1,PAK1IP1,TDG,CENPF,SNRPF,PRPF40A	22	1612	11082	3.43734	0.032019	0.00540911
			GOTERM_BP_ALL	GO:0006139~nucleobase, nucleoside, nucleotide and nucleic acid metabolic process	12	42.8571	0.00120742	SETDB1,ZNF193,ING3,SMARCC1,HOXC4,TDG,CENPF,SOX4,ZNF432,SNRPF,SRBD1,PRPF40A	19	2592	10391	2.53192	0.358919	0.358919
			GOTERM_BP_ALL	GO:0034641~cellular nitrogen compound metabolic process	12	42.8571	0.00263004	SETDB1,ZNF193,ING3,SMARCC1,HOXC4,TDG,CENPF,SOX4,ZNF432,SNRPF,SRBD1,PRPF40A	19	2830	10391	2.31899	0.620586	0.384034
			GOTERM_BP_ALL	GO:0006807~nitrogen compound metabolic process	12	42.8571	0.00346255	SETDB1,ZNF193,ING3,SMARCC1,HOXC4,TDG,CENPF,SOX4,ZNF432,SNRPF,SRBD1,PRPF40A	19	2921	10391	2.24674	0.720968	0.346542
			GOTERM_CC_ALL	GO:0044446~intracellular organelle part	14	50	0.00368029	SETDB1,ING3,LMNB1,NUP160,TSR1,PAK1IP1,ALMS1,CENPF,SMARCE1,SMARCC1,TDG,SNRPF,LBR,PRPF40A	22	3469	11082	2.03291	0.318498	0.0533061
			GOTERM_CC_ALL	GO:0044422~organelle part	14	50	0.00390469	SETDB1,ING3,LMNB1,NUP160,TSR1,PAK1IP1,ALMS1,CENPF,SMARCE1,SMARCC1,TDG,SNRPF,LBR,PRPF40A	22	3490	11082	2.02068	0.334278	0.0495886
			GOTERM_BP_ALL	GO:0051276~chromosome organization	5	17.8571	0.00446427	SETDB1,ING3,SMARCE1,SMARCC1,CENPF	19	404	10391	6.7685	0.807282	0.337432
			GOTERM_CC_ALL	GO:0005635~nuclear envelope	4	14.2857	0.00495243	LMNB1,NUP160,CENPF,LBR	22	186	11082	10.8328	0.403295	0.0557556
			GOTERM_CC_ALL	GO:0005694~chromosome	5	17.8571	0.00526985	SETDB1,SMARCE1,NUP160,SMARCC1,CENPF	22	383	11082	6.57607	0.422769	0.0534688
			GOTERM_BP_ALL	GO:0016568~chromatin modification	4	14.2857	0.00699649	SETDB1,ING3,SMARCE1,SMARCC1	19	232	10391	9.42922	0.92451	0.403545
			GOTERM_MF_ALL	GO:0003676~nucleic acid binding	11	39.2857	0.0071722	SETDB1,ZNF193,SMARCE1,SMARCC1,HOXC4,TDG,SOX4,ZNF432,SNRPF,SRBD1,LBR	22	2350	10886	2.31617	0.44978	0.44978
			GOTERM_CC_ALL	GO:0043228~non-membrane-bounded organelle	10	35.7143	0.00879835	SETDB1,TSR1,LMNB1,SMARCE1,NUP160,SMARCC1,PAK1IP1,CENPF,ALMS1,KLHL20	22	2058	11082	2.44765	0.601113	0.0801572
			GOTERM_CC_ALL	GO:0043232~intracellular non-membrane-bounded organelle	10	35.7143	0.00879835	SETDB1,TSR1,LMNB1,SMARCE1,NUP160,SMARCC1,PAK1IP1,CENPF,ALMS1,KLHL20	22	2058	11082	2.44765	0.601113	0.0801572
			GOTERM_BP_ALL	GO:0045449~regulation of transcription	9	32.1429	0.00892835	SETDB1,ZNF193,ING3,SMARCE1,SMARCC1,HOXC4,CENPF,SOX4,ZNF432	19	1883	10391	2.61394	0.963131	0.423088
			GOTERM_MF_ALL	GO:0003677~DNA binding	9	32.1429	0.00899574	SETDB1,ZNF193,SMARCE1,SMARCC1,HOXC4,TDG,SOX4,ZNF432,LBR	22	1656	10886	2.68923	0.527645	0.312719
			GOTERM_BP_ALL	GO:0006996~organelle organization	7	25	0.00929088	SETDB1,ING3,TSR1,SMARCE1,SMARCC1,CENPF,KLHL20	19	1123	10391	3.40896	0.967775	0.387813
			GOTERM_BP_ALL	GO:0034621~cellular macromolecular complex subunit organization	4	14.2857	0.0140948	TSR1,SMARCE1,CENPF,SNRPF	19	300	10391	7.29193	0.994613	0.479505
			GOTERM_CC_ALL	GO:0005654~nucleoplasm	6	21.4286	0.0143182	ING3,SMARCE1,SMARCC1,TDG,SNRPF,PRPF40A	22	792	11082	3.81612	0.776838	0.117493
			GOTERM_BP_ALL	GO:0006325~chromatin organization	4	14.2857	0.0152568	SETDB1,ING3,SMARCE1,SMARCC1	19	309	10391	7.07954	0.99651	0.466685
			GOTERM_BP_ALL	GO:0010556~regulation of macromolecule biosynthetic process	9	32.1429	0.0160955	SETDB1,ZNF193,ING3,SMARCE1,SMARCC1,HOXC4,CENPF,SOX4,ZNF432	19	2076	10391	2.37093	0.997449	0.449613
			GOTERM_BP_ALL	GO:0019219~regulation of nucleobase, nucleoside, nucleotide and nucleic acid metabolic process	9	32.1429	0.0160955	SETDB1,ZNF193,ING3,SMARCE1,SMARCC1,HOXC4,CENPF,SOX4,ZNF432	19	2076	10391	2.37093	0.997449	0.449613
			GOTERM_CC_ALL	GO:0043229~intracellular organelle	19	67.8571	0.0162631	SETDB1,ING3,TSR1,LMNB1,NUP160,PAK1IP1,CENPF,ALMS1,SOX4,ZNF193,SMARCE1,SMARCC1,HOXC4,TDG,ZNF432,SNRPF,LBR,KLHL20,PRPF40A	22	6839	11082	1.39945	0.818275	0.122935
			GOTERM_CC_ALL	GO:0043226~organelle	19	67.8571	0.0166634	SETDB1,ING3,TSR1,LMNB1,NUP160,PAK1IP1,CENPF,ALMS1,SOX4,ZNF193,SMARCE1,SMARCC1,HOXC4,TDG,ZNF432,SNRPF,LBR,KLHL20,PRPF40A	22	6851	11082	1.397	0.825808	0.117352
			GOTERM_BP_ALL	GO:0051171~regulation of nitrogen compound metabolic process	9	32.1429	0.0172271	SETDB1,ZNF193,ING3,SMARCE1,SMARCC1,HOXC4,CENPF,SOX4,ZNF432	19	2100	10391	2.34383	0.99833	0.440856
			GOTERM_BP_ALL	GO:0010468~regulation of gene expression	9	32.1429	0.0172756	SETDB1,ZNF193,ING3,SMARCE1,SMARCC1,HOXC4,CENPF,SOX4,ZNF432	19	2101	10391	2.34272	0.99836	0.413987
			GOTERM_BP_ALL	GO:0016043~cellular component organization	9	32.1429	0.0189324	SETDB1,ING3,TSR1,SMARCE1,SMARCC1,CENPF,ALMS1,SNRPF,KLHL20	19	2134	10391	2.30649	0.999119	0.417876
			GOTERM_BP_ALL	GO:0031326~regulation of cellular biosynthetic process	9	32.1429	0.0216105	SETDB1,ZNF193,ING3,SMARCE1,SMARCC1,HOXC4,CENPF,SOX4,ZNF432	19	2183	10391	2.25472	0.999678	0.436887
			GOTERM_BP_ALL	GO:0009889~regulation of biosynthetic process	9	32.1429	0.0226624	SETDB1,ZNF193,ING3,SMARCE1,SMARCC1,HOXC4,CENPF,SOX4,ZNF432	19	2201	10391	2.23628	0.999783	0.43015
			GOTERM_BP_ALL	GO:0010467~gene expression	9	32.1429	0.025201	SETDB1,ZNF193,ING3,SMARCC1,HOXC4,SOX4,ZNF432,SNRPF,PRPF40A	19	2242	10391	2.19538	0.999917	0.444036
			GOTERM_CC_ALL	GO:0016514~SWI/SNF complex	2	7.14286	0.0262204	SMARCE1,SMARCC1	22	14	11082	71.961	0.936917	0.168248
			GOTERM_CC_ALL	GO:0070603~SWI/SNF-type complex	2	7.14286	0.0262204	SMARCE1,SMARCC1	22	14	11082	71.961	0.936917	0.168248
			GOTERM_MF_ALL	GO:0003682~chromatin binding	3	10.7143	0.0305661	SMARCE1,SMARCC1,CENPF	22	143	10886	10.3808	0.923966	0.576354
			GOTERM_BP_ALL	GO:0006350~transcription	7	25	0.0357521	SETDB1,ZNF193,ING3,SMARCC1,HOXC4,SOX4,ZNF432	19	1504	10391	2.54539	0.999998	0.545293
			BIOCARTA	h_hSWI-SNFpathway:Chromatin Remodeling by hSWI/SNF ATP-dependent Complexes	2	7.14286	0.0371141	SMARCE1,SMARCC1	4	17	1358	39.9412	0.261078	0.261078
			GOTERM_CC_ALL	GO:0005637~nuclear inner membrane	2	7.14286	0.0409081	LMNB1,LBR	22	22	11082	45.7934	0.987014	0.237761
			GOTERM_CC_ALL	GO:0043231~intracellular membrane-bounded organelle	17	60.7143	0.0409639	SETDB1,ING3,TSR1,LMNB1,NUP160,PAK1IP1,CENPF,SOX4,ZNF193,SMARCE1,SMARCC1,HOXC4,TDG,ZNF432,SNRPF,LBR,PRPF40A	22	6126	11082	1.39787	0.987093	0.225765
			GOTERM_CC_ALL	GO:0043227~membrane-bounded organelle	17	60.7143	0.0414714	SETDB1,ING3,TSR1,LMNB1,NUP160,PAK1IP1,CENPF,SOX4,ZNF193,SMARCE1,SMARCC1,HOXC4,TDG,ZNF432,SNRPF,LBR,PRPF40A	22	6133	11082	1.39628	0.987784	0.217079
			GOTERM_BP_ALL	GO:0060255~regulation of macromolecule metabolic process	9	32.1429	0.041897	SETDB1,ZNF193,ING3,SMARCE1,SMARCC1,HOXC4,CENPF,SOX4,ZNF432	19	2455	10391	2.00491	1	0.583147
			GOTERM_BP_ALL	GO:0044260~cellular macromolecule metabolic process	12	42.8571	0.0433774	SETDB1,ZNF193,ING3,SMARCC1,HOXC4,TDG,CENPF,SOX4,ZNF432,SNRPF,KLHL20,PRPF40A	19	3998	10391	1.6415	1	0.57638
			GOTERM_BP_ALL	GO:0080090~regulation of primary metabolic process	9	32.1429	0.0446666	SETDB1,ZNF193,ING3,SMARCE1,SMARCC1,HOXC4,CENPF,SOX4,ZNF432	19	2484	10391	1.9815	1	0.568629
			GOTERM_BP_ALL	GO:0044237~cellular metabolic process	14	50	0.0485162	SETDB1,ING3,ALMS1,SOX4,CENPF,ZNF193,SMARCC1,HOXC4,TDG,ZNF432,SNRPF,SRBD1,KLHL20,PRPF40A	19	5202	10391	1.47184	1	0.581678
MYO3A_LOH	6	PLEKHF2,PEPD,ZFP36L2,ZNF136,CNN3,ABCD4	GOTERM_MF_ALL	GO:0046914~transition metal ion binding	4	66.6667	0.0406424	ZFP36L2,PEPD,PLEKHF2,ZNF136	6	1908	10886	3.80363	0.917047	0.917047
EGFR_LOH	9	KIAA0284,ENPEP,ENTPD1,TMEM149,FCGRT,GABRA4,GUCY1B3,FLVCR2,CNTNAP1	GOTERM_MF_ALL	GO:0004872~receptor activity	4	44.4444	0.0104292	GABRA4,CNTNAP1,GUCY1B3,FCGRT	6	1168	10886	6.21347	0.576704	0.576704
			GOTERM_CC_ALL	GO:0016021~integral to membrane	7	77.7778	0.0110407	GABRA4,TMEM149,CNTNAP1,FCGRT,ENPEP,ENTPD1,FLVCR2	9	3312	11082	2.60246	0.468909	0.468909
			GOTERM_CC_ALL	GO:0031224~intrinsic to membrane	7	77.7778	0.0135422	GABRA4,TMEM149,CNTNAP1,FCGRT,ENPEP,ENTPD1,FLVCR2	9	3442	11082	2.50416	0.540299	0.321988
			GOTERM_MF_ALL	GO:0060089~molecular transducer activity	4	44.4444	0.0224926	GABRA4,CNTNAP1,GUCY1B3,FCGRT	6	1537	10886	4.72175	0.845174	0.606521
			GOTERM_MF_ALL	GO:0004871~signal transducer activity	4	44.4444	0.0224926	GABRA4,CNTNAP1,GUCY1B3,FCGRT	6	1537	10886	4.72175	0.845174	0.606521
			GOTERM_CC_ALL	GO:0005886~plasma membrane	6	66.6667	0.0260434	GABRA4,CNTNAP1,FCGRT,ENPEP,ENTPD1,FLVCR2	9	2741	11082	2.69537	0.777794	0.394308
			GOTERM_CC_ALL	GO:0044459~plasma membrane part	5	55.5556	0.0334479	GABRA4,CNTNAP1,FCGRT,ENPEP,ENTPD1	9	1896	11082	3.24719	0.856173	0.384171
			GOTERM_CC_ALL	GO:0005887~integral to plasma membrane	4	44.4444	0.0379263	GABRA4,CNTNAP1,ENPEP,ENTPD1	9	1107	11082	4.44926	0.889624	0.356461
			GOTERM_CC_ALL	GO:0031226~intrinsic to plasma membrane	4	44.4444	0.0395531	GABRA4,CNTNAP1,ENPEP,ENTPD1	9	1125	11082	4.37807	0.899774	0.318452
			GOTERM_CC_ALL	GO:0044425~membrane part	7	77.7778	0.044759	GABRA4,TMEM149,CNTNAP1,FCGRT,ENPEP,ENTPD1,FLVCR2	9	4340	11082	1.98602	0.926475	0.311249
IL1RL1_LOH	16	RP11-217H1.1,ATP6V0E1,RP2,LYPLA1,GYPB,RAP1A,TMEM149,DYNLT1,C5orf28,NXT1,SEPX1,NPY1R,ZCCHC10,RPLP2,PART1,UBD	GOTERM_CC_ALL	GO:0031224~intrinsic to membrane	8	44.4444	0.0462083	NXT1,GYPB,C5ORF28,ATP6V0E1,TMEM149,RAP1A,RP11-217H1.1,NPY1R	13	3442	11082	1.98132	0.971225	0.971225
ABCA13_LOH	64	LIG4,TMEM16C,HTR2C,ATP8A2,ACTR3B,MAPK1,PDE2A,AKAP11,JMJD1B,SLC8A2,CDH12,P2RX5,KCNV1,SLC30A3,ERC2,BEGAIN,BZRAP1,DDN,PCLO,CNKSR2,EFCBP2,RASAL1,SEMA4A,KCNJ3,ATP6V0A1,CCKBR,CDH8,INPP5A,KIAA1045,PTPRR,BSN,CAMTA2,CPNE7,DOC2A,IDS,FBXO34,SYNJ1,SYN2,MYCBP2,RICH2,GLS,CDK5R2,HTR2A,PDE1B,HISPPD2A,RIMBP2,CPNE6,SV2B,MAPK8IP2,NRXN3,GIT1,PLCB1,MTMR9,AGPAT7,MYO9A,MADCAM1,AACS,CLSTN3,ICAM5,SLC25A22,CYP26B1,CAMKK2,…	GOTERM_BP_ALL	GO:0050877~neurological system process	15	22.3881	4.30828e-05	KLK7,CCKBR,NRXN3,CPNE6,BSN,PCLO,MYO9A,MAPK1,DOC2A,PDE1B,SYN2,PLCB1,HTR2C,SEMA4A,HTR2A	61	717	10391	3.56369	0.0306277	0.0306277
			GOTERM_BP_ALL	GO:0019226~transmission of nerve impulse	10	14.9254	7.30715e-05	MAPK1,KLK7,DOC2A,NRXN3,CPNE6,SYN2,BSN,HTR2C,PCLO,HTR2A	61	315	10391	5.40775	0.0513919	0.0260349
			GOTERM_BP_ALL	GO:0007268~synaptic transmission	9	13.4328	0.00015242	MAPK1,DOC2A,NRXN3,CPNE6,SYN2,BSN,HTR2C,PCLO,HTR2A	61	271	10391	5.65719	0.104216	0.0360205
			GOTERM_MF_ALL	GO:0042578~phosphoric ester hydrolase activity	9	13.4328	0.000153353	PDE1B,CCKBR,PDE2A,SYNJ1,PTPRR,MTMR9,PLCB1,INPP5A,HISPPD2A	64	270	10886	5.66979	0.0383531	0.0383531
			GOTERM_CC_ALL	GO:0045202~synapse	9	13.4328	0.000217294	DOC2A,CLSTN3,SYN2,RIMBP2,BSN,SV2B,ERC2,SLC30A3,PCLO	63	294	11082	5.38484	0.0295446	0.0295446
			GOTERM_CC_ALL	GO:0008021~synaptic vesicle	5	7.46269	0.000244674	DOC2A,SYN2,SV2B,SLC30A3,PCLO	63	55	11082	15.9913	0.0332053	0.0167428
			KEGG_PATHWAY	hsa04020:Calcium signaling pathway	7	10.4478	0.000317902	P2RX5,SLC8A2,PDE1B,CCKBR,PLCB1,HTR2C,HTR2A	26	165	4203	6.85804	0.0213887	0.0213887
			GOTERM_BP_ALL	GO:0003008~system process	16	23.8806	0.000402412	KLK7,CAMTA2,CCKBR,NRXN3,CPNE6,BSN,PCLO,MYO9A,MAPK1,DOC2A,PDE1B,SYN2,PLCB1,HTR2C,SEMA4A,HTR2A	61	995	10391	2.7392	0.252185	0.0700737
			GOTERM_CC_ALL	GO:0030054~cell junction	10	14.9254	0.000470819	GIT1,DOC2A,SYN2,RIMBP2,BSN,SV2B,ERC2,LIG4,SLC30A3,PCLO	63	416	11082	4.22848	0.0629216	0.0214298
			GOTERM_MF_ALL	GO:0005509~calcium ion binding	13	19.403	0.000644572	EFCBP2,SLC8A2,TMEM16C,CLSTN3,NRXN3,CPNE6,PCLO,CAMKK2,CDH8,CDH12,DOC2A,IDS,PLCB1	64	708	10886	3.12319	0.151613	0.0789209
			GOTERM_BP_ALL	GO:0007269~neurotransmitter secretion	4	5.97015	0.000665092	DOC2A,NRXN3,SYN2,PCLO	61	30	10391	22.7126	0.381437	0.0916007
			GOTERM_BP_ALL	GO:0006836~neurotransmitter transport	5	7.46269	0.00069307	DOC2A,NRXN3,SYN2,SV2B,PCLO	61	70	10391	12.1674	0.393815	0.0800429
			GOTERM_CC_ALL	GO:0044456~synapse part	7	10.4478	0.00091889	DOC2A,CLSTN3,SYN2,SV2B,ERC2,SLC30A3,PCLO	63	203	11082	6.06568	0.119148	0.0312186
			GOTERM_MF_ALL	GO:0005215~transporter activity	14	20.8955	0.00163712	SLC8A2,TMEM16C,CPNE6,CPNE7,PCLO,KCNJ3,KCNV1,P2RX5,DOC2A,SLC25A22,ATP8A2,ATP6V0A1,SV2B,SLC30A3	64	899	10886	2.64885	0.341511	0.130006
			GOTERM_BP_ALL	GO:0007154~cell communication	12	17.9104	0.00181782	MAPK1,KLK7,DOC2A,SLC8A2,NRXN3,CPNE6,SYN2,BSN,HTR2C,PCLO,INPP5A,HTR2A	61	693	10391	2.94968	0.731166	0.171109
			GOTERM_CC_ALL	GO:0044425~membrane part	37	55.2239	0.00194151	CLSTN3,KCNJ3,MYO9A,CDH8,AGPAT7,CYP26B1,SYN2,SLC25A22,SV2B,SLC30A3,INPP5A,CNKSR2,GIT1,SLC8A2,TMEM16C,CCKBR,ICAM5,NRXN3,RIMBP2,PTPRR,BSN,LIG4,DDN,PCLO,KCNV1,CDH12,P2RX5,DOC2A,PDE2A,ATP8A2,ATP6V0A1,MADCAM1,BEGAIN,ERC2,HTR2C,SEMA4A,HTR2A	63	4340	11082	1.49965	0.235236	0.0522246
			GOTERM_CC_ALL	GO:0005886~plasma membrane	27	40.2985	0.00213674	CLSTN3,KCNJ3,CDH8,SYN2,SV2B,SLC30A3,CNKSR2,GIT1,CCKBR,NRXN3,ICAM5,RIMBP2,PTPRR,BSN,LIG4,DDN,PCLO,KCNV1,CDH12,P2RX5,DOC2A,ATP6V0A1,MADCAM1,ERC2,HTR2C,SEMA4A,HTR2A	63	2741	11082	1.73274	0.255606	0.0480069
			GOTERM_CC_ALL	GO:0030136~clathrin-coated vesicle	5	7.46269	0.00298171	DOC2A,SYN2,SV2B,SLC30A3,PCLO	63	107	11082	8.21985	0.337736	0.0571708
			GOTERM_MF_ALL	GO:0016788~hydrolase activity, acting on ester bonds	10	14.9254	0.00312511	IDS,PDE1B,CCKBR,PDE2A,SYNJ1,PTPRR,MTMR9,PLCB1,INPP5A,HISPPD2A	64	527	10886	3.22759	0.54984	0.180891
			GOTERM_BP_ALL	GO:0001505~regulation of neurotransmitter levels	4	5.97015	0.00543588	DOC2A,NRXN3,SYN2,PCLO	61	62	10391	10.99	0.980462	0.388553
			GOTERM_CC_ALL	GO:0030135~coated vesicle	5	7.46269	0.00612894	DOC2A,SYN2,SV2B,SLC30A3,PCLO	63	131	11082	6.71392	0.571899	0.10062
			GOTERM_MF_ALL	GO:0008081~phosphoric diester hydrolase activity	4	5.97015	0.00737748	PDE1B,CCKBR,PDE2A,PLCB1	64	69	10886	9.86051	0.848661	0.314527
			GOTERM_BP_ALL	GO:0003001~generation of a signal involved in cell-cell signaling	4	5.97015	0.0082303	DOC2A,NRXN3,SYN2,PCLO	61	72	10391	9.46357	0.997438	0.484689
			GOTERM_CC_ALL	GO:0005626~insoluble fraction	11	16.4179	0.00959477	MAPK1,KLK7,DOC2A,CCKBR,CPNE6,CYP26B1,BSN,MADCAM1,ERC2,SLC30A3,PLCB1	63	767	11082	2.52275	0.735647	0.137422
			GOTERM_BP_ALL	GO:0007208~activation of phospholipase C activity by serotonin receptor signaling pathway	2	2.98507	0.0115157	HTR2C,HTR2A	61	2	10391	170.344	0.999767	0.56667
			GOTERM_MF_ALL	GO:0004359~glutaminase activity	2	2.98507	0.0115415	GLS	64	2	10886	170.094	0.948192	0.389433
			GOTERM_BP_ALL	GO:0048489~synaptic vesicle transport	3	4.47761	0.0120437	DOC2A,SYNJ1,PCLO	61	29	10391	17.6218	0.999841	0.548556
			GOTERM_BP_ALL	GO:0007267~cell-cell signaling	9	13.4328	0.012942	MAPK1,DOC2A,NRXN3,CPNE6,SYN2,BSN,HTR2C,PCLO,HTR2A	61	548	10391	2.79762	0.999918	0.543315
			KEGG_PATHWAY	hsa04540:Gap junction	4	5.97015	0.0133178	MAPK1,PLCB1,HTR2C,HTR2A	26	85	4203	7.60724	0.598157	0.366089
			GOTERM_CC_ALL	GO:0044459~plasma membrane part	19	28.3582	0.0136181	GIT1,CCKBR,ICAM5,NRXN3,RIMBP2,BSN,LIG4,DDN,KCNJ3,PCLO,KCNV1,P2RX5,DOC2A,SYN2,SV2B,SLC30A3,ERC2,HTR2C,HTR2A	63	1896	11082	1.76276	0.849262	0.172397
			GOTERM_MF_ALL	GO:0008047~enzyme activator activity	6	8.95522	0.0183701	GIT1,RASAL1,CDK5R2,MAPK8IP2,RICH2,MYO9A	64	265	10886	3.85118	0.991155	0.491056
			GOTERM_MF_ALL	GO:0008289~lipid binding	7	10.4478	0.0188106	RASAL1,DOC2A,CPNE6,PITPNB,CYP26B1,PCLO,MYO9A	64	366	10886	3.25316	0.992112	0.454089
			GOTERM_MF_ALL	GO:0046872~metal ion binding	26	38.806	0.0190431	CLSTN3,MYO9A,KCNJ3,MYCBP2,CAMKK2,CDH8,RASAL1,IDS,CYP26B1,SLC30A3,PLCB1,GIT1,SLC8A2,EFCBP2,TMEM16C,NRXN3,CPNE6,BSN,LIG4,PCLO,KCNV1,CDH12,DOC2A,ATP8A2,JMJD1B,KIAA1045	64	2938	10886	1.50525	0.992574	0.420018
			GOTERM_CC_ALL	GO:0005624~membrane fraction	10	14.9254	0.0207879	KLK7,DOC2A,CCKBR,CPNE6,CYP26B1,BSN,MADCAM1,ERC2,SLC30A3,PLCB1	63	738	11082	2.38353	0.94492	0.231675
			GOTERM_CC_ALL	GO:0016020~membrane	37	55.2239	0.0208644	CLSTN3,KCNJ3,MYO9A,CDH8,AGPAT7,CYP26B1,SYN2,SLC25A22,SV2B,SLC30A3,INPP5A,CNKSR2,GIT1,SLC8A2,TMEM16C,CCKBR,ICAM5,NRXN3,RIMBP2,PTPRR,BSN,LIG4,DDN,PCLO,KCNV1,CDH12,P2RX5,DOC2A,PDE2A,ATP8A2,ATP6V0A1,MADCAM1,BEGAIN,ERC2,HTR2C,SEMA4A,HTR2A	63	4921	11082	1.32259	0.945511	0.21532
			GOTERM_BP_ALL	GO:0051046~regulation of secretion	5	7.46269	0.0214936	DOC2A,AACS,HTR2C,PCLO,HTR2A	61	184	10391	4.62892	1	0.700829
			GOTERM_MF_ALL	GO:0043169~cation binding	26	38.806	0.0215637	CLSTN3,MYO9A,KCNJ3,MYCBP2,CAMKK2,CDH8,RASAL1,IDS,CYP26B1,SLC30A3,PLCB1,GIT1,SLC8A2,EFCBP2,TMEM16C,NRXN3,CPNE6,BSN,LIG4,PCLO,KCNV1,CDH12,DOC2A,ATP8A2,JMJD1B,KIAA1045	64	2968	10886	1.49004	0.996147	0.426438
			GOTERM_BP_ALL	GO:0006810~transport	20	29.8507	0.02267	SLC8A2,TMEM16C,ICAM5,NRXN3,CPNE6,PITPNB,SYNJ1,PCLO,KCNJ3,KCNV1,P2RX5,MAPK1,DOC2A,SYN2,SLC25A22,ATP8A2,ATP6V0A1,SV2B,SLC30A3,FBXO34	61	2087	10391	1.63243	1	0.693513
			KEGG_PATHWAY	hsa00471:D-Glutamine and D-glutamate metabolism	2	2.98507	0.0235894	GLS	26	4	4203	80.8269	0.802754	0.417893
			GOTERM_BP_ALL	GO:0051234~establishment of localization	20	29.8507	0.0252324	SLC8A2,TMEM16C,ICAM5,NRXN3,CPNE6,PITPNB,SYNJ1,PCLO,KCNJ3,KCNV1,P2RX5,MAPK1,DOC2A,SYN2,SLC25A22,ATP8A2,ATP6V0A1,SV2B,SLC30A3,FBXO34	61	2110	10391	1.61464	1	0.707738
			GOTERM_CC_ALL	GO:0043005~neuron projection	6	8.95522	0.0259245	MAPK1,CPNE6,ERC2,DDN,HTR2A,MYCBP2	63	300	11082	3.5181	0.973345	0.24333
			GOTERM_MF_ALL	GO:0043167~ion binding	26	38.806	0.0269865	CLSTN3,MYO9A,KCNJ3,MYCBP2,CAMKK2,CDH8,RASAL1,IDS,CYP26B1,SLC30A3,PLCB1,GIT1,SLC8A2,EFCBP2,TMEM16C,NRXN3,CPNE6,BSN,LIG4,PCLO,KCNV1,CDH12,DOC2A,ATP8A2,JMJD1B,KIAA1045	64	3024	10886	1.46245	0.999066	0.469636
			GOTERM_MF_ALL	GO:0016791~phosphatase activity	5	7.46269	0.0283875	SYNJ1,PTPRR,MTMR9,INPP5A,HISPPD2A	64	200	10886	4.25234	0.999353	0.457714
			GOTERM_BP_ALL	GO:0007210~serotonin receptor signaling pathway	2	2.98507	0.0285451	HTR2C,HTR2A	61	5	10391	68.1377	1	0.729326
			GOTERM_MF_ALL	GO:0022891~substrate-specific transmembrane transporter activity	9	13.4328	0.0309264	P2RX5,SLC8A2,TMEM16C,SLC25A22,ATP8A2,ATP6V0A1,SLC30A3,KCNJ3,KCNV1	64	642	10886	2.38449	0.999668	0.460013
			GOTERM_BP_ALL	GO:0007200~activation of phospholipase C activity by G-protein coupled receptor protein signaling pathway coupled to IP3 second messenger	3	4.47761	0.0324139	CCKBR,HTR2C,HTR2A	61	49	10391	10.4292	1	0.753265
			KEGG_PATHWAY	hsa00562:Inositol phosphate metabolism	3	4.47761	0.0336824	SYNJ1,PLCB1,INPP5A	26	49	4203	9.89717	0.902691	0.441481
			GOTERM_BP_ALL	GO:0019932~second-messenger-mediated signaling	5	7.46269	0.0374124	CCKBR,HTR2C,PCLO,CAMKK2,HTR2A	61	219	10391	3.88914	1	0.783344
			GOTERM_BP_ALL	GO:0032879~regulation of localization	8	11.9403	0.0388266	P2RX5,MAPK1,DOC2A,AACS,HTR2C,PCLO,HTR2A,MYCBP2	61	552	10391	2.46876	1	0.777942
			GOTERM_MF_ALL	GO:0005516~calmodulin binding	4	5.97015	0.0393351	CAMTA2,SLC8A2,PDE1B,CAMKK2	64	130	10886	5.23365	0.999964	0.51854
			GOTERM_BP_ALL	GO:0007242~intracellular signaling cascade	12	17.9104	0.0406076	RASAL1,MAPK1,CCKBR,CYP26B1,MAPK8IP2,AKAP11,PLCB1,HTR2C,PCLO,MYO9A,CAMKK2,HTR2A	61	1070	10391	1.9104	1	0.776094
			GOTERM_BP_ALL	GO:0060341~regulation of cellular localization	5	7.46269	0.0423672	DOC2A,AACS,HTR2C,PCLO,HTR2A	61	228	10391	3.73562	1	0.774262
			GOTERM_MF_ALL	GO:0015075~ion transmembrane transporter activity	8	11.9403	0.0428038	P2RX5,SLC8A2,TMEM16C,ATP8A2,ATP6V0A1,SLC30A3,KCNJ3,KCNV1	64	562	10886	2.42126	0.999986	0.524647
			GOTERM_BP_ALL	GO:0050890~cognition	7	10.4478	0.046577	MAPK1,PDE1B,CCKBR,PLCB1,MYO9A,SEMA4A,HTR2A	61	455	10391	2.62068	1	0.790978
			GOTERM_CC_ALL	GO:0030425~dendrite	4	5.97015	0.0466146	MAPK1,CPNE6,DDN,HTR2A	63	144	11082	4.88624	0.998623	0.375336
			GOTERM_MF_ALL	GO:0022857~transmembrane transporter activity	9	13.4328	0.047395	P2RX5,SLC8A2,TMEM16C,SLC25A22,ATP8A2,ATP6V0A1,SLC30A3,KCNJ3,KCNV1	64	699	10886	2.19005	0.999996	0.538764
			BIOCARTA	h_tubbyPathway:G-Protein Signaling Through Tubby Proteins	2	2.98507	0.0477134	PLCB1,HTR2C	12	6	1358	37.7222	0.925065	0.925065
			GOTERM_BP_ALL	GO:0010863~positive regulation of phospholipase C activity	3	4.47761	0.048279	CCKBR,HTR2C,HTR2A	61	61	10391	8.37759	1	0.788461
			GOTERM_BP_ALL	GO:0007202~activation of phospholipase C activity	3	4.47761	0.048279	CCKBR,HTR2C,HTR2A	61	61	10391	8.37759	1	0.788461
			GOTERM_CC_ALL	GO:0000267~cell fraction	11	16.4179	0.0496184	MAPK1,KLK7,DOC2A,CCKBR,CPNE6,CYP26B1,BSN,MADCAM1,ERC2,SLC30A3,PLCB1	63	1000	11082	1.93495	0.999109	0.373874
			GOTERM_MF_ALL	GO:0005543~phospholipid binding	4	5.97015	0.0497959	RASAL1,DOC2A,CPNE6,PCLO	64	143	10886	4.75787	0.999998	0.535214
CYP1B1_LOH	153	MADCAM1,ATP8A2,RASAL1,CDH12,AGPAT7,CDK5R2,CAMTA2,TMEM16C,WNT10B,CENTA1,CCKBR,PHYHIP,CABP1,SLC8A2,HTR2C,VIPR1,SLC30A3,RIMBP2,DOC2A,RAPGEFL1,ICAM5,KIAA1045,BSN,CNKSR2,A2BP1,KCNV1,DLGAP2,PSD3,SLC12A5,PCLO,CHD5,SV2B,RASGRF1,KCNJ3,GARNL4,KCNN1,PCSK2,EFCBP2,DDN,SLC25A22,MAST3,GNG13,VAMP1,NPTX1,SYNGR3,RICH2,HTR2A,HSPA12A,ACTR3B,RYR2,DTNB,DNM1,FAAH,GLS2,PHACTR1,KLC2,STX1A,DOCK3,RUSC2,CPNE6,CHGA,KIF17,ANK…	GOTERM_CC_ALL	GO:0045202~synapse	27	16.3636	2.47867e-15	RAB3A,CABP1,ANK3,SYN2,DTNB,SV2B,SLC30A3,GABRD,GABRG2,PHACTR1,GABRA2,STX1A,GABRA1,DLGAP2,RIMBP2,PSD3,BSN,PCLO,SYNGR3,SLC17A7,DOC2A,FREQ,GRM7,ERC2,VAMP2,VAMP1,FAIM2	140	294	11082	7.26953	5.44675e-13	5.44675e-13
			GOTERM_BP_ALL	GO:0019226~transmission of nerve impulse	25	15.1515	1.5085e-12	RAB3A,VIPR1,NPTX1,SYN2,GABRD,KLK7,GABRG2,GABRA2,STX1A,NRXN3,DLGAP2,CPNE6,SLC12A5,PI4KA,BSN,PCLO,SLC17A7,ACCN1,DOC2A,KCNN1,GRM7,HPCA,SCN8A,HTR2C,HTR2A	135	315	10391	6.10876	1.58841e-09	1.58841e-09
			GOTERM_BP_ALL	GO:0007268~synaptic transmission	23	13.9394	4.0577e-12	GABRD,GABRG2,RAB3A,GABRA2,STX1A,DLGAP2,NRXN3,CPNE6,SLC12A5,PI4KA,BSN,VIPR1,PCLO,SLC17A7,ACCN1,NPTX1,DOC2A,KCNN1,GRM7,HPCA,SYN2,HTR2C,HTR2A	135	271	10391	6.53254	4.27282e-09	2.13641e-09
			GOTERM_CC_ALL	GO:0044456~synapse part	20	12.1212	7.31525e-12	GABRD,RAB3A,GABRG2,GABRA2,STX1A,GABRA1,DLGAP2,CABP1,PSD3,PCLO,SYNGR3,SLC17A7,DOC2A,FREQ,GRM7,SYN2,SV2B,SLC30A3,ERC2,FAIM2	140	203	11082	7.79873	1.6313e-09	8.15651e-10
			GOTERM_CC_ALL	GO:0005886~plasma membrane	72	43.6364	1.61531e-11	KCNC1,JPH3,VIPR1,ATP2B3,ANK3,PAK3,PRMT8,AAK1,AP3B2,DLG3,SV2B,GNG3,GABRG2,STX1A,CCKBR,DRD1IP,ICAM5,NRXN3,SCN2A,RIMBP2,STXBP1,PSD3,PTPRR,BSN,DDN,PCLO,DOC2A,RASGRF1,GRM7,RYR2,MADCAM1,ERC2,VAMP2,VAMP1,SEMA4A,FAIM2,RAB3A,CABP1,GNG13,KCNJ3,CAMKV,CDH8,CDH9,SYN2,ENTPD3,SLC30A3,GABRD,CNKSR2,PHACTR1,GABRA2,GABRA1,MAP2K1,DLGAP2,SLC12A5,SLC6A15,SYNGR3,KCNV1,CDH12,SLC17A7,P2RX5,ACCN1,KCNN1,CENTA1,HPCA,SYT13,C…	140	2741	11082	2.07928	3.60214e-09	1.20071e-09
			GOTERM_BP_ALL	GO:0006836~neurotransmitter transport	11	6.66667	1.86617e-08	SLC17A7,RAB3A,STX1A,GABRA2,DOC2A,NRXN3,SYN2,HPCA,SLC6A15,SV2B,PCLO	135	70	10391	12.0953	1.96506e-05	6.55025e-06
			GOTERM_CC_ALL	GO:0019717~synaptosome	11	6.66667	2.20739e-08	SLC17A7,RAB3A,STX1A,DOC2A,SNCB,RASGRF1,RYR2,BSN,ERC2,VAMP2,VAMP1	140	73	11082	11.9278	4.92247e-06	1.23062e-06
			GOTERM_CC_ALL	GO:0008021~synaptic vesicle	10	6.06061	2.30894e-08	SLC17A7,RAB3A,STX1A,GABRA2,DOC2A,SYN2,SV2B,SLC30A3,PCLO,SYNGR3	140	55	11082	14.3922	5.14893e-06	1.02979e-06
			GOTERM_BP_ALL	GO:0050877~neurological system process	30	18.1818	2.44491e-08	RAB3A,GNG13,VIPR1,NPTX1,SYN2,GABRD,GABRG2,KLK7,GABRA2,STX1A,CCKBR,NRXN3,DLGAP2,CPNE6,SLC12A5,PI4KA,BSN,PCLO,SLC17A7,ACCN1,DOC2A,KCNN1,RASGRF1,GRM7,HPCA,SCN8A,HTR2C,SEMA4A,CRYM,HTR2A	135	717	10391	3.22052	2.57446e-05	6.4362e-06
			GOTERM_CC_ALL	GO:0030054~cell junction	22	13.3333	4.73754e-08	GABRD,GABRG2,PHACTR1,GABRA2,GABRA1,DLGAP2,CABP1,SCN2A,RIMBP2,PSD3,BSN,PCLO,SLC17A7,DOC2A,PAK3,SYN2,SV2B,VAMP2,SLC30A3,ERC2,VAMP1,FAIM2	140	416	11082	4.1862	1.05647e-05	1.76078e-06
			GOTERM_CC_ALL	GO:0044459~plasma membrane part	51	30.9091	6.09762e-08	KCNC1,VIPR1,PRMT8,PAK3,ANK3,AP3B2,DLG3,SV2B,GNG3,GABRG2,CCKBR,DRD1IP,NRXN3,ICAM5,RIMBP2,SCN2A,PSD3,BSN,DDN,PCLO,DOC2A,GRM7,VAMP2,ERC2,VAMP1,FAIM2,RAB3A,CABP1,GNG13,KCNJ3,SYN2,SLC30A3,GABRD,PHACTR1,GABRA2,GABRA1,DLGAP2,SLC12A5,SLC6A15,SYNGR3,KCNV1,P2RX5,SLC17A7,ACCN1,KCNN1,HPCA,SYT13,SCN8A,HTR2C,HTR2A	140	1896	11082	2.12923	1.35976e-05	1.94253e-06
			GOTERM_BP_ALL	GO:0017157~regulation of exocytosis	8	4.84848	6.24396e-08	RAB3A,STX1A,DOC2A,FREQ,HPCA,STXBP1,PCLO,NSF	135	29	10391	21.2332	6.57468e-05	1.31497e-05
			GOTERM_BP_ALL	GO:0007154~cell communication	28	16.9697	1.75544e-07	RAB3A,PPFIA4,VIPR1,NPTX1,SYN2,GABRD,GABRG2,KLK7,GABRA2,STX1A,SLC8A2,NRXN3,DLGAP2,CPNE6,SLC12A5,STXBP1,PI4KA,BSN,PCLO,SLC17A7,ACCN1,DOC2A,KCNN1,GRM7,HPCA,SCN8A,HTR2C,HTR2A	135	693	10391	3.10991	0.000184831	3.08075e-05
			GOTERM_CC_ALL	GO:0043005~neuron projection	18	10.9091	1.99127e-07	SNCB,MAP2K1,DLGAP2,CPNE6,SLC12A5,SCN2A,KLC2,DDN,MYCBP2,FREQ,PAK3,RASGRF1,ANK3,GRM7,HPCA,ERC2,NSF,HTR2A	140	300	11082	4.74943	4.44043e-05	5.55064e-06
			GOTERM_BP_ALL	GO:0006811~ion transport	25	15.1515	4.66429e-07	KCNC1,JPH3,KCNJ3,ATP2B3,SLC25A22,SLC30A3,NSF,GABRD,GABRG2,GABRA2,GABRA1,SLC8A2,TMEM16C,SLC12A5,SCN2A,CACNA2D3,KCNV1,P2RX5,SLC17A7,ACCN1,KCNN1,HPCA,RYR2,ATP6V0A1,SCN8A	135	592	10391	3.25044	0.000491029	7.01617e-05
			GOTERM_BP_ALL	GO:0051234~establishment of localization	53	32.1212	5.77829e-07	KCNC1,JPH3,SYNJ1,ATP2B3,ANK3,SLC25A22,AP3B2,DNAJC6,SV2B,NSF,GABRG2,STX1A,DRD1IP,ICAM5,KIF17,NRXN3,SCN2A,STXBP1,PCLO,DOC2A,RYR2,VAMP2,VAMP1,RAB3A,KLC2,KCNJ3,NPTX1,SYN2,SLC30A3,GABRD,GABRA2,SLC8A2,GABRA1,MAP2K1,TMEM16C,CPNE6,SLC12A5,SLC6A15,CACNA2D3,KCNV1,P2RX5,SLC17A7,ACCN1,KCNN1,A2BP1,FAAH,HPCA,ATP8A2,SYT13,ATP6V0A1,SCN8A,DNM1,CRYM	135	2110	10391	1.93338	0.000608269	7.60538e-05
			GOTERM_CC_ALL	GO:0044425~membrane part	84	50.9091	6.69295e-07	KCNC1,JPH3,VIPR1,RTN2,ST6GALNAC5,AGPAT7,ATP2B3,ANK3,PAK3,PRMT8,AAK1,SLC25A22,AP3B2,DLG3,SV2B,GNG3,GABRG2,STX1A,DRD1IP,CCKBR,ICAM5,NRXN3,SCN2A,RIMBP2,PTPRR,STXBP1,PSD3,BSN,DDN,PCLO,DOC2A,FREQ,GRM7,RYR2,MADCAM1,ERC2,VAMP2,VAMP1,SLITRK5,SEMA4A,FAIM2,RAB3A,TYRP1,CABP1,GNG13,KCNJ3,CAMKV,CDH8,CDH9,SYN2,CYP26B1,ENTPD3,SLC30A3,CHD5,GABRD,CNKSR2,PHACTR1,GABRA2,GABRA1,SLC8A2,TMEM16C,DLGAP2,SLC12A5,SLC6A15,…	140	4340	11082	1.53207	0.000149242	1.65835e-05
			GOTERM_MF_ALL	GO:0015075~ion transmembrane transporter activity	25	15.1515	6.72853e-07	KCNC1,KCNJ3,ATP2B3,SLC30A3,GABRD,GABRG2,GABRA2,GABRA1,SLC8A2,TMEM16C,SLC12A5,SCN2A,SLC6A15,CACNA2D3,KCNV1,P2RX5,SLC17A7,ACCN1,KCNN1,GRM7,HPCA,ATP8A2,RYR2,ATP6V0A1,SCN8A	151	562	10886	3.20697	0.000251615	0.000251615
			GOTERM_CC_ALL	GO:0030135~coated vesicle	12	7.27273	7.14841e-07	SLC17A7,RAB3A,STX1A,GABRA2,DOC2A,SYN2,AP3B2,SV2B,VAMP2,SLC30A3,PCLO,SYNGR3	140	131	11082	7.25104	0.000159397	1.59408e-05
			GOTERM_BP_ALL	GO:0003008~system process	33	20	8.22603e-07	RAB3A,CAMTA2,GNG13,VIPR1,NPTX1,SYN2,GABRD,GABRG2,KLK7,GABRA2,STX1A,CCKBR,NRXN3,DLGAP2,CPNE6,SLC12A5,PI4KA,BSN,PCLO,SLC17A7,ACCN1,CHGA,DOC2A,KCNN1,RASGRF1,GRM7,HPCA,RYR2,SCN8A,HTR2C,SEMA4A,CRYM,HTR2A	135	995	10391	2.55279	0.000865826	9.62399e-05
			GOTERM_CC_ALL	GO:0030136~clathrin-coated vesicle	11	6.66667	8.69487e-07	SLC17A7,RAB3A,STX1A,GABRA2,DOC2A,SYN2,SV2B,VAMP2,SLC30A3,PCLO,SYNGR3	140	107	11082	8.13765	0.000193877	1.76267e-05
			GOTERM_CC_ALL	GO:0016020~membrane	91	55.1515	9.4484e-07	KCNC1,JPH3,VIPR1,RTN2,ST6GALNAC5,AGPAT7,ATP2B3,ANK3,PAK3,PRMT8,AAK1,SLC25A22,AP3B2,DLG3,SV2B,GNG3,GABRG2,STX1A,DRD1IP,CCKBR,ICAM5,NRXN3,SCN2A,RIMBP2,PTPRR,STXBP1,PSD3,BSN,DDN,PCLO,DOC2A,FREQ,RASGRF1,GRM7,RYR2,MADCAM1,ERC2,VAMP2,VAMP1,SLITRK5,SEMA4A,FAIM2,RAB3A,TYRP1,CABP1,GNG13,KCNJ3,CAMKV,CDH8,PCSK2,CDH9,SYN2,CYP26B1,ENTPD3,SLC30A3,CHD5,GABRD,CNKSR2,PHACTR1,GABRA2,GABRA1,SLC8A2,TMEM16C,MAP2K1,DL…	140	4921	11082	1.46379	0.000210677	1.75581e-05
			GOTERM_CC_ALL	GO:0034702~ion channel complex	13	7.87879	1.03408e-06	GABRD,KCNC1,GABRG2,GABRA2,GABRA1,TMEM16C,SCN2A,KCNJ3,KCNV1,KCNN1,HPCA,RYR2,SCN8A	140	165	11082	6.23662	0.000230574	1.77384e-05
			GOTERM_BP_ALL	GO:0006810~transport	52	31.5152	1.04292e-06	KCNC1,JPH3,SYNJ1,ATP2B3,SLC25A22,AP3B2,DNAJC6,SV2B,NSF,GABRG2,STX1A,DRD1IP,KIF17,NRXN3,ICAM5,SCN2A,STXBP1,PCLO,DOC2A,RYR2,VAMP2,VAMP1,RAB3A,KLC2,KCNJ3,NPTX1,SYN2,SLC30A3,GABRD,GABRA2,SLC8A2,GABRA1,MAP2K1,TMEM16C,CPNE6,SLC12A5,SLC6A15,CACNA2D3,KCNV1,P2RX5,SLC17A7,ACCN1,KCNN1,A2BP1,FAAH,HPCA,ATP8A2,SYT13,ATP6V0A1,SCN8A,DNM1,CRYM	135	2087	10391	1.91781	0.0010976	0.000109814
			GOTERM_MF_ALL	GO:0005509~calcium ion binding	28	16.9697	1.14069e-06	CABP1,CAMKK2,CDH8,ATP2B3,NPTX1,CDH9,DTNB,ENTPD3,SLC8A2,EFCBP2,TMEM16C,NRXN3,HPCAL4,CPNE6,CACNA2D3,PCLO,PPM2C,CDH12,CHGA,DOC2A,FREQ,GRM7,HPCA,VSNL1,RYR2,CALM3	151	708	10886	2.85112	0.000426528	0.000213287
			GOTERM_BP_ALL	GO:0001505~regulation of neurotransmitter levels	9	5.45455	1.16773e-06	SLC17A7,RAB3A,STX1A,GABRA2,DOC2A,NRXN3,SYN2,HPCA,PCLO	135	62	10391	11.1731	0.00122887	0.000111778
			GOTERM_MF_ALL	GO:0022836~gated channel activity	16	9.69697	1.16842e-06	GABRD,KCNC1,GABRG2,GABRA2,GABRA1,SCN2A,CACNA2D3,KCNJ3,KCNV1,P2RX5,ACCN1,KCNN1,GRM7,HPCA,RYR2,SCN8A	151	242	10886	4.76646	0.000436895	0.000145653
			GOTERM_CC_ALL	GO:0031410~cytoplasmic vesicle	23	13.9394	1.3942e-06	RAB3A,TYRP1,GABRA2,STX1A,DRD1IP,PI4KA,STXBP1,PCLO,SYNGR3,SLC17A7,CAMKV,PCSK2,NPTX1,DOC2A,SYN2,AP3B2,SYT13,ATP6V0A1,INPP5F,SV2B,VAMP2,SLC30A3,VAMP1	140	554	11082	3.28631	0.00031086	2.22075e-05
			GOTERM_BP_ALL	GO:0007267~cell-cell signaling	23	13.9394	1.7694e-06	GABRD,GABRG2,RAB3A,GABRA2,STX1A,DLGAP2,NRXN3,CPNE6,SLC12A5,PI4KA,BSN,VIPR1,PCLO,SLC17A7,ACCN1,NPTX1,DOC2A,KCNN1,GRM7,HPCA,SYN2,HTR2C,HTR2A	135	548	10391	3.23051	0.00186144	0.000155253
			GOTERM_BP_ALL	GO:0007269~neurotransmitter secretion	7	4.24242	1.89286e-06	RAB3A,STX1A,DOC2A,NRXN3,SYN2,HPCA,PCLO	135	30	10391	17.9598	0.0019912	0.00015331
			GOTERM_MF_ALL	GO:0022891~substrate-specific transmembrane transporter activity	26	15.7576	2.08042e-06	KCNC1,KCNJ3,ATP2B3,SLC25A22,SLC30A3,GABRD,GABRG2,GABRA2,GABRA1,SLC8A2,TMEM16C,SLC12A5,SCN2A,SLC6A15,CACNA2D3,KCNV1,P2RX5,SLC17A7,ACCN1,KCNN1,GRM7,HPCA,ATP8A2,RYR2,ATP6V0A1,SCN8A	151	642	10886	2.91964	0.000777774	0.0001945
			GOTERM_MF_ALL	GO:0005216~ion channel activity	17	10.303	2.56689e-06	GABRD,KCNC1,GABRG2,GABRA2,GABRA1,TMEM16C,SCN2A,CACNA2D3,KCNJ3,KCNV1,P2RX5,ACCN1,KCNN1,GRM7,HPCA,RYR2,SCN8A	151	292	10886	4.19718	0.000959558	0.000191985
			GOTERM_CC_ALL	GO:0031982~vesicle	23	13.9394	3.13648e-06	RAB3A,TYRP1,GABRA2,STX1A,DRD1IP,PI4KA,STXBP1,PCLO,SYNGR3,SLC17A7,CAMKV,PCSK2,NPTX1,DOC2A,SYN2,AP3B2,SYT13,ATP6V0A1,INPP5F,SV2B,VAMP2,SLC30A3,VAMP1	140	582	11082	3.1282	0.000699191	4.6628e-05
			GOTERM_MF_ALL	GO:0022838~substrate specific channel activity	17	10.303	4.13757e-06	GABRD,KCNC1,GABRG2,GABRA2,GABRA1,TMEM16C,SCN2A,CACNA2D3,KCNJ3,KCNV1,P2RX5,ACCN1,KCNN1,GRM7,HPCA,RYR2,SCN8A	151	303	10886	4.04481	0.00154626	0.000257876
			GOTERM_MF_ALL	GO:0005215~transporter activity	31	18.7879	4.19742e-06	KCNC1,KCNJ3,ATP2B3,SLC25A22,AP3B2,SV2B,SLC30A3,GABRD,GABRG2,GABRA2,GABRA1,SLC8A2,TMEM16C,CPNE6,SLC12A5,SCN2A,SLC6A15,CACNA2D3,PCLO,KCNV1,P2RX5,SLC17A7,ACCN1,DOC2A,KCNN1,GRM7,HPCA,ATP8A2,ATP6V0A1,RYR2,SCN8A	151	899	10886	2.48596	0.00156861	0.000224237
			GOTERM_BP_ALL	GO:0051179~localization	55	33.3333	6.25521e-06	KCNC1,JPH3,SYNJ1,ATP2B3,ANK3,PAK3,SLC25A22,AP3B2,DNAJC6,SV2B,NSF,GABRG2,STX1A,DRD1IP,ICAM5,KIF17,NRXN3,SCN2A,STXBP1,PCLO,DOC2A,RYR2,VAMP2,VAMP1,RAB3A,KLC2,KCNJ3,NPTX1,SYN2,LHX6,SLC30A3,GABRD,GABRA2,SLC8A2,GABRA1,MAP2K1,TMEM16C,CPNE6,SLC12A5,SLC6A15,CACNA2D3,KCNV1,P2RX5,SLC17A7,ACCN1,KCNN1,A2BP1,FAAH,HPCA,ATP8A2,SYT13,ATP6V0A1,SCN8A,DNM1,CRYM	135	2405	10391	1.76024	0.00656511	0.000470372
			GOTERM_MF_ALL	GO:0015267~channel activity	17	10.303	6.79112e-06	GABRD,KCNC1,GABRG2,GABRA2,GABRA1,TMEM16C,SCN2A,CACNA2D3,KCNJ3,KCNV1,P2RX5,ACCN1,KCNN1,GRM7,HPCA,RYR2,SCN8A	151	315	10886	3.89072	0.00253666	0.000317435
			GOTERM_MF_ALL	GO:0022803~passive transmembrane transporter activity	17	10.303	6.79112e-06	GABRD,KCNC1,GABRG2,GABRA2,GABRA1,TMEM16C,SCN2A,CACNA2D3,KCNJ3,KCNV1,P2RX5,ACCN1,KCNN1,GRM7,HPCA,RYR2,SCN8A	151	315	10886	3.89072	0.00253666	0.000317435
			GOTERM_CC_ALL	GO:0016023~cytoplasmic membrane-bounded vesicle	20	12.1212	7.34374e-06	RAB3A,GABRA2,STX1A,TYRP1,STXBP1,PI4KA,PCLO,SYNGR3,SLC17A7,PCSK2,NPTX1,DOC2A,SYN2,AP3B2,SYT13,ATP6V0A1,INPP5F,SV2B,VAMP2,SLC30A3	140	476	11082	3.32593	0.00163632	0.000102349
			GOTERM_MF_ALL	GO:0022857~transmembrane transporter activity	26	15.7576	9.35615e-06	KCNC1,KCNJ3,ATP2B3,SLC25A22,SLC30A3,GABRD,GABRG2,GABRA2,GABRA1,SLC8A2,TMEM16C,SLC12A5,SCN2A,SLC6A15,CACNA2D3,KCNV1,P2RX5,SLC17A7,ACCN1,KCNN1,GRM7,HPCA,ATP8A2,RYR2,ATP6V0A1,SCN8A	151	699	10886	2.68156	0.0034931	0.000388726
			GOTERM_BP_ALL	GO:0060627~regulation of vesicle-mediated transport	9	5.45455	9.91732e-06	RAB3A,STX1A,DOC2A,FREQ,DRD1IP,HPCA,STXBP1,PCLO,NSF	135	82	10391	8.44797	0.0103887	0.000695957
			GOTERM_BP_ALL	GO:0030001~metal ion transport	17	10.303	1.227e-05	KCNC1,JPH3,SLC8A2,SLC12A5,SCN2A,CACNA2D3,KCNJ3,KCNV1,SLC17A7,ACCN1,ATP2B3,KCNN1,HPCA,RYR2,SLC30A3,SCN8A,NSF	135	354	10391	3.69632	0.0128373	0.000807197
			GOTERM_CC_ALL	GO:0031988~membrane-bounded vesicle	20	12.1212	1.24471e-05	RAB3A,GABRA2,STX1A,TYRP1,STXBP1,PI4KA,PCLO,SYNGR3,SLC17A7,PCSK2,NPTX1,DOC2A,SYN2,AP3B2,SYT13,ATP6V0A1,INPP5F,SV2B,VAMP2,SLC30A3	140	494	11082	3.20474	0.00277187	0.000163264
			GOTERM_MF_ALL	GO:0022892~substrate-specific transporter activity	27	16.3636	1.30044e-05	KCNC1,KCNJ3,ATP2B3,SLC25A22,AP3B2,SLC30A3,GABRD,GABRG2,GABRA2,GABRA1,SLC8A2,TMEM16C,SLC12A5,SCN2A,SLC6A15,CACNA2D3,KCNV1,P2RX5,SLC17A7,ACCN1,KCNN1,GRM7,HPCA,ATP8A2,RYR2,ATP6V0A1,SCN8A	151	759	10886	2.56456	0.00485187	0.000486249
			GOTERM_BP_ALL	GO:0007399~nervous system development	29	17.5758	1.51038e-05	RAB3A,MYCBP2,PCSK2,NPTX1,PAK3,ANK3,LHX6,KLK7,MAP2K1,NRXN3,HPCAL4,CPNE6,ENC1,SCN2A,PTPRR,STXBP1,P2RX5,ACCN1,MYT1L,DOC2A,RASGRF1,HPCA,NRGN,SCN8A,NEUROD6,RAPGEFL1,SLITRK5,SEMA4A,FAIM2	135	926	10391	2.41052	0.0157787	0.000935119
			GOTERM_MF_ALL	GO:0008324~cation transmembrane transporter activity	19	11.5152	2.83087e-05	KCNC1,SLC8A2,SLC12A5,SCN2A,SLC6A15,CACNA2D3,KCNJ3,KCNV1,SLC17A7,P2RX5,ACCN1,ATP2B3,KCNN1,GRM7,HPCA,RYR2,ATP6V0A1,SLC30A3,SCN8A	151	434	10886	3.15613	0.0105318	0.000962047
			GOTERM_BP_ALL	GO:0048489~synaptic vesicle transport	6	3.63636	3.06451e-05	RAB3A,STX1A,DOC2A,SYNJ1,STXBP1,PCLO	135	29	10391	15.9249	0.0317546	0.00179116
			GOTERM_BP_ALL	GO:0006812~cation transport	18	10.9091	3.2303e-05	KCNC1,JPH3,SLC8A2,SLC12A5,SCN2A,CACNA2D3,KCNJ3,KCNV1,SLC17A7,ACCN1,ATP2B3,KCNN1,HPCA,RYR2,ATP6V0A1,SLC30A3,SCN8A,NSF	135	426	10391	3.25227	0.0334436	0.0017887
			GOTERM_BP_ALL	GO:0060341~regulation of cellular localization	13	7.87879	3.71269e-05	RAB3A,STX1A,STXBP1,PCLO,DOC2A,FREQ,GRM7,HPCA,RYR2,CALM3,HTR2C,NSF,HTR2A	135	228	10391	4.38866	0.038341	0.00195286
			GOTERM_BP_ALL	GO:0051049~regulation of transport	17	10.303	3.90393e-05	RAB3A,STX1A,JPH3,DRD1IP,STXBP1,PCLO,SYNGR3,P2RX5,DOC2A,FREQ,GRM7,HPCA,CALM3,RYR2,HTR2C,NSF,HTR2A	135	389	10391	3.36374	0.0402756	0.00195566
			GOTERM_MF_ALL	GO:0046873~metal ion transmembrane transporter activity	14	8.48485	4.97724e-05	KCNC1,SCN2A,CACNA2D3,KCNJ3,KCNV1,P2RX5,ACCN1,ATP2B3,KCNN1,GRM7,HPCA,RYR2,SLC30A3,SCN8A	151	255	10886	3.95803	0.0184432	0.00155008
			GOTERM_MF_ALL	GO:0005516~calmodulin binding	10	6.06061	7.51576e-05	CAMKV,CAMTA2,ATP2B3,SLC8A2,KCNN1,HPCA,RYR2,NRGN,ITPKA,CAMKK2	151	130	10886	5.54559	0.0277186	0.00215997
			GOTERM_CC_ALL	GO:0045211~postsynaptic membrane	9	5.45455	9.01061e-05	GABRD,GABRG2,GABRA2,GABRA1,DLGAP2,GRM7,CABP1,PSD3,FAIM2	140	114	11082	6.24925	0.019894	0.00111574
			GOTERM_BP_ALL	GO:0046928~regulation of neurotransmitter secretion	5	3.0303	0.000109138	RAB3A,STX1A,HPCA,STXBP1,HTR2C	135	20	10391	19.2426	0.10857	0.00521039
			GOTERM_CC_ALL	GO:0005624~membrane fraction	23	13.9394	0.000122073	KLK7,RAB3A,STX1A,JPH3,SNCB,CCKBR,CPNE6,SCN2A,PSD3,BSN,SLC17A7,DOC2A,RASGRF1,ANK3,FAAH,CYP26B1,RYR2,MADCAM1,VAMP2,SLC30A3,ERC2,VAMP1,RAPGEFL1	140	738	11082	2.46696	0.0268567	0.00143181
			GOTERM_BP_ALL	GO:0051046~regulation of secretion	11	6.66667	0.000129775	RAB3A,STX1A,DOC2A,FREQ,GRM7,HPCA,STXBP1,HTR2C,PCLO,NSF,HTR2A	135	184	10391	4.60149	0.127735	0.00592422
			KEGG_PATHWAY	hsa04020:Calcium signaling pathway	10	6.06061	0.000153015	P2RX5,ATP2B3,SLC8A2,CCKBR,HPCA,CALM3,RYR2,HTR2C,ITPKA,HTR2A	53	165	4203	4.80617	0.0112601	0.0112601
			GOTERM_MF_ALL	GO:0005261~cation channel activity	12	7.27273	0.00017883	P2RX5,KCNC1,ACCN1,KCNN1,GRM7,HPCA,SCN2A,RYR2,SCN8A,CACNA2D3,KCNJ3,KCNV1	151	214	10886	4.04258	0.0647003	0.00476634
			GOTERM_CC_ALL	GO:0005626~insoluble fraction	23	13.9394	0.000212043	KLK7,RAB3A,STX1A,JPH3,SNCB,CCKBR,CPNE6,SCN2A,PSD3,BSN,SLC17A7,DOC2A,RASGRF1,ANK3,FAAH,CYP26B1,RYR2,MADCAM1,VAMP2,SLC30A3,ERC2,VAMP1,RAPGEFL1	140	767	11082	2.37368	0.0461899	0.00236174
			GOTERM_BP_ALL	GO:0032879~regulation of localization	19	11.5152	0.000248876	RAB3A,STX1A,JPH3,MAP2K1,DRD1IP,STXBP1,PCLO,SYNGR3,MYCBP2,P2RX5,DOC2A,FREQ,GRM7,HPCA,CALM3,RYR2,HTR2C,NSF,HTR2A	135	552	10391	2.64934	0.230565	0.0108614
			GOTERM_BP_ALL	GO:0051588~regulation of neurotransmitter transport	5	3.0303	0.000271056	RAB3A,STX1A,HPCA,STXBP1,HTR2C	135	25	10391	15.3941	0.248332	0.0113535
			GOTERM_BP_ALL	GO:0015672~monovalent inorganic cation transport	12	7.27273	0.000277688	SLC17A7,KCNC1,ACCN1,SLC8A2,KCNN1,SCN2A,SLC12A5,ATP6V0A1,SCN8A,KCNJ3,KCNV1,NSF	135	241	10391	3.83255	0.253564	0.0111849
			GOTERM_BP_ALL	GO:0003001~generation of a signal involved in cell-cell signaling	7	4.24242	0.000319792	RAB3A,STX1A,DOC2A,NRXN3,SYN2,HPCA,PCLO	135	72	10391	7.48323	0.285944	0.0123964
			GOTERM_CC_ALL	GO:0030665~clathrin coated vesicle membrane	6	3.63636	0.000353537	SLC17A7,RAB3A,STX1A,GABRA2,SYN2,VAMP2	140	49	11082	9.69271	0.0758239	0.00374785
			GOTERM_CC_ALL	GO:0042995~cell projection	19	11.5152	0.000359537	SNCB,MAP2K1,ACTR3B,DLGAP2,CPNE6,SLC12A5,SCN2A,KLC2,DDN,MYCBP2,FREQ,PAK3,RASGRF1,ANK3,GRM7,HPCA,ERC2,NSF,HTR2A	140	584	11082	2.57532	0.07706	0.00363841
			GOTERM_CC_ALL	GO:0034703~cation channel complex	8	4.84848	0.000385601	KCNC1,KCNN1,HPCA,SCN2A,RYR2,SCN8A,KCNJ3,KCNV1	140	107	11082	5.91829	0.0824109	0.00373239
			GOTERM_CC_ALL	GO:0030425~dendrite	9	5.45455	0.000449765	FREQ,MAP2K1,DLGAP2,GRM7,CPNE6,HPCA,DDN,NSF,HTR2A	140	144	11082	4.94732	0.0954522	0.00417128
			GOTERM_BP_ALL	GO:0016079~synaptic vesicle exocytosis	4	2.42424	0.000545612	RAB3A,STX1A,DOC2A,PCLO	135	13	10391	23.6832	0.437118	0.0203153
			GOTERM_CC_ALL	GO:0000267~cell fraction	26	15.7576	0.000617067	RAB3A,JPH3,SNCB,PCSK2,ANK3,CYP26B1,SLC30A3,KLK7,STX1A,CCKBR,MAP2K1,CPNE6,SCN2A,PSD3,BSN,DOCK3,SLC17A7,DOC2A,RASGRF1,FAAH,RYR2,MADCAM1,ERC2,VAMP2,VAMP1,RAPGEFL1	140	1000	11082	2.05809	0.128595	0.0054908
			GOTERM_BP_ALL	GO:0016192~vesicle-mediated transport	17	10.303	0.000632242	RAB3A,STX1A,DRD1IP,ICAM5,KIF17,CPNE6,SYNJ1,STXBP1,PCLO,DOC2A,HPCA,AP3B2,SYT13,DNAJC6,VAMP2,VAMP1,DNM1	135	496	10391	2.6381	0.486221	0.0227025
			GOTERM_MF_ALL	GO:0015276~ligand-gated ion channel activity	8	4.84848	0.000755976	GABRD,P2RX5,GABRG2,ACCN1,GABRA2,GABRA1,RYR2,KCNJ3	151	109	10886	5.29121	0.246361	0.0186795
			GOTERM_MF_ALL	GO:0022834~ligand-gated channel activity	8	4.84848	0.000755976	GABRD,P2RX5,GABRG2,ACCN1,GABRA2,GABRA1,RYR2,KCNJ3	151	109	10886	5.29121	0.246361	0.0186795
			GOTERM_MF_ALL	GO:0022843~voltage-gated cation channel activity	8	4.84848	0.000986032	KCNC1,GRM7,HPCA,SCN2A,SCN8A,CACNA2D3,KCNJ3,KCNV1	151	114	10886	5.05914	0.308545	0.022796
			GOTERM_MF_ALL	GO:0005246~calcium channel regulator activity	4	2.42424	0.00125883	STX1A,NRXN3,GRM7,HPCAL4	151	16	10886	18.0232	0.375685	0.0273314
			GOTERM_MF_ALL	GO:0043167~ion binding	60	36.3636	0.00135404	KCNC1,CAMKK2,ATP2B3,PAK3,NSF,GABRG2,EFCBP2,NRXN3,SCN2A,BSN,PPM2C,PCLO,MAST3,MYT1L,CHGA,DOC2A,FREQ,GRM7,VSNL1,RYR2,TYRP1,CABP1,ZNF365,KCNJ3,MYCBP2,CDH8,DDHD2,RASAL1,NPTX1,CDH9,CYP26B1,DTNB,ENTPD3,LHX6,SLC30A3,CHD5,C1ORF164,GABRD,GABRA2,SLC8A2,GABRA1,TMEM16C,CPNE6,HPCAL4,SLC12A5,CACNA2D3,KCNV1,CDH12,SLC17A7,ACCN1,FAAH,CENTA1,HPCA,ATP8A2,CALM3,DGKZ,SCN8A,KIAA1045	151	3024	10886	1.43041	0.397553	0.0277605
			KEGG_PATHWAY	hsa04070:Phosphatidylinositol signaling system	6	3.63636	0.00147249	SYNJ1,PI4KA,CALM3,INPP5F,DGKZ,ITPKA	53	69	4203	6.89582	0.103309	0.0530625
			GOTERM_BP_ALL	GO:0007214~gamma-aminobutyric acid signaling pathway	4	2.42424	0.00148496	GABRG2,GABRA2,GABRA1,HPCA	135	18	10391	17.1045	0.790875	0.0508237
			GOTERM_CC_ALL	GO:0030662~coated vesicle membrane	6	3.63636	0.00149537	SLC17A7,RAB3A,STX1A,GABRA2,SYN2,VAMP2	140	67	11082	7.0887	0.283743	0.0127532
			GOTERM_MF_ALL	GO:0004890~GABA-A receptor activity	4	2.42424	0.00151322	GABRD,GABRG2,GABRA2,GABRA1	151	17	10886	16.963	0.432421	0.0293693
			GOTERM_CC_ALL	GO:0034707~chloride channel complex	5	3.0303	0.00167479	GABRD,GABRG2,GABRA2,GABRA1,TMEM16C	140	41	11082	9.65331	0.311879	0.0137487
			KEGG_PATHWAY	hsa04080:Neuroactive ligand-receptor interaction	10	6.06061	0.00191805	GABRD,P2RX5,GABRG2,GABRA2,GABRA1,CCKBR,GRM7,VIPR1,HTR2C,HTR2A	53	233	4203	3.40351	0.132441	0.0462534
			GOTERM_CC_ALL	GO:0030424~axon	8	4.84848	0.00196561	FREQ,SNCB,MAP2K1,ANK3,GRM7,CPNE6,SCN2A,MYCBP2	140	141	11082	4.49119	0.355165	0.0155479
			GOTERM_CC_ALL	GO:0019898~extrinsic to membrane	14	8.48485	0.00208122	CNKSR2,JPH3,DLGAP2,STXBP1,GNG13,DDN,CAMKV,DOC2A,PDE2A,FREQ,AAK1,CYP26B1,GNG3,BEGAIN	140	414	11082	2.67681	0.37161	0.0158929
			GOTERM_CC_ALL	GO:0030672~synaptic vesicle membrane	4	2.42424	0.00217655	SLC17A7,STX1A,GABRA2,SYN2	140	21	11082	15.0776	0.384856	0.0160662
			BIOCARTA	h_PDZsPathway:Synaptic Proteins at the Synaptic Junction	4	2.42424	0.00224268	NRXN3,ANK3,DLG3,PCLO	22	18	1358	13.7172	0.135789	0.135789
			GOTERM_MF_ALL	GO:0016917~GABA receptor activity	4	2.42424	0.00246126	GABRD,GABRG2,GABRA2,GABRA1	151	20	10886	14.4185	0.602136	0.0450366
			GOTERM_MF_ALL	GO:0031420~alkali metal ion binding	9	5.45455	0.00288526	SLC17A7,KCNC1,ACCN1,SLC8A2,SCN2A,SLC12A5,SCN8A,KCNJ3,KCNV1	151	175	10886	3.70763	0.660624	0.0501577
			GOTERM_MF_ALL	GO:0005244~voltage-gated ion channel activity	8	4.84848	0.00388776	KCNC1,GRM7,HPCA,SCN2A,SCN8A,CACNA2D3,KCNJ3,KCNV1	151	145	10886	3.97753	0.767032	0.0640757
			GOTERM_MF_ALL	GO:0022832~voltage-gated channel activity	8	4.84848	0.00388776	KCNC1,GRM7,HPCA,SCN2A,SCN8A,CACNA2D3,KCNJ3,KCNV1	151	145	10886	3.97753	0.767032	0.0640757
			GOTERM_BP_ALL	GO:0048015~phosphoinositide-mediated signaling	6	3.63636	0.00430089	FREQ,CCKBR,PI4KA,GNG13,HTR2C,HTR2A	135	83	10391	5.56412	0.989312	0.136194
			GOTERM_CC_ALL	GO:0030659~cytoplasmic vesicle membrane	7	4.24242	0.00465672	SLC17A7,RAB3A,TYRP1,STX1A,GABRA2,SYN2,VAMP2	140	124	11082	4.46855	0.646854	0.0330191
			GOTERM_MF_ALL	GO:0000149~SNARE binding	4	2.42424	0.00528468	STX1A,HPCA,STXBP1,NSF	151	26	10886	11.0912	0.862167	0.0825539
			GOTERM_CC_ALL	GO:0005887~integral to plasma membrane	25	15.1515	0.00533212	KCNC1,VIPR1,KCNJ3,DLG3,SLC30A3,GABRD,GABRG2,GABRA1,DRD1IP,CCKBR,NRXN3,ICAM5,SCN2A,SLC6A15,KCNV1,SYNGR3,P2RX5,ACCN1,KCNN1,GRM7,SYT13,SCN8A,VAMP2,VAMP1,HTR2A	140	1107	11082	1.78765	0.696461	0.0365721
			GOTERM_CC_ALL	GO:0016021~integral to membrane	57	34.5455	0.00545968	KCNC1,JPH3,VIPR1,RTN2,ST6GALNAC5,AGPAT7,ATP2B3,SLC25A22,DLG3,SV2B,GABRG2,STX1A,CCKBR,DRD1IP,ICAM5,NRXN3,SCN2A,PTPRR,GRM7,RYR2,MADCAM1,VAMP2,VAMP1,SLITRK5,SEMA4A,FAIM2,TYRP1,KCNJ3,CDH8,CDH9,ENTPD3,SLC30A3,CHD5,GABRD,GABRA2,SLC8A2,GABRA1,TMEM16C,SLC12A5,SLC6A15,CACNA2D3,SYNGR3,KCNV1,CDH12,P2RX5,SLC17A7,ACCN1,KCNN1,FAAH,HPCA,ATP8A2,SYT13,ATP6V0A1,SCN8A,HTR2C,HTR2A	140	3312	11082	1.36231	0.705019	0.0363193
			GOTERM_BP_ALL	GO:0050804~regulation of synaptic transmission	7	4.24242	0.00551527	RAB3A,STX1A,RASGRF1,HPCA,STXBP1,HTR2C,HTR2A	135	125	10391	4.31034	0.997043	0.16639
			GOTERM_CC_ALL	GO:0043204~perikaryon	4	2.42424	0.00555828	MAP2K1,HPCA,SLC12A5,DDN	140	29	11082	10.9182	0.711469	0.0358973
			GOTERM_MF_ALL	GO:0046872~metal ion binding	56	33.9394	0.00569484	KCNC1,CAMKK2,ATP2B3,PAK3,NSF,EFCBP2,NRXN3,SCN2A,BSN,PPM2C,PCLO,MAST3,MYT1L,CHGA,DOC2A,FREQ,GRM7,VSNL1,RYR2,TYRP1,CABP1,ZNF365,KCNJ3,MYCBP2,CDH8,RASAL1,DDHD2,NPTX1,CDH9,CYP26B1,DTNB,ENTPD3,LHX6,SLC30A3,CHD5,C1ORF164,SLC8A2,TMEM16C,CPNE6,HPCAL4,SLC12A5,CACNA2D3,KCNV1,CDH12,SLC17A7,ACCN1,FAAH,CENTA1,HPCA,ATP8A2,DGKZ,CALM3,SCN8A,KIAA1045	151	2938	10886	1.37413	0.881869	0.0851528
			GOTERM_MF_ALL	GO:0008509~anion transmembrane transporter activity	7	4.24242	0.00576129	SLC17A7,GABRD,GABRG2,GABRA2,GABRA1,TMEM16C,SLC12A5	151	118	10886	4.27669	0.884785	0.0828077
			GOTERM_MF_ALL	GO:0016247~channel regulator activity	5	3.0303	0.00600863	STX1A,NRXN3,GRM7,HPCAL4,KCNV1	151	53	10886	6.8012	0.895022	0.0830411
			GOTERM_BP_ALL	GO:0006887~exocytosis	6	3.63636	0.0063493	RAB3A,STX1A,DOC2A,HPCA,STXBP1,PCLO	135	91	10391	5.07497	0.998778	0.183923
			GOTERM_BP_ALL	GO:0032940~secretion by cell	8	4.84848	0.00640168	RAB3A,STX1A,DOC2A,NRXN3,SYN2,HPCA,STXBP1,PCLO	135	170	10391	3.62214	0.998844	0.180369
			GOTERM_MF_ALL	GO:0005254~chloride channel activity	5	3.0303	0.00642106	GABRD,GABRG2,GABRA2,GABRA1,TMEM16C	151	54	10886	6.67525	0.910114	0.0853651
			GOTERM_CC_ALL	GO:0031226~intrinsic to plasma membrane	25	15.1515	0.00650372	KCNC1,VIPR1,KCNJ3,DLG3,SLC30A3,GABRD,GABRG2,GABRA1,DRD1IP,CCKBR,NRXN3,ICAM5,SCN2A,SLC6A15,KCNV1,SYNGR3,P2RX5,ACCN1,KCNN1,GRM7,SYT13,SCN8A,VAMP2,VAMP1,HTR2A	140	1125	11082	1.75905	0.766615	0.040721
			GOTERM_MF_ALL	GO:0043169~cation binding	56	33.9394	0.00711316	KCNC1,CAMKK2,ATP2B3,PAK3,NSF,EFCBP2,NRXN3,SCN2A,BSN,PPM2C,PCLO,MAST3,MYT1L,CHGA,DOC2A,FREQ,GRM7,VSNL1,RYR2,TYRP1,CABP1,ZNF365,KCNJ3,MYCBP2,CDH8,RASAL1,DDHD2,NPTX1,CDH9,CYP26B1,DTNB,ENTPD3,LHX6,SLC30A3,CHD5,C1ORF164,SLC8A2,TMEM16C,CPNE6,HPCAL4,SLC12A5,CACNA2D3,KCNV1,CDH12,SLC17A7,ACCN1,FAAH,CENTA1,HPCA,ATP8A2,DGKZ,CALM3,SCN8A,KIAA1045	151	2968	10886	1.36024	0.930736	0.0909463
			GOTERM_BP_ALL	GO:0031175~neuron projection development	9	5.45455	0.00718357	RAB3A,MAP2K1,NRXN3,ANK3,RASGRF1,HPCA,STXBP1,SLITRK5,MYCBP2	135	218	10391	3.17768	0.999495	0.194992
			GOTERM_CC_ALL	GO:0012506~vesicle membrane	7	4.24242	0.0072574	SLC17A7,RAB3A,TYRP1,STX1A,GABRA2,SYN2,VAMP2	140	136	11082	4.07426	0.802951	0.0441167
			GOTERM_BP_ALL	GO:0019932~second-messenger-mediated signaling	9	5.45455	0.00737695	FREQ,CCKBR,PI4KA,GNG13,VIPR1,HTR2C,PCLO,HTR2A,CAMKK2	135	219	10391	3.16317	0.999589	0.194728
			KEGG_PATHWAY	hsa04742:Taste transduction	4	2.42424	0.00750302	ACCN1,HPCA,GNG13,GNG3	53	33	4203	9.61235	0.427256	0.130058
			GOTERM_BP_ALL	GO:0055085~transmembrane transport	13	7.87879	0.00798251	KCNC1,SLC8A2,SLC12A5,SCN2A,KCNV1,SLC17A7,HPCA,SLC25A22,ATP6V0A1,RYR2,SV2B,SLC30A3,SCN8A	135	420	10391	2.38242	0.999784	0.203947
			GOTERM_BP_ALL	GO:0051969~regulation of transmission of nerve impulse	7	4.24242	0.00824211	RAB3A,STX1A,RASGRF1,HPCA,STXBP1,HTR2C,HTR2A	135	136	10391	3.96171	0.999836	0.204942
			GOTERM_MF_ALL	GO:0005253~anion channel activity	5	3.0303	0.00825783	GABRD,GABRG2,GABRA2,GABRA1,TMEM16C	151	58	10886	6.21489	0.955007	0.10142
			GOTERM_BP_ALL	GO:0006814~sodium ion transport	6	3.63636	0.00827791	SLC17A7,ACCN1,SLC8A2,SCN2A,SLC12A5,SCN8A	135	97	10391	4.76105	0.999842	0.201032
			GOTERM_BP_ALL	GO:0048812~neuron projection morphogenesis	8	4.84848	0.00891068	RAB3A,MAP2K1,NRXN3,ANK3,HPCA,STXBP1,SLITRK5,MYCBP2	135	181	10391	3.40201	0.999919	0.209923
			GOTERM_MF_ALL	GO:0031404~chloride ion binding	5	3.0303	0.00984083	GABRD,GABRG2,GABRA2,GABRA1,TMEM16C	151	61	10886	5.90924	0.975244	0.115993
			GOTERM_BP_ALL	GO:0031644~regulation of neurological system process	7	4.24242	0.010083	RAB3A,STX1A,RASGRF1,HPCA,STXBP1,HTR2C,HTR2A	135	142	10391	3.79431	0.999977	0.22916
			GOTERM_MF_ALL	GO:0005230~extracellular ligand-gated ion channel activity	5	3.0303	0.0104092	GABRD,P2RX5,GABRG2,GABRA2,GABRA1	151	62	10886	5.81393	0.980029	0.118597
			GOTERM_BP_ALL	GO:0051056~regulation of small GTPase mediated signal transduction	8	4.84848	0.010551	RASAL1,GARNL4,MAP2K1,PAK3,RASGRF1,CENTA1,PSD3,DGKZ	135	187	10391	3.29285	0.999986	0.23351
			GOTERM_BP_ALL	GO:0048488~synaptic vesicle endocytosis	3	1.81818	0.0117313	RAB3A,SYNJ1,STXBP1	135	13	10391	17.7624	0.999996	0.250971
			GOTERM_BP_ALL	GO:0048666~neuron development	10	6.06061	0.0126736	RAB3A,MAP2K1,NRXN3,ANK3,RASGRF1,HPCA,STXBP1,LHX6,SLITRK5,MYCBP2	135	290	10391	2.65415	0.999999	0.263054
			GOTERM_CC_ALL	GO:0031224~intrinsic to membrane	57	34.5455	0.0127228	KCNC1,JPH3,VIPR1,RTN2,ST6GALNAC5,AGPAT7,ATP2B3,SLC25A22,DLG3,SV2B,GABRG2,STX1A,CCKBR,DRD1IP,ICAM5,NRXN3,SCN2A,PTPRR,GRM7,RYR2,MADCAM1,VAMP2,VAMP1,SLITRK5,SEMA4A,FAIM2,TYRP1,KCNJ3,CDH8,CDH9,ENTPD3,SLC30A3,CHD5,GABRD,GABRA2,SLC8A2,GABRA1,TMEM16C,SLC12A5,SLC6A15,CACNA2D3,SYNGR3,KCNV1,CDH12,P2RX5,SLC17A7,ACCN1,KCNN1,FAAH,HPCA,ATP8A2,SYT13,ATP6V0A1,SCN8A,HTR2C,HTR2A	140	3442	11082	1.31085	0.942466	0.0742698
			GOTERM_CC_ALL	GO:0043198~dendritic shaft	3	1.81818	0.0128776	GRM7,NSF,HTR2A	140	14	11082	16.9622	0.944443	0.0732411
			GOTERM_BP_ALL	GO:0010959~regulation of metal ion transport	5	3.0303	0.0138429	P2RX5,JPH3,CALM3,RYR2,HTR2A	135	72	10391	5.34516	1	0.27833
			GOTERM_BP_ALL	GO:0032501~multicellular organismal process	56	33.9394	0.0148285	VIPR1,PAK3,ANK3,GABRG2,WNT10B,STX1A,CCKBR,NRXN3,ENC1,SCN2A,PI4KA,STXBP1,PTPRR,BSN,PCLO,MYT1L,CHGA,DOC2A,RASGRF1,GRM7,RYR2,MADCAM1,NRGN,RAPGEFL1,SLITRK5,SEMA4A,FAIM2,RAB3A,CAMTA2,GNG13,MYCBP2,PCSK2,NPTX1,CYP26B1,SYN2,LHX6,GABRD,KLK7,GABRA2,MAP2K1,DLGAP2,CPNE6,HPCAL4,SLC12A5,P2RX5,SLC17A7,ACCN1,KCNN1,HPCA,SCN8A,NEUROD6,HTR2C,CRYM,HTR2A	135	3308	10391	1.30301	1	0.289641
			GOTERM_BP_ALL	GO:0006816~calcium ion transport	6	3.63636	0.0169934	JPH3,ATP2B3,SLC8A2,HPCA,RYR2,CACNA2D3	135	116	10391	3.98123	1	0.318866
			GOTERM_BP_ALL	GO:0048858~cell projection morphogenesis	8	4.84848	0.017197	RAB3A,MAP2K1,NRXN3,ANK3,HPCA,STXBP1,SLITRK5,MYCBP2	135	206	10391	2.98914	1	0.316508
			GOTERM_BP_ALL	GO:0007186~G-protein coupled receptor protein signaling pathway	15	9.09091	0.0173036	GABRG2,GABRA2,GABRA1,DRD1IP,CCKBR,GNG13,VIPR1,GRM7,HPCA,CALM3,DGKZ,GNG3,RAPGEFL1,HTR2C,HTR2A	135	580	10391	1.99061	1	0.312783
			GOTERM_BP_ALL	GO:0010646~regulation of cell communication	20	12.1212	0.0174992	CNKSR2,KLK7,RAB3A,STX1A,MAP2K1,PSD3,STXBP1,P2RX5,RASAL1,GARNL4,PAK3,RASGRF1,CENTA1,GRM7,CYP26B1,HPCA,DGKZ,GNG3,HTR2C,HTR2A	135	879	10391	1.75132	1	0.310505
			GOTERM_MF_ALL	GO:0043168~anion binding	5	3.0303	0.0180929	GABRD,GABRG2,GABRA2,GABRA1,TMEM16C	151	73	10886	4.93786	0.998918	0.192164
			GOTERM_BP_ALL	GO:0006813~potassium ion transport	6	3.63636	0.0187731	KCNC1,KCNN1,SLC12A5,KCNJ3,KCNV1,NSF	135	119	10391	3.88086	1	0.323819
			GOTERM_BP_ALL	GO:0015698~inorganic anion transport	5	3.0303	0.0188779	SLC17A7,GABRG2,GABRA2,GABRA1,SLC12A5	135	79	10391	4.87154	1	0.320183
			GOTERM_MF_ALL	GO:0030594~neurotransmitter receptor activity	5	3.0303	0.0197854	GABRD,GABRG2,GABRA2,GABRA1,CCKBR	151	75	10886	4.80618	0.999432	0.202667
			GOTERM_BP_ALL	GO:0006820~anion transport	6	3.63636	0.0200255	SLC17A7,GABRG2,GABRA2,GABRA1,SLC25A22,SLC12A5	135	121	10391	3.81671	1	0.330954
			GOTERM_BP_ALL	GO:0030182~neuron differentiation	11	6.66667	0.0205634	RAB3A,MAP2K1,NRXN3,ANK3,RASGRF1,HPCA,STXBP1,PTPRR,LHX6,SLITRK5,MYCBP2	135	368	10391	2.30074	1	0.333134
			GOTERM_CC_ALL	GO:0044433~cytoplasmic vesicle part	7	4.24242	0.0211602	SLC17A7,RAB3A,TYRP1,STX1A,GABRA2,SYN2,VAMP2	140	172	11082	3.22151	0.991514	0.115109
			GOTERM_BP_ALL	GO:0016050~vesicle organization	4	2.42424	0.0212651	RAB3A,TYRP1,DRD1IP,STXBP1	135	46	10391	6.69308	1	0.337358
			KEGG_PATHWAY	hsa00562:Inositol phosphate metabolism	4	2.42424	0.022063	SYNJ1,PI4KA,INPP5F,ITPKA	53	49	4203	6.47362	0.808131	0.281212
			GOTERM_BP_ALL	GO:0032990~cell part morphogenesis	8	4.84848	0.022176	RAB3A,MAP2K1,NRXN3,ANK3,HPCA,STXBP1,SLITRK5,MYCBP2	135	217	10391	2.83762	1	0.344056
			GOTERM_CC_ALL	GO:0005856~cytoskeleton	22	13.3333	0.0235564	CNKSR2,STX1A,MAP2K1,ACTR3B,DLGAP2,KIF17,ENC1,CABP1,PSD3,BSN,KLC2,EPB49,PCLO,MYCBP2,TTBK2,FREQ,ANK3,KIAA0774,FAAH,CALM3,ERC2,DNM1	140	1061	11082	1.64134	0.995087	0.124446
			GOTERM_MF_ALL	GO:0019201~nucleotide kinase activity	3	1.81818	0.0249753	DLG3,AK5	151	18	10886	12.0155	0.999922	0.242868
			GOTERM_BP_ALL	GO:0007200~activation of phospholipase C activity by G-protein coupled receptor protein signaling pathway coupled to IP3 second messenger	4	2.42424	0.0251028	CCKBR,GNG13,HTR2C,HTR2A	135	49	10391	6.2833	1	0.374786
			GOTERM_BP_ALL	GO:0007208~activation of phospholipase C activity by serotonin receptor signaling pathway	2	1.21212	0.0256265	HTR2C,HTR2A	135	2	10391	76.9704	1	0.375821
			GOTERM_BP_ALL	GO:0048667~cell morphogenesis involved in neuron differentiation	7	4.24242	0.0256441	RAB3A,NRXN3,ANK3,HPCA,STXBP1,SLITRK5,MYCBP2	135	175	10391	3.07881	1	0.371018
			GOTERM_BP_ALL	GO:0043269~regulation of ion transport	5	3.0303	0.0258668	P2RX5,JPH3,CALM3,RYR2,HTR2A	135	87	10391	4.42358	1	0.368676
			GOTERM_MF_ALL	GO:0042165~neurotransmitter binding	5	3.0303	0.0264628	GABRD,GABRG2,GABRA2,GABRA1,CCKBR	151	82	10886	4.3959	0.999956	0.249175
			GOTERM_MF_ALL	GO:0004359~glutaminase activity	2	1.21212	0.0273697	GLS2,GLS	151	2	10886	72.0927	0.999969	0.250467
			GOTERM_BP_ALL	GO:0065008~regulation of biological quality	26	15.7576	0.0277053	RAB3A,JPH3,ACTR3B,PCSK2,ANK3,SYN2,CYP26B1,GNG3,KLK7,GABRA2,STX1A,CCKBR,NRXN3,SLC12A5,STXBP1,EPB49,PCLO,SLC17A7,CHGA,DOC2A,RASGRF1,HPCA,RYR2,SCN8A,CRYM,HTR2A	135	1310	10391	1.52766	1	0.384308
			GOTERM_BP_ALL	GO:0006821~chloride transport	4	2.42424	0.0292886	GABRG2,GABRA2,GABRA1,SLC12A5	135	52	10391	5.9208	1	0.396412
			GOTERM_CC_ALL	GO:0044463~cell projection part	7	4.24242	0.0302889	SNCB,MAP2K1,GRM7,SLC12A5,KLC2,NSF,HTR2A	140	187	11082	2.9631	0.99895	0.154045
			GOTERM_BP_ALL	GO:0010817~regulation of hormone levels	6	3.63636	0.0303349	PCSK2,KLK7,HPCA,CYP26B1,PCLO,CRYM	135	135	10391	3.42091	1	0.402425
			GOTERM_MF_ALL	GO:0031402~sodium ion binding	5	3.0303	0.0319672	SLC17A7,ACCN1,SLC8A2,SCN2A,SCN8A	151	87	10886	4.14326	0.999995	0.279929
			GOTERM_MF_ALL	GO:0016301~kinase activity	17	10.303	0.0326118	CNKSR2,CDK5R2,MAP2K1,PI4KA,AK5,ITPKA,CAMKK2,CAMKV,MAST3,PAK6,TTBK2,PAK3,AAK1,CALM3,DLG3,DGKZ	151	703	10886	1.74335	0.999996	0.278425
			GOTERM_MF_ALL	GO:0019905~syntaxin binding	3	1.81818	0.033373	HPCA,STXBP1,NSF	151	21	10886	10.299	0.999997	0.277834
			GOTERM_BP_ALL	GO:0044057~regulation of system process	9	5.45455	0.0339347	RAB3A,STX1A,MAP2K1,RASGRF1,HPCA,STXBP1,RYR2,HTR2C,HTR2A	135	290	10391	2.38874	1	0.433356
			GOTERM_BP_ALL	GO:0015674~di-, tri-valent inorganic cation transport	6	3.63636	0.0346979	JPH3,ATP2B3,SLC8A2,HPCA,RYR2,CACNA2D3	135	140	10391	3.29873	1	0.435655
			GOTERM_MF_ALL	GO:0030234~enzyme regulator activity	16	9.69697	0.0362773	PHACTR1,CDK5R2,SNCB,CCKBR,CABP1,PSD3,RICH2,DOCK3,RASAL1,GARNL4,PAK3,RASGRF1,GRM7,CENTA1,DGKZ,RAPGEFL1	151	655	10886	1.76104	0.999999	0.292132
			GOTERM_MF_ALL	GO:0005515~protein binding	104	63.0303	0.0366914	KCNC1,CBX7,ITPKA,ATP2B3,ANK3,SLC25A22,DNAJC6,GNG3,PHYHIP,ENC1,PTPRR,RICH2,PCLO,DOC2A,RASGRF1,RYR2,MADCAM1,ERC2,VAMP2,VAMP1,SLITRK5,CAMTA2,ACTR3B,KCNJ3,CAMKV,FBXW7,LHX6,CNKSR2,PHACTR1,GABRA1,MAP2K1,HPCAL4,EPB49,DOCK3,P2RX5,FAAH,GLS,HPCA,BEGAIN,CRYM,JPH3,SYNJ1,CAMKK2,PAK6,PAK3,PRMT8,AP3B2,DLG3,SV2B,NSF,GABRG2,STX1A,DRD1IP,CCKBR,ICAM5,KIF17,NRXN3,PI4KA,STXBP1,PPM2C,MAST3,MYT1L,CHGA,FREQ,GRM7,NRGN,FA…	151	6676	10886	1.12307	0.999999	0.288935
			GOTERM_BP_ALL	GO:0010880~regulation of release of sequestered calcium ion into cytosol by sarcoplasmic reticulum	2	1.21212	0.0381942	CALM3,RYR2	135	3	10391	51.3136	1	0.462762
			GOTERM_BP_ALL	GO:0042445~hormone metabolic process	5	3.0303	0.0389322	PCSK2,KLK7,HPCA,CYP26B1,CRYM	135	99	10391	3.88739	1	0.464258
			GOTERM_BP_ALL	GO:0007204~elevation of cytosolic calcium ion concentration	5	3.0303	0.0401635	JPH3,CCKBR,HPCA,RYR2,GNG3	135	100	10391	3.84852	1	0.469947
			GOTERM_BP_ALL	GO:0010324~membrane invagination	7	4.24242	0.041195	RAB3A,DRD1IP,ICAM5,SYNJ1,STXBP1,AP3B2,DNM1	135	196	10391	2.74894	1	0.473754
			GOTERM_BP_ALL	GO:0006897~endocytosis	7	4.24242	0.041195	RAB3A,DRD1IP,ICAM5,SYNJ1,STXBP1,AP3B2,DNM1	135	196	10391	2.74894	1	0.473754
			GOTERM_CC_ALL	GO:0044464~cell part	137	83.0303	0.0423872	KCNC1,SNCB,RUSC2,VIPR1,CBX7,ATP2B3,ANK3,AAK1,SLC25A22,GNG3,ENC1,SCN2A,PTPRR,PSD3,BSN,RICH2,PCLO,DOC2A,RASGRF1,RYR2,MADCAM1,VAMP2,ERC2,VAMP1,SLITRK5,CAMTA2,CDK5R2,ACTR3B,KCNJ3,CAMKV,SULT4A1,RASAL1,FBXW7,TTBK2,LHX6,ENTPD3,SLC30A3,CNKSR2,NKRF,GABRD,PHACTR1,GABRA2,GABRA1,MAP2K1,CPNE6,HPCAL4,SLC6A15,AK5,EPB49,CACNA2D3,DOCK3,SYNGR3,P2RX5,FAAH,GLS,HPCA,SYT13,BEGAIN,SCN8A,CRYM,JPH3,SYNJ1,RTN2,CAMKK2,ST6G…	140	10458	11082	1.03696	0.999936	0.205438
			GOTERM_MF_ALL	GO:0005245~voltage-gated calcium channel activity	3	1.81818	0.0427053	GRM7,HPCA,CACNA2D3	151	24	10886	9.01159	1	0.322021
			GOTERM_CC_ALL	GO:0014069~postsynaptic density	4	2.42424	0.0427148	FREQ,DLGAP2,CABP1,PSD3	140	62	11082	5.10691	0.999941	0.202594
			GOTERM_CC_ALL	GO:0005623~cell	137	83.0303	0.0427676	KCNC1,SNCB,RUSC2,VIPR1,CBX7,ATP2B3,ANK3,AAK1,SLC25A22,GNG3,ENC1,SCN2A,PTPRR,PSD3,BSN,RICH2,PCLO,DOC2A,RASGRF1,RYR2,MADCAM1,VAMP2,ERC2,VAMP1,SLITRK5,CAMTA2,CDK5R2,ACTR3B,KCNJ3,CAMKV,SULT4A1,RASAL1,FBXW7,TTBK2,LHX6,ENTPD3,SLC30A3,CNKSR2,NKRF,GABRD,PHACTR1,GABRA2,GABRA1,MAP2K1,CPNE6,HPCAL4,SLC6A15,AK5,EPB49,CACNA2D3,DOCK3,SYNGR3,P2RX5,FAAH,GLS,HPCA,SYT13,BEGAIN,SCN8A,CRYM,JPH3,SYNJ1,RTN2,CAMKK2,ST6G…	140	10459	11082	1.03686	0.999942	0.198704
			GOTERM_BP_ALL	GO:0007202~activation of phospholipase C activity	4	2.42424	0.0439069	CCKBR,GNG13,HTR2C,HTR2A	135	61	10391	5.04724	1	0.491059
			GOTERM_BP_ALL	GO:0051924~regulation of calcium ion transport	4	2.42424	0.0439069	P2RX5,JPH3,CALM3,RYR2	135	61	10391	5.04724	1	0.491059
			GOTERM_BP_ALL	GO:0010863~positive regulation of phospholipase C activity	4	2.42424	0.0439069	CCKBR,GNG13,HTR2C,HTR2A	135	61	10391	5.04724	1	0.491059
			GOTERM_MF_ALL	GO:0019904~protein domain specific binding	9	5.45455	0.0442041	PAK3,DLGAP2,GRM7,HPCAL4,SYNJ1,CALM3,DLG3,DNAJC6,DOCK3	151	286	10886	2.26865	1	0.325126
			GOTERM_BP_ALL	GO:0051050~positive regulation of transport	7	4.24242	0.0447107	P2RX5,STX1A,FREQ,DRD1IP,CALM3,HTR2C,SYNGR3	135	200	10391	2.69396	1	0.492564
			BIOCARTA	h_botulinPathway:Blockade of Neurotransmitter Relase by Botulinum Toxin	2	1.21212	0.0457112	STX1A,VAMP2	22	3	1358	41.1515	0.952226	0.781428
			GOTERM_BP_ALL	GO:0010522~regulation of calcium ion transport into cytosol	3	1.81818	0.0469633	P2RX5,CALM3,RYR2	135	27	10391	8.55226	1	0.505144
			GOTERM_BP_ALL	GO:0030030~cell projection organization	9	5.45455	0.0479164	RAB3A,MAP2K1,NRXN3,ANK3,RASGRF1,HPCA,STXBP1,SLITRK5,MYCBP2	135	311	10391	2.22744	1	0.507512
			GOTERM_BP_ALL	GO:0046903~secretion	8	4.84848	0.0485222	RAB3A,STX1A,DOC2A,NRXN3,SYN2,HPCA,STXBP1,PCLO	135	257	10391	2.39596	1	0.507259
			KEGG_PATHWAY	hsa00471:D-Glutamine and D-glutamate metabolism	2	1.21212	0.0485946	GLS2,GLS	53	4	4203	39.6509	0.974936	0.459027
			GOTERM_CC_ALL	GO:0060198~clathrin sculpted vesicle	2	1.21212	0.0492419	RAB3A,VAMP2	140	4	11082	39.5786	0.999987	0.221381
			GOTERM_MF_ALL	GO:0005272~sodium channel activity	3	1.81818	0.0494018	ACCN1,SCN2A,SCN8A	151	26	10886	8.31839	1	0.349909
			GOTERM_CC_ALL	GO:0030141~secretory granule	6	3.63636	0.0497153	PCSK2,STX1A,NPTX1,STXBP1,SV2B,VAMP2	140	159	11082	2.98706	0.999988	0.219022
